# Supplementary material for: Large structural variations in the haplotype‐resolved African cassava genome
Source: Plant J. 2021 Nov 10;108(6):1830–48. doi: 10.1111/tpj.15543 (PMC9299708; doi:10.1111/tpj.15543)
Supplement: Supplementary file 2 — File S1. Gene comparison between the two phase’s annotation (Anchor file). [file TPJ-108-1830-s008.anchors]

###
tme7p1_US00001.1	tme7p0_04G01301.1	1120
tme7p1_US00002.1	tme7p0_04G01303.1	191
tme7p1_US00003.1	tme7p0_04G01304.1	1040
tme7p1_US00004.4	tme7p0_04G01305.6	972
tme7p1_US00007.1	tme7p0_04G01307.2	4490
tme7p1_US00008.1	tme7p0_04G01308.1	756
tme7p1_US00009.1	tme7p0_04G01312.1	817
tme7p1_US00012.1	tme7p0_04G01310.2	1860
tme7p1_US00014.2	tme7p0_04G01306.1	1410
tme7p1_US00015.1	tme7p0_04G01309.1	1070
tme7p1_US00019.1	tme7p0_04G01313.1	2270
tme7p1_US00020.1	tme7p0_04G01314.1	2500
tme7p1_US00021.1	tme7p0_04G01315.1	1460
tme7p1_US00022.1	tme7p0_04G01316.1	1670
tme7p1_US00023.1	tme7p0_04G01317.1	466
tme7p1_US00025.1	tme7p0_04G01318.5	3750
tme7p1_US00026.1	tme7p0_04G01319.1	2420
tme7p1_US00027.1	tme7p0_04G01320.1	689
tme7p1_US00029.1	tme7p0_04G01321.1	3610
tme7p1_US00030.1	tme7p0_04G01324.1	1700
tme7p1_US00032.1	tme7p0_04G01325.1	566
tme7p1_US00033.1	tme7p0_04G01326.1	761
tme7p1_US00034.2	tme7p0_04G01330.1	2650
tme7p1_US00035.1	tme7p0_04G01328.1	942
tme7p1_US00036.1	tme7p0_04G01329.1	144
tme7p1_US00037.1	tme7p0_04G01331.1	892
tme7p1_US00038.1	tme7p0_04G01332.1	795
tme7p1_US00039.1	tme7p0_04G01333.1	1490
tme7p1_US00040.1	tme7p0_04G01334.2	1170
tme7p1_US00042.1	tme7p0_04G01337.1	2020
tme7p1_US00043.1	tme7p0_04G01336.1	857
tme7p1_US00044.1	tme7p0_04G01338.1	2150
tme7p1_US00045.1	tme7p0_04G01339.1	468
tme7p1_US00047.2	tme7p0_04G01340.2	2020
tme7p1_US00048.1	tme7p0_04G01341.1	1560
tme7p1_US00049.1	tme7p0_04G01342.1	1340
tme7p1_US00050.1	tme7p0_04G01343.1	887
tme7p1_US00051.1	tme7p0_04G01344.1	1010
tme7p1_US00053.1	tme7p0_04G01346.1	642
tme7p1_US00054.1	tme7p0_04G01347.1	1480
tme7p1_US00055.1	tme7p0_04G01348.1	833
tme7p1_US00056.1	tme7p0_04G01349.1	738
tme7p1_US00057.1	tme7p0_04G01350.1	2160
tme7p1_US00060.2	tme7p0_04G01351.1	2040
tme7p1_US00061.4	tme7p0_04G01352.1	670
tme7p1_US00062.1	tme7p0_04G01353.1	1490
tme7p1_US00063.1	tme7p0_04G01354.1	2750
tme7p1_US00064.1	tme7p0_04G01355.1	3040
tme7p1_US00065.1	tme7p0_04G01356.1	1800
tme7p1_US00066.2	tme7p0_04G01357.1	644
tme7p1_US00067.1	tme7p0_04G01358.1	3230
tme7p1_US00068.1	tme7p0_04G01359.1	3160
tme7p1_US00072.1	tme7p0_04G01363.1	1880
tme7p1_US00073.1	tme7p0_04G01364.1	911
tme7p1_US00074.1	tme7p0_04G01365.1	621
tme7p1_US00075.1	tme7p0_04G01366.1	1070
tme7p1_US00076.1	tme7p0_04G01367.1	2120
tme7p1_US00077.1	tme7p0_04G01368.1	2740
tme7p1_US00079.1	tme7p0_04G01369.1	3550
tme7p1_US00081.1	tme7p0_04G01370.1	2590
tme7p1_US00082.1	tme7p0_04G01371.1	2760
tme7p1_US00083.1	tme7p0_04G01372.1	1680
tme7p1_US00084.1	tme7p0_04G01373.1	4330
tme7p1_US00085.1	tme7p0_04G01374.1	1340
tme7p1_US00086.1	tme7p0_04G01375.1	2880
tme7p1_US00087.1	tme7p0_04G01376.1	370
tme7p1_US00088.1	tme7p0_04G01377.1	2000
tme7p1_US00089.2	tme7p0_04G01378.1	2290
tme7p1_US00090.1	tme7p0_04G01379.1	1810
tme7p1_US00091.1	tme7p0_04G01380.1	689
tme7p1_US00092.1	tme7p0_04G01381.1	917
tme7p1_US00093.1	tme7p0_04G01382.1	969
tme7p1_US00094.1	tme7p0_04G01383.1	1140
tme7p1_US00095.1	tme7p0_04G01384.1	1140
tme7p1_US00096.1	tme7p0_04G01385.1	1210
tme7p1_US00097.1	tme7p0_04G01386.2	2980
tme7p1_US00098.1	tme7p0_04G01387.1	5760
tme7p1_US00099.1	tme7p0_04G01388.1	2410
tme7p1_US00100.1	tme7p0_04G01389.1	1210
tme7p1_US00102.1	tme7p0_04G01390.1	2650
tme7p1_US00103.1	tme7p0_04G01391.1	1310
tme7p1_US00104.1	tme7p0_04G01392.1	5950
tme7p1_US00105.1	tme7p0_04G01394.1	958
tme7p1_US00108.2	tme7p0_04G01396.2	470
tme7p1_US00110.1	tme7p0_04G01397.1	574
tme7p1_US00111.2	tme7p0_04G01398.2	1110
tme7p1_US00112.1	tme7p0_04G01399.1	4010
tme7p1_US00113.2	tme7p0_04G01400.1	1060
tme7p1_US00114.1	tme7p0_04G01401.1	3010
tme7p1_US00115.1	tme7p0_04G01402.1	3700
tme7p1_US00116.1	tme7p0_04G01403.1	2790
tme7p1_US00117.2	tme7p0_04G01404.1	1370
tme7p1_US00118.1	tme7p0_04G01405.1	1200
tme7p1_US00119.1	tme7p0_04G01406.1	2250
tme7p1_US00121.1	tme7p0_04G01407.1	571
tme7p1_US00122.1	tme7p0_04G01408.1	1770
tme7p1_US00124.1	tme7p0_04G01410.1	1940
tme7p1_US00125.1	tme7p0_04G01411.1	1700
tme7p1_US00126.1	tme7p0_04G01412.1	678
tme7p1_US00127.1	tme7p0_04G01413.1	1740
tme7p1_US00129.1	tme7p0_04G01415.1	552
tme7p1_US00130.1	tme7p0_04G01416.1	496
tme7p1_US00131.1	tme7p0_04G01417.1	1780
tme7p1_US00132.1	tme7p0_04G01418.1	1860
tme7p1_US00134.1	tme7p0_04G01419.1	1640
tme7p1_US00136.1	tme7p0_04G01420.1	1290
tme7p1_US00137.1	tme7p0_04G01421.1	2400
tme7p1_US00138.1	tme7p0_04G01422.1	1020
tme7p1_US00139.1	tme7p0_04G01423.1	2750
tme7p1_US00140.1	tme7p0_04G01424.1	2470
tme7p1_US00141.1	tme7p0_04G01425.1	2400
tme7p1_US00142.1	tme7p0_04G01426.1	346
tme7p1_US00143.1	tme7p0_04G01427.1	2550
tme7p1_US00144.2	tme7p0_04G01428.1	6360
tme7p1_US00145.1	tme7p0_04G01429.1	1190
tme7p1_US00147.1	tme7p0_04G01431.1	3230
tme7p1_US00148.1	tme7p0_04G01432.1	950
tme7p1_US00149.1	tme7p0_04G01433.1	2620
tme7p1_US00151.1	tme7p0_04G01434.1	1190
tme7p1_US00152.1	tme7p0_04G01435.1	1700
tme7p1_US00153.1	tme7p0_04G01436.4	3810
tme7p1_US00155.1	tme7p0_04G01438.1	1290
tme7p1_US00156.1	tme7p0_04G01440.1	1520
tme7p1_US00158.1	tme7p0_04G01441.1	988
tme7p1_US00159.1	tme7p0_04G01442.1	2690
tme7p1_US00160.1	tme7p0_04G01443.1	765
tme7p1_US00161.1	tme7p0_04G01444.1	1050
tme7p1_US00164.2	tme7p0_04G01445.1	1290
tme7p1_US00165.1	tme7p0_04G01446.1	435
tme7p1_US00166.1	tme7p0_04G01447.2	838
tme7p1_US00167.1	tme7p0_04G01448.1	3530
tme7p1_US00168.1	tme7p0_04G01449.1	2210
tme7p1_US00169.1	tme7p0_04G01451.1	1410
tme7p1_US00170.2	tme7p0_04G01452.1	2370
tme7p1_US00172.1	tme7p0_04G01453.1	275
tme7p1_US00176.1	tme7p0_04G01455.1	1020
tme7p1_US00177.1	tme7p0_04G01456.1	773
tme7p1_US00178.3	tme7p0_04G01457.2	1460
tme7p1_US00181.2	tme7p0_04G01458.1	821
tme7p1_US00182.1	tme7p0_04G01459.1	1260
tme7p1_US00183.1	tme7p0_04G01460.1	614
tme7p1_US00184.1	tme7p0_04G01461.1	1330
tme7p1_US00185.1	tme7p0_04G01462.1	2880
tme7p1_US00186.1	tme7p0_04G01463.1	1480
tme7p1_US00187.1	tme7p0_04G01464.1	1170
tme7p1_US00188.1	tme7p0_04G01465.1	2010
tme7p1_US00189.1	tme7p0_04G01466.1	3580
tme7p1_US00190.2	tme7p0_04G01467.2	3480
tme7p1_US00191.2	tme7p0_04G01468.1	2430
tme7p1_US00192.1	tme7p0_04G01469.1	906
tme7p1_US00193.1	tme7p0_04G01470.1	5650
tme7p1_US00194.1	tme7p0_04G01471.1	1520
tme7p1_US00195.1	tme7p0_04G01472.1	550
tme7p1_US00196.1	tme7p0_04G01473.1	1180
tme7p1_US00198.1	tme7p0_04G01475.1	1320
tme7p1_US00199.2	tme7p0_04G01477.2	3840
tme7p1_US00200.1	tme7p0_04G01478.1	1680
tme7p1_US00201.1	tme7p0_04G01479.1	1070
tme7p1_US00202.1	tme7p0_04G01480.1	1100
tme7p1_US00203.1	tme7p0_04G01481.1	1800
tme7p1_US00205.1	tme7p0_04G01482.1	813
tme7p1_US00207.1	tme7p0_04G01484.1	506
tme7p1_US00208.1	tme7p0_04G01486.1	2190
tme7p1_US00209.2	tme7p0_04G01487.1	493
tme7p1_US00211.1	tme7p0_04G01489.1	2830
tme7p1_US00212.1	tme7p0_04G01490.1	572
tme7p1_US00213.1	tme7p0_04G01491.1	1110
tme7p1_US00215.1	tme7p0_04G01492.1	1080
tme7p1_US00216.1	tme7p0_04G01493.1	1710
tme7p1_US00217.1	tme7p0_04G01496.1	4410
tme7p1_US00220.1	tme7p0_04G01497.1	2010
tme7p1_US00221.2	tme7p0_04G01498.2	1950
tme7p1_US00223.1	tme7p0_04G01505.1	272
tme7p1_US00224.1	tme7p0_04G01503.1	895
tme7p1_US00227.2	tme7p0_04G01500.2	1460
tme7p1_US00228.1	tme7p0_04G01499.1	843
tme7p1_US00229.1	tme7p0_04G01507.1	1760
tme7p1_US00230.1	tme7p0_04G01509.1	3350
tme7p1_US00231.1	tme7p0_04G01510.1	3680
tme7p1_US00232.1	tme7p0_04G01511.1	960
tme7p1_US00233.2	tme7p0_04G01512.3	3910
tme7p1_US00234.1	tme7p0_04G01513.1	576
tme7p1_US00235.1	tme7p0_04G01515.2	1940
tme7p1_US00237.1	tme7p0_04G01518.1	1300
tme7p1_US00238.1	tme7p0_04G01519.1	1530
tme7p1_US00239.1	tme7p0_04G01520.1	833
tme7p1_US00241.1	tme7p0_04G01522.1	963
tme7p1_US00242.1	tme7p0_04G01523.1	577
tme7p1_US00243.1	tme7p0_04G01524.2	1440
tme7p1_US00244.1	tme7p0_04G01525.1	1170
tme7p1_US00245.1	tme7p0_04G01527.1	2930
tme7p1_US00246.2	tme7p0_04G01528.2	2490
tme7p1_US00247.4	tme7p0_04G01529.2	1110
tme7p1_US00248.1	tme7p0_04G01530.1	1150
tme7p1_US00249.1	tme7p0_04G01531.1	2220
tme7p1_US00250.1	tme7p0_04G01532.1	2590
tme7p1_US00251.1	tme7p0_04G01533.1	1700
tme7p1_US00252.1	tme7p0_04G01534.1	1050
tme7p1_US00253.1	tme7p0_04G01535.1	3320
tme7p1_US00254.1	tme7p0_04G01536.2	4980
tme7p1_US00255.1	tme7p0_04G01537.1	1520
tme7p1_US00257.1	tme7p0_04G01538.1	1870
tme7p1_US00258.2	tme7p0_04G01539.1	1060
tme7p1_US00259.1	tme7p0_04G01540.1	1500
tme7p1_US00260.3	tme7p0_04G01541.1	1360
tme7p1_US00261.1	tme7p0_04G01542.1	2820
tme7p1_US00262.2	tme7p0_04G01543.1	3480
tme7p1_US00263.1	tme7p0_04G01544.1	629
tme7p1_US00264.1	tme7p0_04G01545.1	648
tme7p1_US00265.1	tme7p0_04G01546.1	879
tme7p1_US00266.1	tme7p0_04G01547.1	7640
tme7p1_US00267.1	tme7p0_04G01548.1	805
tme7p1_US00268.1	tme7p0_04G01550.1	2880
tme7p1_US00269.1	tme7p0_04G01551.1	391
tme7p1_US00270.1	tme7p0_04G01552.1	1570
tme7p1_US00272.1	tme7p0_04G01553.1	2030
tme7p1_US00273.1	tme7p0_04G01554.1	1680
tme7p1_US00277.1	tme7p0_04G01558.1	895
tme7p1_US00278.1	tme7p0_04G01559.1	3660
tme7p1_US00279.1	tme7p0_04G01560.1	1220
tme7p1_US00282.1	tme7p0_04G01565.1	923
tme7p1_US00283.1	tme7p0_04G01562.1	2800
tme7p1_US00284.1	tme7p0_04G01567.1	1700
tme7p1_US00285.1	tme7p0_04G01573.1	770
tme7p1_US00286.1	tme7p0_04G01572.1	1060
tme7p1_US00288.1	tme7p0_04G01571.1	3380
tme7p1_US00291.1	tme7p0_04G01568.1	1120
tme7p1_US00292.1	tme7p0_04G01564.1	4970
tme7p1_US00293.1	tme7p0_04G01565.1	1190
tme7p1_US00002.1	tme7p0_04G01297.1	128L
tme7p1_US00002.1	tme7p0_04G01294.1	122L
tme7p1_US00003.1	tme7p0_04G01297.1	789L
tme7p1_US00003.1	tme7p0_04G01294.1	737L
tme7p1_US00003.1	tme7p0_04G01296.1	278L
tme7p1_US00003.1	tme7p0_04G01309.1	242L
tme7p1_US00003.1	tme7p0_04G01307.2	174L
tme7p1_US00003.1	tme7p0_04G01308.1	168L
tme7p1_US00004.4	tme7p0_04G01295.1	1250L
tme7p1_US00004.4	tme7p0_04G01310.2	365L
tme7p1_US00004.4	tme7p0_04G01308.1	190L
tme7p1_US00004.4	tme7p0_04G01307.2	163L
tme7p1_US00004.4	tme7p0_04G01306.1	161L
tme7p1_US00006.2	tme7p0_04G01306.1	1760L
tme7p1_US00006.2	tme7p0_04G01309.1	682L
tme7p1_US00006.2	tme7p0_04G01308.1	421L
tme7p1_US00006.2	tme7p0_04G01297.1	335L
tme7p1_US00006.2	tme7p0_04G01307.2	318L
tme7p1_US00006.2	tme7p0_04G01300.1	108L
tme7p1_US00007.1	tme7p0_04G01306.1	318L
tme7p1_US00007.1	tme7p0_04G01309.1	285L
tme7p1_US00007.1	tme7p0_04G01310.2	240L
tme7p1_US00007.1	tme7p0_04G01308.1	228L
tme7p1_US00007.1	tme7p0_04G01304.1	174L
tme7p1_US00007.1	tme7p0_04G01302.1	112L
tme7p1_US00007.1	tme7p0_04G01305.6	72L
tme7p1_US00008.1	tme7p0_04G01309.1	659L
tme7p1_US00008.1	tme7p0_04G01306.1	421L
tme7p1_US00008.1	tme7p0_04G01310.2	262L
tme7p1_US00008.1	tme7p0_04G01307.2	228L
tme7p1_US00008.1	tme7p0_04G01304.1	168L
tme7p1_US00008.1	tme7p0_04G01305.6	68L
tme7p1_US00009.1	tme7p0_04G01313.1	519L
tme7p1_US00011.1	tme7p0_04G01313.1	566L
tme7p1_US00011.1	tme7p0_04G01312.1	520L
tme7p1_US00012.1	tme7p0_04G01309.1	334L
tme7p1_US00012.1	tme7p0_04G01308.1	259L
tme7p1_US00012.1	tme7p0_04G01307.2	237L
tme7p1_US00012.1	tme7p0_04G01305.6	225L
tme7p1_US00012.1	tme7p0_04G01302.1	99L
tme7p1_US00013.1	tme7p0_04G01309.1	1340L
tme7p1_US00013.1	tme7p0_04G01306.1	626L
tme7p1_US00013.1	tme7p0_04G01308.1	593L
tme7p1_US00013.1	tme7p0_04G01310.2	307L
tme7p1_US00013.1	tme7p0_04G01307.2	237L
tme7p1_US00013.1	tme7p0_04G01305.6	69L
tme7p1_US00014.2	tme7p0_04G01309.1	704L
tme7p1_US00014.2	tme7p0_04G01308.1	398L
tme7p1_US00014.2	tme7p0_04G01307.2	326L
tme7p1_US00014.2	tme7p0_04G01310.2	288L
tme7p1_US00014.2	tme7p0_04G01300.1	111L
tme7p1_US00015.1	tme7p0_04G01308.1	625L
tme7p1_US00015.1	tme7p0_04G01306.1	547L
tme7p1_US00015.1	tme7p0_04G01310.2	274L
tme7p1_US00015.1	tme7p0_04G01307.2	253L
tme7p1_US00015.1	tme7p0_04G01304.1	247L
tme7p1_US00015.1	tme7p0_04G01302.1	101L
tme7p1_US00016.1	tme7p0_04G01306.1	778L
tme7p1_US00016.1	tme7p0_04G01309.1	326L
tme7p1_US00016.1	tme7p0_04G01308.1	217L
tme7p1_US00016.1	tme7p0_04G01307.2	206L
tme7p1_US00016.1	tme7p0_04G01300.1	106L
tme7p1_US00017.1	tme7p0_04G01307.2	4300L
tme7p1_US00017.1	tme7p0_04G01309.1	299L
tme7p1_US00017.1	tme7p0_04G01306.1	269L
tme7p1_US00017.1	tme7p0_04G01308.1	255L
tme7p1_US00017.1	tme7p0_04G01310.2	234L
tme7p1_US00017.1	tme7p0_04G01304.1	185L
tme7p1_US00017.1	tme7p0_04G01302.1	115L
tme7p1_US00017.1	tme7p0_04G01305.6	72L
tme7p1_US00018.1	tme7p0_04G01306.1	1590L
tme7p1_US00018.1	tme7p0_04G01309.1	682L
tme7p1_US00018.1	tme7p0_04G01308.1	424L
tme7p1_US00018.1	tme7p0_04G01307.2	285L
tme7p1_US00019.1	tme7p0_04G01312.1	468L
tme7p1_US00024.1	tme7p0_04G01318.5	1490L
tme7p1_US00030.1	tme7p0_04G01323.1	1220L
tme7p1_US00030.1	tme7p0_04G01322.1	841L
tme7p1_US00031.1	tme7p0_04G01324.1	1700L
tme7p1_US00031.1	tme7p0_04G01322.1	903L
tme7p1_US00031.1	tme7p0_04G01323.1	651L
tme7p1_US00034.2	tme7p0_04G01327.1	1120L
tme7p1_US00035.1	tme7p0_04G01331.1	326L
tme7p1_US00037.1	tme7p0_04G01328.1	332L
tme7p1_US00043.1	tme7p0_04G01337.1	158L
tme7p1_US00047.2	tme7p0_04G01342.1	206L
tme7p1_US00047.2	tme7p0_04G01341.1	206L
tme7p1_US00048.1	tme7p0_04G01342.1	857L
tme7p1_US00048.1	tme7p0_04G01340.2	212L
tme7p1_US00049.1	tme7p0_04G01341.1	841L
tme7p1_US00049.1	tme7p0_04G01340.2	199L
tme7p1_US00052.1	tme7p0_04G01345.1	329L
tme7p1_US00062.1	tme7p0_04G01354.1	1520L
tme7p1_US00063.1	tme7p0_04G01353.1	550L
tme7p1_US00069.1	tme7p0_04G01360.1	800L
tme7p1_US00070.1	tme7p0_04G01361.1	405L
tme7p1_US00071.2	tme7p0_04G01362.1	1020L
tme7p1_US00080.1	tme7p0_04G01369.1	163L
tme7p1_US00085.1	tme7p0_04G01375.1	441L
tme7p1_US00086.1	tme7p0_04G01374.1	444L
tme7p1_US00106.1	tme7p0_04G01394.1	710L
tme7p1_US00107.1	tme7p0_04G01395.1	1840L
tme7p1_US00123.2	tme7p0_04G01409.2	651L
tme7p1_US00128.1	tme7p0_04G01414.1	857L
tme7p1_US00146.1	tme7p0_04G01430.1	413L
tme7p1_US00154.1	tme7p0_04G01437.1	111L
tme7p1_US00162.1	tme7p0_04G01445.1	783L
tme7p1_US00163.1	tme7p0_04G01445.1	1030L
tme7p1_US00169.1	tme7p0_04G01450.1	987L
tme7p1_US00175.1	tme7p0_04G01454.2	693L
tme7p1_US00184.1	tme7p0_04G01462.1	266L
tme7p1_US00198.1	tme7p0_04G01476.1	58L
tme7p1_US00206.4	tme7p0_04G01483.3	2900L
tme7p1_US00207.1	tme7p0_04G01485.1	506L
tme7p1_US00210.2	tme7p0_04G01488.1	523L
tme7p1_US00217.1	tme7p0_04G01495.1	1200L
tme7p1_US00217.1	tme7p0_04G01494.1	751L
tme7p1_US00218.1	tme7p0_04G01496.1	4370L
tme7p1_US00218.1	tme7p0_04G01495.1	1100L
tme7p1_US00218.1	tme7p0_04G01494.1	655L
tme7p1_US00219.1	tme7p0_04G01496.1	500L
tme7p1_US00222.2	tme7p0_04G01506.1	2290L
tme7p1_US00229.1	tme7p0_04G01510.1	523L
tme7p1_US00229.1	tme7p0_04G01508.1	307L
tme7p1_US00231.1	tme7p0_04G01507.1	405L
tme7p1_US00231.1	tme7p0_04G01508.1	149L
tme7p1_US00235.1	tme7p0_04G01514.1	2100L
tme7p1_US00236.1	tme7p0_04G01518.1	489L
tme7p1_US00238.1	tme7p0_04G01521.1	867L
tme7p1_US00240.1	tme7p0_04G01521.1	354L
tme7p1_US00240.1	tme7p0_04G01519.1	232L
tme7p1_US00245.1	tme7p0_04G01526.1	1510L
tme7p1_US00246.2	tme7p0_04G01527.1	63L
tme7p1_US00253.1	tme7p0_04G01541.1	64L
tme7p1_US00260.3	tme7p0_04G01535.1	104L
tme7p1_US00268.1	tme7p0_04G01549.1	72L
tme7p1_US00274.1	tme7p0_04G01555.1	878L
tme7p1_US00274.1	tme7p0_04G01556.1	688L
tme7p1_US00274.1	tme7p0_04G01558.1	688L
tme7p1_US00274.1	tme7p0_04G01557.1	683L
tme7p1_US00275.1	tme7p0_04G01558.1	897L
tme7p1_US00275.1	tme7p0_04G01556.1	890L
tme7p1_US00275.1	tme7p0_04G01557.1	797L
tme7p1_US00275.1	tme7p0_04G01555.1	650L
tme7p1_US00276.1	tme7p0_04G01557.1	898L
tme7p1_US00276.1	tme7p0_04G01556.1	808L
tme7p1_US00276.1	tme7p0_04G01558.1	802L
tme7p1_US00276.1	tme7p0_04G01555.1	650L
tme7p1_US00277.1	tme7p0_04G01556.1	895L
tme7p1_US00277.1	tme7p0_04G01557.1	791L
tme7p1_US00277.1	tme7p0_04G01555.1	656L
tme7p1_US00280.1	tme7p0_04G01564.1	1910L
tme7p1_US00281.1	tme7p0_04G01564.1	1110L
tme7p1_US00283.1	tme7p0_04G01566.1	2840L
tme7p1_US00284.1	tme7p0_04G01561.1	1680L
tme7p1_US00289.1	tme7p0_04G01571.1	3310L
###
tme7p1_US00093.1	tme7p0_11G00237.1	802
tme7p1_US00103.1	tme7p0_11G00226.1	984
tme7p1_US00114.1	tme7p0_11G00213.1	2630
tme7p1_US00116.1	tme7p0_11G00210.1	2020
tme7p1_US00122.1	tme7p0_11G00202.1	1420
tme7p1_US00123.2	tme7p0_11G00201.1	1170
tme7p1_US00126.1	tme7p0_11G00194.1	498
tme7p1_US00127.1	tme7p0_11G00193.1	1280
tme7p1_US00128.1	tme7p0_11G00192.1	1260
tme7p1_US00130.1	tme7p0_11G00188.1	615
tme7p1_US00132.1	tme7p0_11G00186.1	1480
tme7p1_US00133.1	tme7p0_11G00187.1	424
tme7p1_US00134.1	tme7p0_11G00185.2	1570
tme7p1_US00137.1	tme7p0_11G00184.1	1850
tme7p1_US00142.1	tme7p0_11G00179.2	329
tme7p1_US00147.1	tme7p0_11G00172.1	2620
tme7p1_US00161.1	tme7p0_11G00153.1	776
tme7p1_US00166.1	tme7p0_11G00150.1	702
tme7p1_US00168.1	tme7p0_11G00147.1	1560
tme7p1_US00169.1	tme7p0_11G00146.1	1760
tme7p1_US00170.2	tme7p0_11G00145.1	2170
tme7p1_US00172.1	tme7p0_11G00144.1	313
tme7p1_US00185.1	tme7p0_11G00127.1	2260
tme7p1_US00188.1	tme7p0_11G00124.1	1460
tme7p1_US00192.1	tme7p0_11G00117.1	754
tme7p1_US00193.1	tme7p0_11G00112.3	4710
tme7p1_US00088.1	tme7p0_11G00241.1	1120L
tme7p1_US00091.1	tme7p0_11G00239.1	471L
tme7p1_US00095.1	tme7p0_11G00235.1	389L
tme7p1_US00098.1	tme7p0_11G00233.1	2820L
tme7p1_US00100.1	tme7p0_11G00231.1	321L
tme7p1_US00101.1	tme7p0_11G00229.1	1160L
tme7p1_US00102.1	tme7p0_11G00227.1	1360L
tme7p1_US00107.1	tme7p0_11G00224.1	1430L
tme7p1_US00112.1	tme7p0_11G00215.1	2100L
tme7p1_US00113.2	tme7p0_11G00214.1	542L
tme7p1_US00115.1	tme7p0_11G00211.2	2390L
tme7p1_US00117.2	tme7p0_11G00209.1	813L
tme7p1_US00118.1	tme7p0_11G00208.1	759L
tme7p1_US00120.1	tme7p0_11G00206.1	538L
tme7p1_US00121.1	tme7p0_11G00205.1	517L
tme7p1_US00121.1	tme7p0_11G00204.1	53L
tme7p1_US00124.1	tme7p0_11G00200.1	1770L
tme7p1_US00125.1	tme7p0_11G00199.1	492L
tme7p1_US00129.1	tme7p0_11G00189.1	398L
tme7p1_US00138.1	tme7p0_11G00183.1	629L
tme7p1_US00139.1	tme7p0_11G00182.1	1280L
tme7p1_US00140.1	tme7p0_11G00181.1	1740L
tme7p1_US00141.1	tme7p0_11G00180.1	1540L
tme7p1_US00145.1	tme7p0_11G00174.1	696L
tme7p1_US00146.1	tme7p0_11G00173.1	313L
tme7p1_US00148.1	tme7p0_11G00171.1	669L
tme7p1_US00149.1	tme7p0_11G00169.2	2040L
tme7p1_US00150.1	tme7p0_11G00168.1	1260L
tme7p1_US00157.1	tme7p0_11G00157.1	61L
tme7p1_US00158.1	tme7p0_11G00156.1	669L
tme7p1_US00158.1	tme7p0_11G00158.1	202L
tme7p1_US00159.1	tme7p0_11G00155.1	816L
tme7p1_US00160.1	tme7p0_11G00154.1	485L
tme7p1_US00167.1	tme7p0_11G00149.3	1090L
tme7p1_US00173.1	tme7p0_11G00143.1	1040L
tme7p1_US00173.1	tme7p0_11G00142.1	550L
tme7p1_US00174.1	tme7p0_11G00141.1	536L
tme7p1_US00175.1	tme7p0_11G00140.1	585L
tme7p1_US00182.1	tme7p0_11G00130.1	726L
tme7p1_US00183.1	tme7p0_11G00129.1	424L
tme7p1_US00184.1	tme7p0_11G00128.1	1280L
tme7p1_US00184.1	tme7p0_11G00127.1	187L
tme7p1_US00186.1	tme7p0_11G00126.1	743L
tme7p1_US00187.1	tme7p0_11G00125.1	440L
tme7p1_US00190.2	tme7p0_11G00121.1	1000L
tme7p1_US00194.1	tme7p0_11G00111.1	808L
tme7p1_US00194.1	tme7p0_11G00110.1	247L
tme7p1_US00195.1	tme7p0_11G00109.1	406L
tme7p1_US00196.1	tme7p0_11G00108.1	620L
###
tme7p1_US00212.1	tme7p0_11G00084.1	727
tme7p1_US00214.1	tme7p0_11G00082.1	955
tme7p1_US00227.2	tme7p0_11G00070.1	1580
tme7p1_US00231.1	tme7p0_11G00064.1	2780
tme7p1_US00235.1	tme7p0_11G00062.1	1500
tme7p1_US00241.1	tme7p0_11G00059.1	832
tme7p1_US00243.1	tme7p0_11G00057.1	1180
tme7p1_US00251.1	tme7p0_11G00051.1	1310
tme7p1_US00263.1	tme7p0_11G00040.1	550
tme7p1_US00208.1	tme7p0_11G00089.1	1130L
tme7p1_US00209.2	tme7p0_11G00088.1	530L
tme7p1_US00210.2	tme7p0_11G00086.1	1910L
tme7p1_US00210.2	tme7p0_11G00087.1	253L
tme7p1_US00223.1	tme7p0_11G00066.1	50L
tme7p1_US00225.1	tme7p0_11G00069.3	201L
tme7p1_US00228.1	tme7p0_11G00072.1	1100L
tme7p1_US00228.1	tme7p0_11G00071.1	561L
tme7p1_US00228.1	tme7p0_11G00073.1	527L
tme7p1_US00228.1	tme7p0_11G00074.1	281L
tme7p1_US00229.1	tme7p0_11G00065.1	1050L
tme7p1_US00229.1	tme7p0_11G00064.1	512L
tme7p1_US00231.1	tme7p0_11G00065.1	846L
tme7p1_US00233.2	tme7p0_11G00063.1	3250L
tme7p1_US00234.1	tme7p0_11G00062.1	340L
tme7p1_US00244.1	tme7p0_11G00056.1	865L
tme7p1_US00245.1	tme7p0_11G00055.1	637L
tme7p1_US00247.4	tme7p0_11G00054.1	610L
tme7p1_US00248.1	tme7p0_11G00053.1	204L
tme7p1_US00249.1	tme7p0_11G00052.1	1500L
tme7p1_US00259.1	tme7p0_11G00041.1	961L
tme7p1_US00264.1	tme7p0_11G00039.2	340L
tme7p1_US00266.1	tme7p0_11G00038.1	289L
tme7p1_US00267.1	tme7p0_11G00037.1	547L
tme7p1_US00268.1	tme7p0_11G00036.1	1550L
###
tme7p1_US00294.1	tme7p0_01G00985.1	2340
tme7p1_US00295.1	tme7p0_01G00986.1	803
tme7p1_US00296.1	tme7p0_01G00987.1	2660
tme7p1_US00297.1	tme7p0_01G00988.2	2350
tme7p1_US00298.1	tme7p0_01G00989.1	441
tme7p1_US00299.1	tme7p0_01G00990.1	474
tme7p1_US00300.1	tme7p0_01G00991.1	583
tme7p1_US00301.1	tme7p0_01G00992.1	855
tme7p1_US00302.1	tme7p0_01G00993.1	5210
tme7p1_US00303.1	tme7p0_01G01000.1	1810
tme7p1_US00304.1	tme7p0_01G00999.1	3000
tme7p1_US00306.1	tme7p0_01G00998.2	1420
tme7p1_US00308.1	tme7p0_01G00994.2	848
tme7p1_US00309.1	tme7p0_01G01001.1	3240
tme7p1_US00311.2	tme7p0_01G01003.1	2530
tme7p1_US00312.1	tme7p0_01G01005.1	1140
tme7p1_US00313.2	tme7p0_01G01006.1	2360
tme7p1_US00314.2	tme7p0_01G01007.2	3320
tme7p1_US00315.1	tme7p0_01G01008.1	2550
tme7p1_US00316.1	tme7p0_01G01009.1	1100
tme7p1_US00317.1	tme7p0_01G01010.1	647
tme7p1_US00318.1	tme7p0_01G01011.1	1390
tme7p1_US00319.1	tme7p0_01G01012.1	1250
tme7p1_US00320.1	tme7p0_01G01013.1	1340
tme7p1_US00321.1	tme7p0_01G01014.1	318
tme7p1_US00322.1	tme7p0_01G01015.1	1260
tme7p1_US00323.1	tme7p0_01G01016.1	515
tme7p1_US00324.1	tme7p0_01G01017.2	2440
tme7p1_US00326.1	tme7p0_01G01018.1	2720
tme7p1_US00327.1	tme7p0_01G01019.1	2110
tme7p1_US00328.1	tme7p0_01G01020.1	810
tme7p1_US00329.1	tme7p0_01G01021.1	1210
tme7p1_US00330.1	tme7p0_01G01022.1	1460
tme7p1_US00331.1	tme7p0_01G01023.1	2450
tme7p1_US00332.1	tme7p0_01G01024.1	2460
tme7p1_US00333.1	tme7p0_01G01025.1	508
tme7p1_US00334.1	tme7p0_01G01026.1	1610
tme7p1_US00335.1	tme7p0_01G01027.1	577
tme7p1_US00336.1	tme7p0_01G01028.1	557
tme7p1_US00337.1	tme7p0_01G01029.1	946
tme7p1_US00338.1	tme7p0_01G01030.1	1670
tme7p1_US00339.1	tme7p0_01G01031.1	1180
tme7p1_US00340.1	tme7p0_01G01032.1	2060
tme7p1_US00341.1	tme7p0_01G01033.1	416
tme7p1_US00342.1	tme7p0_01G01034.1	810
tme7p1_US00344.1	tme7p0_01G01036.1	4620
tme7p1_US00346.1	tme7p0_01G01038.1	1690
tme7p1_US00347.1	tme7p0_01G01039.1	1250
tme7p1_US00348.1	tme7p0_01G01041.1	3050
tme7p1_US00349.1	tme7p0_01G01042.1	1390
tme7p1_US00352.1	tme7p0_01G01043.1	3220
tme7p1_US00353.1	tme7p0_01G01046.1	293
tme7p1_US00355.1	tme7p0_01G01048.1	3230
tme7p1_US00356.1	tme7p0_01G01049.1	1450
tme7p1_US00357.1	tme7p0_01G01050.2	544
tme7p1_US00358.1	tme7p0_01G01051.1	2150
tme7p1_US00359.1	tme7p0_01G01052.1	1330
tme7p1_US00360.1	tme7p0_01G01054.2	2250
tme7p1_US00361.1	tme7p0_01G01055.1	533
tme7p1_US00362.1	tme7p0_01G01056.1	699
tme7p1_US00364.1	tme7p0_01G01057.1	468
tme7p1_US00365.1	tme7p0_01G01058.1	1240
tme7p1_US00366.1	tme7p0_01G01059.1	927
tme7p1_US00367.1	tme7p0_01G01060.1	596
tme7p1_US00369.1	tme7p0_01G01061.1	2120
tme7p1_US00371.1	tme7p0_01G01062.1	650
tme7p1_US00372.3	tme7p0_01G01063.1	885
tme7p1_US00373.1	tme7p0_01G01064.1	693
tme7p1_US00374.1	tme7p0_01G01065.1	1310
tme7p1_US00375.1	tme7p0_01G01066.1	599
tme7p1_US00376.1	tme7p0_01G01067.1	1080
tme7p1_US00377.1	tme7p0_01G01068.1	1040
tme7p1_US00378.1	tme7p0_01G01069.1	1040
tme7p1_US00379.5	tme7p0_01G01070.3	10700
tme7p1_US00380.1	tme7p0_01G01071.1	1450
tme7p1_US00381.1	tme7p0_01G01072.1	685
tme7p1_US00382.1	tme7p0_01G01073.1	2510
tme7p1_US00384.1	tme7p0_01G01074.1	1820
tme7p1_US00385.1	tme7p0_01G01075.1	780
tme7p1_US00386.1	tme7p0_01G01076.1	2080
tme7p1_US00387.1	tme7p0_01G01077.1	789
tme7p1_US00388.1	tme7p0_01G01078.1	723
tme7p1_US00389.1	tme7p0_01G01079.1	840
tme7p1_US00390.1	tme7p0_01G01082.1	1310
tme7p1_US00391.1	tme7p0_01G01083.1	239
tme7p1_US00393.1	tme7p0_01G01084.1	452
tme7p1_US00394.1	tme7p0_01G01085.1	2150
tme7p1_US00395.1	tme7p0_01G01086.1	4860
tme7p1_US00396.1	tme7p0_01G01087.1	1750
tme7p1_US00397.1	tme7p0_01G01088.1	889
tme7p1_US00398.1	tme7p0_01G01089.1	2240
tme7p1_US00400.1	tme7p0_01G01090.1	738
tme7p1_US00401.1	tme7p0_01G01091.1	2100
tme7p1_US00402.1	tme7p0_01G01092.1	1430
tme7p1_US00403.1	tme7p0_01G01093.1	680
tme7p1_US00404.1	tme7p0_01G01094.1	1570
tme7p1_US00405.1	tme7p0_01G01095.1	917
tme7p1_US00406.1	tme7p0_01G01096.1	699
tme7p1_US00407.1	tme7p0_01G01097.1	898
tme7p1_US00408.1	tme7p0_01G01098.1	1810
tme7p1_US00409.2	tme7p0_01G01099.1	2530
tme7p1_US00410.1	tme7p0_01G01100.1	1600
tme7p1_US00413.1	tme7p0_01G01101.1	666
tme7p1_US00414.1	tme7p0_01G01102.1	4490
tme7p1_US00415.1	tme7p0_01G01103.1	1170
tme7p1_US00416.1	tme7p0_01G01104.1	2500
tme7p1_US00418.1	tme7p0_01G01105.1	2340
tme7p1_US00421.1	tme7p0_01G01108.1	3830
tme7p1_US00422.1	tme7p0_01G01109.1	421
tme7p1_US00423.1	tme7p0_01G01110.1	3260
tme7p1_US00424.1	tme7p0_01G01111.1	335
tme7p1_US00425.1	tme7p0_01G01112.1	614
tme7p1_US00427.1	tme7p0_01G01113.1	3710
tme7p1_US00428.1	tme7p0_01G01114.1	2410
tme7p1_US00429.1	tme7p0_01G01115.1	1210
tme7p1_US00431.1	tme7p0_01G01117.1	803
tme7p1_US00432.1	tme7p0_01G01118.1	2400
tme7p1_US00433.1	tme7p0_01G01119.1	1200
tme7p1_US00434.1	tme7p0_01G01120.1	2310
tme7p1_US00435.1	tme7p0_01G01121.1	2370
tme7p1_US00436.1	tme7p0_01G01122.1	2370
tme7p1_US00437.1	tme7p0_01G01123.1	2530
tme7p1_US00438.1	tme7p0_01G01124.1	2160
tme7p1_US00439.1	tme7p0_01G01125.1	1340
tme7p1_US00440.1	tme7p0_01G01126.1	2420
tme7p1_US00441.1	tme7p0_01G01127.1	2360
tme7p1_US00442.1	tme7p0_01G01128.1	3020
tme7p1_US00443.1	tme7p0_01G01129.1	1600
tme7p1_US00444.1	tme7p0_01G01130.1	5090
tme7p1_US00445.1	tme7p0_01G01131.1	3050
tme7p1_US00446.1	tme7p0_01G01132.1	4480
tme7p1_US00448.1	tme7p0_01G01133.1	1730
tme7p1_US00449.1	tme7p0_01G01134.1	538
tme7p1_US00451.1	tme7p0_01G01136.1	1250
tme7p1_US00452.1	tme7p0_01G01137.1	2800
tme7p1_US00453.1	tme7p0_01G01138.1	2480
tme7p1_US00454.1	tme7p0_01G01139.4	1360
tme7p1_US00456.1	tme7p0_01G01141.1	5370
tme7p1_US00457.1	tme7p0_01G01142.1	3800
tme7p1_US00458.3	tme7p0_01G01143.1	3100
tme7p1_US00459.1	tme7p0_01G01144.1	2350
tme7p1_US00460.1	tme7p0_01G01145.1	3870
tme7p1_US00461.1	tme7p0_01G01146.1	3390
tme7p1_US00462.1	tme7p0_01G01147.1	2280
tme7p1_US00464.1	tme7p0_01G01148.1	2440
tme7p1_US00465.2	tme7p0_01G01149.1	1570
tme7p1_US00466.1	tme7p0_01G01150.1	3550
tme7p1_US00467.1	tme7p0_01G01151.1	2740
tme7p1_US00468.1	tme7p0_01G01152.1	599
tme7p1_US00469.1	tme7p0_01G01153.1	1560
tme7p1_US00470.1	tme7p0_01G01154.1	424
tme7p1_US00471.1	tme7p0_01G01155.1	2970
tme7p1_US00472.1	tme7p0_01G01156.1	1140
tme7p1_US00473.1	tme7p0_01G01157.1	343
tme7p1_US00474.1	tme7p0_01G01158.1	2560
tme7p1_US00475.1	tme7p0_01G01159.1	2410
tme7p1_US00476.2	tme7p0_01G01160.2	1420
tme7p1_US00477.1	tme7p0_01G01161.1	1450
tme7p1_US00479.1	tme7p0_01G01162.1	1310
tme7p1_US00480.1	tme7p0_01G01163.1	3410
tme7p1_US00481.1	tme7p0_01G01164.1	4700
tme7p1_US00482.1	tme7p0_01G01165.1	3180
tme7p1_US00483.1	tme7p0_01G01166.1	3890
tme7p1_US00485.1	tme7p0_01G01167.1	2430
tme7p1_US00486.1	tme7p0_01G01168.1	2590
tme7p1_US00487.2	tme7p0_01G01169.3	1790
tme7p1_US00488.1	tme7p0_01G01170.1	3820
tme7p1_US00489.2	tme7p0_01G01171.2	1950
tme7p1_US00491.1	tme7p0_01G01173.1	1120
tme7p1_US00492.1	tme7p0_01G01174.1	1970
tme7p1_US00493.2	tme7p0_01G01175.1	984
tme7p1_US00494.1	tme7p0_01G01176.1	1850
tme7p1_US00495.3	tme7p0_01G01177.3	4210
tme7p1_US00497.1	tme7p0_01G01178.1	4580
tme7p1_US00498.1	tme7p0_01G01179.1	1900
tme7p1_US00499.1	tme7p0_01G01180.1	3420
tme7p1_US00500.1	tme7p0_01G01181.1	2150
tme7p1_US00501.1	tme7p0_01G01182.1	2370
tme7p1_US00502.4	tme7p0_01G01183.4	1000
tme7p1_US00503.1	tme7p0_01G01184.1	2750
tme7p1_US00504.1	tme7p0_01G01185.2	2890
tme7p1_US00505.1	tme7p0_01G01186.1	1270
tme7p1_US00506.3	tme7p0_01G01187.2	1190
tme7p1_US00507.1	tme7p0_01G01188.1	1790
tme7p1_US00508.1	tme7p0_01G01189.1	3480
tme7p1_US00510.2	tme7p0_01G01190.2	1490
tme7p1_US00511.1	tme7p0_01G01191.1	504
tme7p1_US00512.1	tme7p0_01G01192.1	836
tme7p1_US00513.2	tme7p0_01G01193.2	2510
tme7p1_US00514.1	tme7p0_01G01194.1	1920
tme7p1_US00515.1	tme7p0_01G01195.1	5850
tme7p1_US00516.1	tme7p0_01G01196.4	4290
tme7p1_US00517.1	tme7p0_01G01197.1	6040
tme7p1_US00518.1	tme7p0_01G01198.1	1870
tme7p1_US00521.1	tme7p0_01G01201.1	2150
tme7p1_US00522.1	tme7p0_01G01202.1	1480
tme7p1_US00523.1	tme7p0_01G01203.1	1610
tme7p1_US00524.1	tme7p0_01G01204.1	1000
tme7p1_US00525.1	tme7p0_01G01205.1	3330
tme7p1_US00297.1	tme7p0_01G00995.1	267L
tme7p1_US00298.1	tme7p0_01G00990.1	71L
tme7p1_US00299.1	tme7p0_01G00989.1	64L
tme7p1_US00308.1	tme7p0_01G00996.1	746L
tme7p1_US00310.1	tme7p0_01G01002.1	310L
tme7p1_US00337.1	tme7p0_01G01030.1	416L
tme7p1_US00338.1	tme7p0_01G01029.1	558L
tme7p1_US00341.1	tme7p0_01G01034.1	164L
tme7p1_US00342.1	tme7p0_01G01033.1	164L
tme7p1_US00345.1	tme7p0_01G01037.1	601L
tme7p1_US00348.1	tme7p0_01G01044.1	1220L
tme7p1_US00348.1	tme7p0_01G01043.1	49L
tme7p1_US00350.1	tme7p0_01G01042.1	542L
tme7p1_US00352.1	tme7p0_01G01045.1	1200L
tme7p1_US00352.1	tme7p0_01G01044.1	1120L
tme7p1_US00352.1	tme7p0_01G01041.1	1090L
tme7p1_US00389.1	tme7p0_01G01081.1	201L
tme7p1_US00399.1	tme7p0_01G01089.1	485L
tme7p1_US00418.1	tme7p0_01G01106.1	2010L
tme7p1_US00419.1	tme7p0_01G01106.1	2340L
tme7p1_US00419.1	tme7p0_01G01105.1	2040L
tme7p1_US00420.1	tme7p0_01G01107.2	1110L
tme7p1_US00430.1	tme7p0_01G01116.1	429L
tme7p1_US00434.1	tme7p0_01G01122.1	1390L
tme7p1_US00436.1	tme7p0_01G01120.1	1390L
tme7p1_US00455.1	tme7p0_01G01141.1	4990L
tme7p1_US00455.1	tme7p0_01G01140.1	2780L
tme7p1_US00456.1	tme7p0_01G01140.1	2610L
tme7p1_US00473.1	tme7p0_01G01158.1	338L
tme7p1_US00474.1	tme7p0_01G01157.1	338L
tme7p1_US00488.1	tme7p0_01G01172.1	3730L
tme7p1_US00490.1	tme7p0_01G01172.1	4870L
tme7p1_US00490.1	tme7p0_01G01170.1	3730L
tme7p1_US00515.1	tme7p0_01G01197.1	87L
tme7p1_US00517.1	tme7p0_01G01195.1	87L
tme7p1_US00518.1	tme7p0_01G01200.1	1790L
tme7p1_US00519.1	tme7p0_01G01199.2	1960L
tme7p1_US00519.1	tme7p0_01G01201.1	1880L
tme7p1_US00520.1	tme7p0_01G01200.1	1970L
tme7p1_US00520.1	tme7p0_01G01198.1	1850L
tme7p1_US00521.1	tme7p0_01G01199.2	1880L
###
tme7p1_US00296.1	tme7p0_02G00532.1	2030
tme7p1_US00297.1	tme7p0_02G00533.1	2000
tme7p1_US00305.1	tme7p0_02G00541.1	2220
tme7p1_US00317.1	tme7p0_02G00554.1	484
tme7p1_US00294.1	tme7p0_02G00529.1	1450L
tme7p1_US00295.1	tme7p0_02G00531.1	522L
tme7p1_US00298.1	tme7p0_02G00536.1	61L
tme7p1_US00299.1	tme7p0_02G00536.1	297L
tme7p1_US00300.1	tme7p0_02G00537.1	376L
tme7p1_US00303.1	tme7p0_02G00538.1	1390L
tme7p1_US00304.1	tme7p0_02G00540.1	568L
tme7p1_US00308.1	tme7p0_02G00545.1	495L
###
tme7p1_US00339.1	tme7p0_02G00589.1	830
tme7p1_US00340.1	tme7p0_02G00591.1	1610
tme7p1_US00342.1	tme7p0_02G00593.1	934
tme7p1_US00345.1	tme7p0_02G00595.1	925
tme7p1_US00346.1	tme7p0_02G00596.1	1550
tme7p1_US00333.1	tme7p0_02G00586.1	153L
tme7p1_US00341.1	tme7p0_02G00593.1	150L
tme7p1_US00341.1	tme7p0_02G00592.1	58L
tme7p1_US00343.1	tme7p0_02G00594.1	489L
tme7p1_US00347.1	tme7p0_02G00598.1	878L
tme7p1_US00348.1	tme7p0_02G00599.1	1630L
tme7p1_US00348.1	tme7p0_02G00602.1	52L
tme7p1_US00349.1	tme7p0_02G00600.1	542L
tme7p1_US00350.1	tme7p0_02G00600.1	438L
tme7p1_US00352.1	tme7p0_02G00599.1	496L
###
tme7p1_US00474.1	tme7p0_02G00669.1	1800
tme7p1_US00475.1	tme7p0_02G00671.1	1940
tme7p1_US00485.1	tme7p0_02G00684.1	1940
tme7p1_US00487.2	tme7p0_02G00686.1	1370
tme7p1_US00496.1	tme7p0_02G00693.1	939
tme7p1_US00502.4	tme7p0_02G00704.1	727
tme7p1_US00504.1	tme7p0_02G00710.1	2190
tme7p1_US00523.1	tme7p0_02G00721.1	1200
tme7p1_US00471.1	tme7p0_02G00666.1	700L
tme7p1_US00472.1	tme7p0_02G00668.1	582L
tme7p1_US00473.1	tme7p0_02G00669.1	155L
tme7p1_US00476.2	tme7p0_02G00673.1	435L
tme7p1_US00477.1	tme7p0_02G00675.1	185L
tme7p1_US00482.1	tme7p0_02G00682.1	843L
tme7p1_US00484.1	tme7p0_02G00683.1	1510L
tme7p1_US00492.1	tme7p0_02G00688.1	892L
tme7p1_US00493.2	tme7p0_02G00689.1	247L
tme7p1_US00495.3	tme7p0_02G00691.1	571L
tme7p1_US00495.3	tme7p0_02G00692.1	313L
tme7p1_US00497.1	tme7p0_02G00695.1	1730L
tme7p1_US00499.1	tme7p0_02G00697.1	440L
tme7p1_US00503.1	tme7p0_02G00708.1	618L
tme7p1_US00505.1	tme7p0_02G00711.1	485L
tme7p1_US00506.3	tme7p0_02G00712.1	748L
tme7p1_US00522.1	tme7p0_02G00719.1	1020L
tme7p1_US00522.1	tme7p0_02G00723.1	593L
tme7p1_US00523.1	tme7p0_02G00725.1	802L
tme7p1_US00525.1	tme7p0_02G00727.1	1950L
###
tme7p1_US00407.1	tme7p0_S00710.1	708
tme7p1_US00410.1	tme7p0_S00707.1	1380
tme7p1_US00412.1	tme7p0_S00705.1	1270
tme7p1_US00420.1	tme7p0_S00704.1	1630
tme7p1_US00402.1	tme7p0_S00714.1	558L
tme7p1_US00403.1	tme7p0_S00713.1	245L
tme7p1_US00404.1	tme7p0_S00712.1	1130L
tme7p1_US00406.1	tme7p0_S00711.1	887L
tme7p1_US00408.1	tme7p0_S00708.1	923L
tme7p1_US00421.1	tme7p0_S00702.2	1230L
###
tme7p1_US00363.1	tme7p0_S00086.1	335
tme7p1_US00373.1	tme7p0_S00074.1	553
tme7p1_US00387.1	tme7p0_S00062.1	631
tme7p1_US00392.1	tme7p0_S00058.1	1400
tme7p1_US00401.1	tme7p0_S00049.1	1560
tme7p1_US00358.1	tme7p0_S00089.1	648L
tme7p1_US00362.1	tme7p0_S00088.1	410L
tme7p1_US00367.1	tme7p0_S00084.1	345L
tme7p1_US00367.1	tme7p0_S00083.1	96L
tme7p1_US00370.1	tme7p0_S00080.1	103L
tme7p1_US00370.1	tme7p0_S00079.1	74L
tme7p1_US00370.1	tme7p0_S00078.1	61L
tme7p1_US00371.1	tme7p0_S00078.1	269L
tme7p1_US00378.1	tme7p0_S00072.1	236L
tme7p1_US00384.1	tme7p0_S00066.1	1010L
tme7p1_US00385.1	tme7p0_S00065.1	515L
tme7p1_US00387.1	tme7p0_S00063.1	251L
tme7p1_US00388.1	tme7p0_S00060.1	476L
tme7p1_US00397.1	tme7p0_S00053.1	441L
tme7p1_US00397.1	tme7p0_S00052.1	134L
tme7p1_US00400.1	tme7p0_S00050.1	606L
tme7p1_US00402.1	tme7p0_S00045.1	555L
tme7p1_US00403.1	tme7p0_S00044.1	342L
###
tme7p1_US01584.1	tme7p0_03G00181.1	522
tme7p1_US01587.1	tme7p0_03G00173.1	737
tme7p1_US01595.1	tme7p0_03G00163.1	449
tme7p1_US01596.1	tme7p0_03G00162.1	1200
tme7p1_US01608.1	tme7p0_03G00154.1	495
tme7p1_US01611.1	tme7p0_03G00150.1	691
tme7p1_US01614.1	tme7p0_03G00146.1	1440
tme7p1_US01633.1	tme7p0_03G00129.1	868
tme7p1_US01579.1	tme7p0_03G00184.1	655L
tme7p1_US01586.1	tme7p0_03G00178.1	361L
tme7p1_US01589.1	tme7p0_03G00172.1	321L
tme7p1_US01590.1	tme7p0_03G00171.1	117L
tme7p1_US01592.1	tme7p0_03G00167.1	1110L
tme7p1_US01592.1	tme7p0_03G00166.1	465L
tme7p1_US01593.1	tme7p0_03G00165.1	1340L
tme7p1_US01594.1	tme7p0_03G00164.1	1470L
tme7p1_US01600.1	tme7p0_03G00160.1	802L
tme7p1_US01603.1	tme7p0_03G00158.1	144L
tme7p1_US01607.1	tme7p0_03G00155.1	2460L
tme7p1_US01609.1	tme7p0_03G00153.1	490L
tme7p1_US01618.1	tme7p0_03G00144.1	572L
tme7p1_US01620.1	tme7p0_03G00143.1	392L
tme7p1_US01628.1	tme7p0_03G00133.1	1060L
tme7p1_US01629.1	tme7p0_03G00132.3	60L
tme7p1_US01630.1	tme7p0_03G00131.2	754L
tme7p1_US01631.4	tme7p0_03G00130.1	130L
tme7p1_US01635.1	tme7p0_03G00128.1	3740L
tme7p1_US01639.1	tme7p0_03G00126.1	892L
###
tme7p1_US01673.1	tme7p0_03G00098.1	1780
tme7p1_US01675.1	tme7p0_03G00097.1	780
tme7p1_US01681.1	tme7p0_03G00093.1	731
tme7p1_US01688.1	tme7p0_03G00088.1	3010
tme7p1_US01692.1	tme7p0_03G00082.2	2420
tme7p1_US01701.1	tme7p0_03G00076.1	419
tme7p1_US01702.4	tme7p0_03G00075.2	3700
tme7p1_US01713.1	tme7p0_03G00062.1	2870
tme7p1_US01723.1	tme7p0_03G00054.2	734
tme7p1_US01724.1	tme7p0_03G00053.1	490
tme7p1_US01741.1	tme7p0_03G00035.1	3830
tme7p1_US01748.1	tme7p0_03G00030.1	3770
tme7p1_US01668.1	tme7p0_03G00101.1	1320L
tme7p1_US01670.1	tme7p0_03G00100.2	1650L
tme7p1_US01677.1	tme7p0_03G00096.1	1680L
tme7p1_US01679.1	tme7p0_03G00094.1	202L
tme7p1_US01682.1	tme7p0_03G00092.1	761L
tme7p1_US01682.1	tme7p0_03G00091.1	171L
tme7p1_US01683.1	tme7p0_03G00091.1	429L
tme7p1_US01683.1	tme7p0_03G00092.1	171L
tme7p1_US01684.2	tme7p0_03G00089.1	1800L
tme7p1_US01684.2	tme7p0_03G00090.1	1480L
tme7p1_US01688.1	tme7p0_03G00087.1	1290L
tme7p1_US01690.1	tme7p0_03G00086.1	465L
tme7p1_US01691.1	tme7p0_03G00084.1	2010L
tme7p1_US01693.1	tme7p0_03G00083.1	251L
tme7p1_US01694.1	tme7p0_03G00081.1	596L
tme7p1_US01695.1	tme7p0_03G00078.1	693L
tme7p1_US01696.1	tme7p0_03G00079.1	354L
tme7p1_US01696.1	tme7p0_03G00078.1	119L
tme7p1_US01706.1	tme7p0_03G00071.1	1000L
tme7p1_US01706.1	tme7p0_03G00072.1	732L
tme7p1_US01712.1	tme7p0_03G00063.1	94L
tme7p1_US01714.1	tme7p0_03G00061.1	1260L
tme7p1_US01715.1	tme7p0_03G00061.1	430L
tme7p1_US01716.1	tme7p0_03G00061.1	397L
tme7p1_US01717.1	tme7p0_03G00060.1	987L
tme7p1_US01719.1	tme7p0_03G00058.1	111L
tme7p1_US01720.1	tme7p0_03G00057.2	463L
tme7p1_US01721.1	tme7p0_03G00055.1	761L
tme7p1_US01727.1	tme7p0_03G00051.1	2970L
tme7p1_US01728.1	tme7p0_03G00050.1	1290L
tme7p1_US01740.1	tme7p0_03G00037.1	674L
tme7p1_US01745.1	tme7p0_03G00034.1	1610L
tme7p1_US01747.1	tme7p0_03G00031.1	171L
tme7p1_US01750.1	tme7p0_03G00029.1	705L
###
tme7p1_US01535.2	tme7p0_16G01135.2	5620
tme7p1_US01536.1	tme7p0_16G01136.1	1720
tme7p1_US01537.1	tme7p0_16G01137.1	1620
tme7p1_US01538.1	tme7p0_16G01139.1	2980
tme7p1_US01539.1	tme7p0_16G01140.1	2910
tme7p1_US01540.1	tme7p0_16G01141.1	4690
tme7p1_US01543.1	tme7p0_16G01144.2	802
tme7p1_US01544.1	tme7p0_16G01145.2	5360
tme7p1_US01545.1	tme7p0_16G01146.1	980
tme7p1_US01546.1	tme7p0_16G01147.1	1610
tme7p1_US01547.1	tme7p0_16G01148.1	1720
tme7p1_US01549.1	tme7p0_16G01149.3	3590
tme7p1_US01550.1	tme7p0_16G01150.1	2790
tme7p1_US01551.1	tme7p0_16G01151.1	775
tme7p1_US01552.1	tme7p0_16G01152.1	1200
tme7p1_US01553.1	tme7p0_16G01153.1	1810
tme7p1_US01554.1	tme7p0_16G01154.1	1170
tme7p1_US01555.1	tme7p0_16G01155.1	1540
tme7p1_US01557.1	tme7p0_16G01156.1	447
tme7p1_US01558.1	tme7p0_16G01157.1	2510
tme7p1_US01559.2	tme7p0_16G01158.1	3500
tme7p1_US01560.1	tme7p0_16G01159.1	737
tme7p1_US01561.1	tme7p0_16G01160.1	998
tme7p1_US01562.1	tme7p0_16G01161.1	1230
tme7p1_US01563.1	tme7p0_16G01162.1	1400
tme7p1_US01565.2	tme7p0_16G01163.2	6230
tme7p1_US01566.1	tme7p0_16G01164.1	817
tme7p1_US01568.1	tme7p0_16G01165.1	2190
tme7p1_US01569.1	tme7p0_16G01167.1	908
tme7p1_US01571.1	tme7p0_16G01168.1	2380
tme7p1_US01572.1	tme7p0_16G01169.1	2660
tme7p1_US01573.1	tme7p0_16G01170.1	1380
tme7p1_US01574.1	tme7p0_16G01171.1	1440
tme7p1_US01575.1	tme7p0_16G01172.1	1740
tme7p1_US01576.1	tme7p0_16G01173.1	2690
tme7p1_US01577.1	tme7p0_16G01174.1	737
tme7p1_US01578.1	tme7p0_16G01175.1	1350
tme7p1_US01579.1	tme7p0_16G01176.1	1060
tme7p1_US01580.1	tme7p0_16G01177.1	310
tme7p1_US01581.1	tme7p0_16G01178.1	3320
tme7p1_US01582.1	tme7p0_16G01179.1	2350
tme7p1_US01583.1	tme7p0_16G01180.1	2440
tme7p1_US01585.1	tme7p0_16G01181.1	1610
tme7p1_US01586.1	tme7p0_16G01182.1	713
tme7p1_US01587.1	tme7p0_16G01183.1	870
tme7p1_US01588.1	tme7p0_16G01184.1	2000
tme7p1_US01589.1	tme7p0_16G01185.2	931
tme7p1_US01590.1	tme7p0_16G01186.1	969
tme7p1_US01591.1	tme7p0_16G01187.1	4070
tme7p1_US01592.1	tme7p0_16G01188.1	3660
tme7p1_US01593.1	tme7p0_16G01189.1	3220
tme7p1_US01594.1	tme7p0_16G01190.2	4600
tme7p1_US01595.1	tme7p0_16G01191.1	585
tme7p1_US01596.1	tme7p0_16G01193.1	1050
tme7p1_US01597.1	tme7p0_16G01194.1	2010
tme7p1_US01598.1	tme7p0_16G01195.1	1500
tme7p1_US01599.1	tme7p0_16G01196.1	2310
tme7p1_US01600.1	tme7p0_16G01197.1	4070
tme7p1_US01602.1	tme7p0_16G01198.1	2370
tme7p1_US01603.1	tme7p0_16G01199.1	979
tme7p1_US01605.1	tme7p0_16G01200.1	2190
tme7p1_US01606.1	tme7p0_16G01201.1	808
tme7p1_US01607.1	tme7p0_16G01202.2	5260
tme7p1_US01608.1	tme7p0_16G01203.1	623
tme7p1_US01609.1	tme7p0_16G01204.1	1820
tme7p1_US01610.1	tme7p0_16G01205.1	708
tme7p1_US01612.1	tme7p0_16G01206.1	1140
tme7p1_US01613.1	tme7p0_16G01207.1	1330
tme7p1_US01614.1	tme7p0_16G01208.1	1330
tme7p1_US01615.1	tme7p0_16G01209.2	637
tme7p1_US01616.1	tme7p0_16G01211.1	1420
tme7p1_US01617.1	tme7p0_16G01212.1	5690
tme7p1_US01618.1	tme7p0_16G01213.1	917
tme7p1_US01619.1	tme7p0_16G01214.1	3770
tme7p1_US01620.1	tme7p0_16G01215.1	1100
tme7p1_US01621.1	tme7p0_16G01216.1	1940
tme7p1_US01622.2	tme7p0_16G01217.2	1610
tme7p1_US01623.1	tme7p0_16G01218.1	1310
tme7p1_US01624.3	tme7p0_16G01219.2	1930
tme7p1_US01625.1	tme7p0_16G01221.1	3100
tme7p1_US01626.1	tme7p0_16G01222.1	1070
tme7p1_US01628.1	tme7p0_16G01225.1	2990
tme7p1_US01629.1	tme7p0_16G01226.1	3670
tme7p1_US01630.1	tme7p0_16G01227.1	1080
tme7p1_US01631.4	tme7p0_16G01228.3	2300
tme7p1_US01633.1	tme7p0_16G01229.1	1060
tme7p1_US01634.1	tme7p0_16G01230.1	3170
tme7p1_US01635.1	tme7p0_16G01231.1	7960
tme7p1_US01636.1	tme7p0_16G01232.1	2260
tme7p1_US01637.1	tme7p0_16G01233.1	1950
tme7p1_US01638.1	tme7p0_16G01234.1	4190
tme7p1_US01639.1	tme7p0_16G01235.2	2760
tme7p1_US01640.1	tme7p0_16G01236.1	1870
tme7p1_US01641.1	tme7p0_16G01237.1	993
tme7p1_US01642.1	tme7p0_16G01238.1	258
tme7p1_US01643.1	tme7p0_16G01239.1	595
tme7p1_US01644.1	tme7p0_16G01240.1	5210
tme7p1_US01645.2	tme7p0_16G01241.1	5440
tme7p1_US01646.1	tme7p0_16G01242.1	670
tme7p1_US01647.1	tme7p0_16G01243.1	3550
tme7p1_US01648.1	tme7p0_16G01244.1	2510
tme7p1_US01649.1	tme7p0_16G01245.1	1280
tme7p1_US01651.1	tme7p0_16G01246.1	2960
tme7p1_US01652.3	tme7p0_16G01247.3	4550
tme7p1_US01653.1	tme7p0_16G01248.1	2270
tme7p1_US01654.1	tme7p0_16G01249.1	2800
tme7p1_US01655.3	tme7p0_16G01250.2	2070
tme7p1_US01656.1	tme7p0_16G01251.1	5030
tme7p1_US01657.1	tme7p0_16G01252.1	1270
tme7p1_US01659.1	tme7p0_16G01253.1	2180
tme7p1_US01660.2	tme7p0_16G01254.1	2210
tme7p1_US01661.1	tme7p0_16G01255.1	2080
tme7p1_US01662.1	tme7p0_16G01256.1	969
tme7p1_US01663.1	tme7p0_16G01257.1	1860
tme7p1_US01664.1	tme7p0_16G01258.1	1050
tme7p1_US01665.1	tme7p0_16G01259.1	936
tme7p1_US01667.1	tme7p0_16G01260.1	1920
tme7p1_US01668.1	tme7p0_16G01261.1	3490
tme7p1_US01669.1	tme7p0_16G01262.1	2220
tme7p1_US01670.1	tme7p0_16G01263.1	6940
tme7p1_US01673.1	tme7p0_16G01264.1	2470
tme7p1_US01674.1	tme7p0_16G01265.1	3150
tme7p1_US01675.1	tme7p0_16G01266.1	1040
tme7p1_US01676.1	tme7p0_16G01267.1	2360
tme7p1_US01677.1	tme7p0_16G01268.1	4580
tme7p1_US01678.1	tme7p0_16G01269.1	130
tme7p1_US01679.1	tme7p0_16G01270.1	3310
tme7p1_US01682.1	tme7p0_16G01271.1	1470
tme7p1_US01683.1	tme7p0_16G01272.1	1200
tme7p1_US01684.2	tme7p0_16G01274.2	4940
tme7p1_US01685.1	tme7p0_16G01275.1	2500
tme7p1_US01686.1	tme7p0_16G01276.1	590
tme7p1_US01689.1	tme7p0_16G01280.1	1390
tme7p1_US01690.1	tme7p0_16G01281.1	1480
tme7p1_US01691.1	tme7p0_16G01282.1	2920
tme7p1_US01692.1	tme7p0_16G01283.1	3060
tme7p1_US01693.1	tme7p0_16G01284.1	618
tme7p1_US01694.1	tme7p0_16G01285.1	984
tme7p1_US01695.1	tme7p0_16G01286.1	1320
tme7p1_US01696.1	tme7p0_16G01287.1	590
tme7p1_US01697.1	tme7p0_16G01288.1	1720
tme7p1_US01698.1	tme7p0_16G01289.1	2430
tme7p1_US01699.1	tme7p0_16G01290.1	566
tme7p1_US01700.1	tme7p0_16G01291.1	2540
tme7p1_US01701.1	tme7p0_16G01293.1	490
tme7p1_US01702.4	tme7p0_16G01294.2	4950
tme7p1_US01703.1	tme7p0_16G01295.1	3790
tme7p1_US01704.1	tme7p0_16G01296.1	2390
tme7p1_US01705.1	tme7p0_16G01297.1	2620
tme7p1_US01706.1	tme7p0_16G01298.1	2810
tme7p1_US01707.1	tme7p0_16G01299.1	504
tme7p1_US01708.1	tme7p0_16G01300.1	751
tme7p1_US01709.1	tme7p0_16G01301.1	1510
tme7p1_US01710.1	tme7p0_16G01302.1	2590
tme7p1_US01711.1	tme7p0_16G01303.1	1650
tme7p1_US01712.1	tme7p0_16G01304.1	400
tme7p1_US01713.1	tme7p0_16G01305.1	3390
tme7p1_US01714.1	tme7p0_16G01306.1	2290
tme7p1_US01715.1	tme7p0_16G01307.1	2240
tme7p1_US01716.1	tme7p0_16G01308.1	2270
tme7p1_US01719.1	tme7p0_16G01309.1	335
tme7p1_US01720.1	tme7p0_16G01310.1	1420
tme7p1_US01721.1	tme7p0_16G01311.1	1620
tme7p1_US01722.1	tme7p0_16G01312.1	2370
tme7p1_US01723.1	tme7p0_16G01313.1	870
tme7p1_US01725.1	tme7p0_16G01314.1	1370
tme7p1_US01726.1	tme7p0_16G01315.1	4590
tme7p1_US01727.1	tme7p0_16G01316.1	4790
tme7p1_US01728.1	tme7p0_16G01317.1	3480
tme7p1_US01729.1	tme7p0_16G01318.1	595
tme7p1_US01730.1	tme7p0_16G01319.1	1770
tme7p1_US01732.1	tme7p0_16G01320.1	1000
tme7p1_US01734.1	tme7p0_16G01321.1	2500
tme7p1_US01735.1	tme7p0_16G01322.1	3130
tme7p1_US01736.1	tme7p0_16G01323.1	13300
tme7p1_US01738.1	tme7p0_16G01324.1	1630
tme7p1_US01740.1	tme7p0_16G01325.1	1220
tme7p1_US01741.1	tme7p0_16G01326.2	4500
tme7p1_US01742.1	tme7p0_16G01327.1	1950
tme7p1_US01743.1	tme7p0_16G01328.1	2900
tme7p1_US01745.1	tme7p0_16G01329.1	2660
tme7p1_US01746.1	tme7p0_16G01330.1	576
tme7p1_US01747.1	tme7p0_16G01331.1	465
tme7p1_US01748.1	tme7p0_16G01332.1	4530
tme7p1_US01750.1	tme7p0_16G01333.2	1750
tme7p1_US01751.1	tme7p0_16G01334.1	647
tme7p1_US01752.1	tme7p0_16G01335.1	998
tme7p1_US01539.1	tme7p0_16G01143.1	2900L
tme7p1_US01539.1	tme7p0_16G01142.1	2480L
tme7p1_US01541.1	tme7p0_16G01140.1	2910L
tme7p1_US01541.1	tme7p0_16G01143.1	2910L
tme7p1_US01541.1	tme7p0_16G01142.1	2480L
tme7p1_US01542.1	tme7p0_16G01143.1	2910L
tme7p1_US01542.1	tme7p0_16G01140.1	2900L
tme7p1_US01542.1	tme7p0_16G01142.1	2480L
tme7p1_US01567.1	tme7p0_16G01165.1	884L
tme7p1_US01569.1	tme7p0_16G01166.1	504L
tme7p1_US01570.1	tme7p0_16G01167.1	705L
tme7p1_US01582.1	tme7p0_16G01180.1	1360L
tme7p1_US01583.1	tme7p0_16G01179.1	1360L
tme7p1_US01596.1	tme7p0_16G01192.1	963L
tme7p1_US01601.1	tme7p0_16G01198.1	1040L
tme7p1_US01612.1	tme7p0_16G01207.1	288L
tme7p1_US01613.1	tme7p0_16G01206.1	288L
tme7p1_US01614.1	tme7p0_16G01209.2	157L
tme7p1_US01614.1	tme7p0_16G01210.1	72L
tme7p1_US01615.1	tme7p0_16G01210.1	50L
tme7p1_US01626.1	tme7p0_16G01223.1	1070L
tme7p1_US01630.1	tme7p0_16G01228.3	174L
tme7p1_US01631.4	tme7p0_16G01227.1	174L
tme7p1_US01644.1	tme7p0_16G01241.1	737L
tme7p1_US01645.2	tme7p0_16G01240.1	737L
tme7p1_US01682.1	tme7p0_16G01272.1	187L
tme7p1_US01683.1	tme7p0_16G01271.1	187L
tme7p1_US01684.2	tme7p0_16G01273.1	694L
tme7p1_US01685.1	tme7p0_16G01265.1	1210L
tme7p1_US01688.1	tme7p0_16G01279.1	2020L
tme7p1_US01688.1	tme7p0_16G01278.3	1530L
tme7p1_US01689.1	tme7p0_16G01281.1	228L
tme7p1_US01690.1	tme7p0_16G01280.1	228L
tme7p1_US01696.1	tme7p0_16G01286.1	202L
tme7p1_US01700.1	tme7p0_16G01296.1	424L
tme7p1_US01704.1	tme7p0_16G01291.1	424L
tme7p1_US01714.1	tme7p0_16G01308.1	406L
tme7p1_US01714.1	tme7p0_16G01307.1	400L
tme7p1_US01715.1	tme7p0_16G01306.1	400L
tme7p1_US01715.1	tme7p0_16G01308.1	251L
tme7p1_US01716.1	tme7p0_16G01306.1	406L
tme7p1_US01716.1	tme7p0_16G01307.1	251L
###
tme7p1_US01924.1	tme7p0_05G01515.1	2170
tme7p1_US01929.2	tme7p0_05G01523.2	1380
tme7p1_US01934.1	tme7p0_05G01529.1	898
tme7p1_US01943.1	tme7p0_05G01538.1	1330
tme7p1_US01944.1	tme7p0_05G01539.1	889
tme7p1_US01950.1	tme7p0_05G01544.1	1750
tme7p1_US01921.1	tme7p0_05G01509.1	223L
tme7p1_US01923.1	tme7p0_05G01512.1	1730L
tme7p1_US01926.1	tme7p0_05G01517.1	1170L
tme7p1_US01927.1	tme7p0_05G01518.1	806L
tme7p1_US01928.2	tme7p0_05G01519.1	343L
tme7p1_US01930.1	tme7p0_05G01526.1	508L
tme7p1_US01931.1	tme7p0_05G01527.1	1600L
tme7p1_US01933.1	tme7p0_05G01528.1	498L
tme7p1_US01935.1	tme7p0_05G01530.1	859L
tme7p1_US01937.1	tme7p0_05G01531.1	1110L
tme7p1_US01938.1	tme7p0_05G01532.1	508L
tme7p1_US01939.1	tme7p0_05G01535.1	588L
tme7p1_US01940.1	tme7p0_05G01536.1	868L
tme7p1_US01941.1	tme7p0_05G01537.1	435L
tme7p1_US01946.1	tme7p0_05G01540.1	88L
tme7p1_US01949.1	tme7p0_05G01541.4	1440L
###
tme7p1_US01961.1	tme7p0_06G00521.1	756
tme7p1_US01962.2	tme7p0_06G00520.2	1380
tme7p1_US01964.1	tme7p0_06G00519.1	1010
tme7p1_US01965.1	tme7p0_06G00518.1	1400
tme7p1_US01966.1	tme7p0_06G00517.1	536
tme7p1_US01967.1	tme7p0_06G00516.1	1550
tme7p1_US01968.1	tme7p0_06G00515.1	291L
###
tme7p1_US01969.1	tme7p0_08G00224.1	729
tme7p1_US01970.1	tme7p0_08G00223.1	1460
tme7p1_US01972.1	tme7p0_08G00222.1	1580
tme7p1_US01973.1	tme7p0_08G00221.1	500
tme7p1_US01974.1	tme7p0_08G00220.1	519
tme7p1_US01975.1	tme7p0_08G00218.1	746
tme7p1_US01976.1	tme7p0_08G00217.1	1280
tme7p1_US01977.1	tme7p0_08G00226.1	1270
tme7p1_US01978.1	tme7p0_08G00227.1	971
tme7p1_US01979.1	tme7p0_08G00228.1	1100
tme7p1_US01980.1	tme7p0_08G00229.1	949
tme7p1_US01981.1	tme7p0_08G00230.1	1770
tme7p1_US01982.1	tme7p0_08G00231.1	1280
tme7p1_US01983.1	tme7p0_08G00232.1	1350
tme7p1_US01984.1	tme7p0_08G00233.1	2210
tme7p1_US01985.1	tme7p0_08G00234.1	2750
tme7p1_US01986.1	tme7p0_08G00235.1	4100
tme7p1_US01987.1	tme7p0_08G00236.1	1320
tme7p1_US01988.1	tme7p0_08G00237.1	2420
tme7p1_US01989.1	tme7p0_08G00238.1	3030
tme7p1_US01990.1	tme7p0_08G00239.1	1110
tme7p1_US01991.1	tme7p0_08G00240.1	329
tme7p1_US01992.1	tme7p0_08G00241.1	2090
tme7p1_US01993.1	tme7p0_08G00242.1	2000
tme7p1_US01994.1	tme7p0_08G00243.1	4650
tme7p1_US01995.1	tme7p0_08G00244.1	1240
tme7p1_US01996.1	tme7p0_08G00245.1	1230
tme7p1_US01997.1	tme7p0_08G00246.1	4160
tme7p1_US01998.1	tme7p0_08G00247.1	2330
tme7p1_US01999.1	tme7p0_08G00248.1	3200
tme7p1_US02000.1	tme7p0_08G00249.1	1170
tme7p1_US02001.1	tme7p0_08G00250.1	1910
tme7p1_US02002.1	tme7p0_08G00252.1	1970
tme7p1_US02004.1	tme7p0_08G00259.1	2740
tme7p1_US02005.1	tme7p0_08G00258.1	882
tme7p1_US02006.1	tme7p0_08G00257.1	1170
tme7p1_US02007.1	tme7p0_08G00256.1	1570
tme7p1_US02008.1	tme7p0_08G00255.2	1460
tme7p1_US02009.1	tme7p0_08G00254.1	1290
tme7p1_US02010.1	tme7p0_08G00253.1	1220
tme7p1_US02011.1	tme7p0_08G00262.1	1310
tme7p1_US02012.1	tme7p0_08G00264.1	1670
tme7p1_US02014.2	tme7p0_08G00265.1	746
tme7p1_US02015.1	tme7p0_08G00267.1	813
tme7p1_US02016.1	tme7p0_08G00268.1	496
tme7p1_US02017.1	tme7p0_08G00271.1	2120
tme7p1_US02018.2	tme7p0_08G00272.1	693
tme7p1_US02019.1	tme7p0_08G00273.1	1320
tme7p1_US02020.2	tme7p0_08G00274.2	3430
tme7p1_US02021.2	tme7p0_08G00275.2	1150
tme7p1_US02022.1	tme7p0_08G00276.1	1650
tme7p1_US02023.1	tme7p0_08G00277.1	2130
tme7p1_US02024.1	tme7p0_08G00278.1	2140
tme7p1_US02026.1	tme7p0_08G00280.1	585
tme7p1_US02028.1	tme7p0_08G00282.1	319
tme7p1_US02029.1	tme7p0_08G00286.1	2900
tme7p1_US02030.1	tme7p0_08G00287.1	3660
tme7p1_US02034.1	tme7p0_08G00288.1	2720
tme7p1_US02035.2	tme7p0_08G00289.2	3310
tme7p1_US02036.1	tme7p0_08G00290.1	2610
tme7p1_US02037.1	tme7p0_08G00291.1	2510
tme7p1_US02038.1	tme7p0_08G00292.1	2630
tme7p1_US02039.1	tme7p0_08G00293.1	1550
tme7p1_US02040.1	tme7p0_08G00294.2	1210
tme7p1_US02041.1	tme7p0_08G00295.1	2020
tme7p1_US02044.1	tme7p0_08G00296.1	3670
tme7p1_US02045.1	tme7p0_08G00297.1	1540
tme7p1_US02046.2	tme7p0_08G00298.1	5670
tme7p1_US02047.1	tme7p0_08G00299.1	873
tme7p1_US02049.1	tme7p0_08G00300.1	2490
tme7p1_US02050.1	tme7p0_08G00301.1	1340
tme7p1_US02051.1	tme7p0_08G00302.1	1410
tme7p1_US02052.1	tme7p0_08G00303.1	1010
tme7p1_US02053.1	tme7p0_08G00304.1	917
tme7p1_US02054.3	tme7p0_08G00306.1	424
tme7p1_US02055.2	tme7p0_08G00307.1	2000
tme7p1_US02056.1	tme7p0_08G00308.1	2990
tme7p1_US02057.1	tme7p0_08G00309.1	4410
tme7p1_US02059.1	tme7p0_08G00311.1	2100
tme7p1_US02060.1	tme7p0_08G00312.1	814
tme7p1_US02061.1	tme7p0_08G00313.1	5920
tme7p1_US02062.1	tme7p0_08G00314.1	1170
tme7p1_US02063.1	tme7p0_08G00315.1	1420
tme7p1_US02064.1	tme7p0_08G00316.1	916
tme7p1_US02065.1	tme7p0_08G00321.1	2900
tme7p1_US02066.1	tme7p0_08G00322.1	1970
tme7p1_US02068.1	tme7p0_08G00319.1	2880
tme7p1_US01963.1	tme7p0_08G00223.1	392L
tme7p1_US01963.1	tme7p0_08G00224.1	255L
tme7p1_US01968.1	tme7p0_08G00216.1	294L
tme7p1_US01969.1	tme7p0_08G00215.1	712L
tme7p1_US01969.1	tme7p0_08G00223.1	626L
tme7p1_US01970.1	tme7p0_08G00215.1	719L
tme7p1_US01970.1	tme7p0_08G00224.1	471L
tme7p1_US01970.1	tme7p0_08G00214.1	419L
tme7p1_US01976.1	tme7p0_08G00225.1	1280L
tme7p1_US02001.1	tme7p0_08G00252.1	161L
tme7p1_US02002.1	tme7p0_08G00250.1	161L
tme7p1_US02006.1	tme7p0_08G00258.1	542L
tme7p1_US02009.1	tme7p0_08G00253.1	688L
tme7p1_US02009.1	tme7p0_08G00262.1	651L
tme7p1_US02010.1	tme7p0_08G00262.1	710L
tme7p1_US02010.1	tme7p0_08G00254.1	704L
tme7p1_US02011.1	tme7p0_08G00253.1	694L
tme7p1_US02011.1	tme7p0_08G00254.1	651L
tme7p1_US02012.1	tme7p0_08G00263.1	678L
tme7p1_US02013.1	tme7p0_08G00264.1	1670L
tme7p1_US02013.1	tme7p0_08G00263.1	678L
tme7p1_US02022.1	tme7p0_08G00288.1	838L
tme7p1_US02025.1	tme7p0_08G00279.1	297L
tme7p1_US02028.1	tme7p0_08G00285.1	319L
tme7p1_US02029.1	tme7p0_08G00283.1	1940L
tme7p1_US02030.1	tme7p0_08G00284.1	2870L
tme7p1_US02031.1	tme7p0_08G00282.1	319L
tme7p1_US02031.1	tme7p0_08G00285.1	319L
tme7p1_US02032.1	tme7p0_08G00286.1	2900L
tme7p1_US02032.1	tme7p0_08G00283.1	1940L
tme7p1_US02033.1	tme7p0_08G00287.1	3660L
tme7p1_US02033.1	tme7p0_08G00284.1	2870L
tme7p1_US02042.1	tme7p0_08G00296.1	3740L
tme7p1_US02050.1	tme7p0_08G00300.1	206L
tme7p1_US02054.3	tme7p0_08G00305.1	307L
tme7p1_US02067.1	tme7p0_08G00323.1	830L
tme7p1_US02067.1	tme7p0_08G00320.1	419L
###
tme7p1_US01899.1	tme7p0_10G01045.1	2270
tme7p1_US01901.1	tme7p0_10G01046.1	1560
tme7p1_US01902.1	tme7p0_10G01047.1	1780
tme7p1_US01903.1	tme7p0_10G01048.1	1510
tme7p1_US01904.1	tme7p0_10G01049.1	3990
tme7p1_US01908.1	tme7p0_10G01053.1	1200
tme7p1_US01909.1	tme7p0_10G01055.1	1420
tme7p1_US01910.1	tme7p0_10G01056.2	738
tme7p1_US01911.1	tme7p0_10G01057.1	2890
tme7p1_US01912.1	tme7p0_10G01061.1	587
tme7p1_US01913.1	tme7p0_10G01059.1	705
tme7p1_US01898.1	tme7p0_10G01044.1	1980L
tme7p1_US01898.1	tme7p0_10G01045.1	1880L
tme7p1_US01899.1	tme7p0_10G01044.1	2300L
tme7p1_US01906.1	tme7p0_10G01051.1	387L
tme7p1_US01907.1	tme7p0_10G01052.1	819L
tme7p1_US01912.1	tme7p0_10G01058.1	664L
tme7p1_US01912.1	tme7p0_10G01062.1	397L
tme7p1_US01913.1	tme7p0_10G01066.1	705L
tme7p1_US01913.1	tme7p0_10G01064.1	693L
###
tme7p1_US01885.1	tme7p0_14G01202.1	4210
tme7p1_US01887.1	tme7p0_14G01200.1	3040
tme7p1_US01891.1	tme7p0_14G01198.1	2960
tme7p1_US01892.1	tme7p0_14G01197.2	1660
tme7p1_US01893.1	tme7p0_14G01196.1	3350
tme7p1_US01894.1	tme7p0_14G01195.2	2580
tme7p1_US01896.1	tme7p0_14G01193.2	459
tme7p1_US01897.1	tme7p0_14G01191.1	810
tme7p1_US01885.1	tme7p0_14G01207.1	2910L
tme7p1_US01885.1	tme7p0_14G01203.1	2860L
tme7p1_US01885.1	tme7p0_14G01208.1	1170L
tme7p1_US01885.1	tme7p0_14G01199.1	1150L
tme7p1_US01885.1	tme7p0_14G01200.1	1140L
tme7p1_US01885.1	tme7p0_14G01206.1	1130L
tme7p1_US01885.1	tme7p0_14G01201.1	177L
tme7p1_US01886.4	tme7p0_14G01208.1	1330L
tme7p1_US01886.4	tme7p0_14G01200.1	1330L
tme7p1_US01886.4	tme7p0_14G01206.1	1320L
tme7p1_US01886.4	tme7p0_14G01199.1	1290L
tme7p1_US01886.4	tme7p0_14G01201.1	808L
tme7p1_US01886.4	tme7p0_14G01203.1	759L
tme7p1_US01886.4	tme7p0_14G01202.1	751L
tme7p1_US01886.4	tme7p0_14G01207.1	746L
tme7p1_US01887.1	tme7p0_14G01199.1	3220L
tme7p1_US01887.1	tme7p0_14G01208.1	3130L
tme7p1_US01887.1	tme7p0_14G01206.1	3050L
tme7p1_US01887.1	tme7p0_14G01203.1	1370L
tme7p1_US01887.1	tme7p0_14G01207.1	1350L
tme7p1_US01887.1	tme7p0_14G01202.1	1160L
tme7p1_US01887.1	tme7p0_14G01201.1	887L
tme7p1_US01888.1	tme7p0_14G01207.1	337L
tme7p1_US01888.1	tme7p0_14G01203.1	330L
tme7p1_US01888.1	tme7p0_14G01202.1	327L
tme7p1_US01888.1	tme7p0_14G01199.1	158L
tme7p1_US01889.1	tme7p0_14G01200.1	591L
tme7p1_US01889.1	tme7p0_14G01199.1	587L
tme7p1_US01889.1	tme7p0_14G01206.1	583L
tme7p1_US01889.1	tme7p0_14G01203.1	435L
tme7p1_US01889.1	tme7p0_14G01207.1	429L
tme7p1_US01889.1	tme7p0_14G01202.1	417L
tme7p1_US01890.1	tme7p0_14G01199.1	4100L
tme7p1_US01890.1	tme7p0_14G01206.1	3180L
tme7p1_US01890.1	tme7p0_14G01200.1	3180L
tme7p1_US01890.1	tme7p0_14G01203.1	1410L
tme7p1_US01890.1	tme7p0_14G01202.1	1150L
tme7p1_US01890.1	tme7p0_14G01201.1	708L
tme7p1_US01891.1	tme7p0_14G01205.1	900L
tme7p1_US01892.1	tme7p0_14G01204.1	811L
tme7p1_US01895.2	tme7p0_14G01194.2	1540L
###
tme7p1_US01915.2	tme7p0_18G00235.2	2590
tme7p1_US01916.1	tme7p0_18G00236.1	560
tme7p1_US01918.1	tme7p0_18G00238.1	489
tme7p1_US01919.1	tme7p0_18G00239.1	79
tme7p1_US01920.1	tme7p0_18G00240.1	474
tme7p1_US01921.1	tme7p0_18G00241.1	1480
tme7p1_US01922.1	tme7p0_18G00242.1	735
tme7p1_US01924.1	tme7p0_18G00244.1	1660
tme7p1_US01925.1	tme7p0_18G00245.1	816
tme7p1_US01926.1	tme7p0_18G00246.1	1790
tme7p1_US01927.1	tme7p0_18G00247.1	1550
tme7p1_US01930.1	tme7p0_18G00251.1	2350
tme7p1_US01931.1	tme7p0_18G00252.1	2380
tme7p1_US01932.1	tme7p0_18G00253.1	1100
tme7p1_US01933.1	tme7p0_18G00254.1	3260
tme7p1_US01934.1	tme7p0_18G00255.1	1170
tme7p1_US01935.1	tme7p0_18G00256.1	1900
tme7p1_US01936.1	tme7p0_18G00257.1	972
tme7p1_US01937.1	tme7p0_18G00258.1	1980
tme7p1_US01939.1	tme7p0_18G00260.1	1060
tme7p1_US01940.1	tme7p0_18G00261.1	1700
tme7p1_US01942.1	tme7p0_18G00263.1	1160
tme7p1_US01943.1	tme7p0_18G00264.1	1790
tme7p1_US01944.1	tme7p0_18G00265.1	985
tme7p1_US01945.1	tme7p0_18G00266.1	397
tme7p1_US01946.1	tme7p0_18G00267.1	566
tme7p1_US01947.1	tme7p0_18G00268.1	852
tme7p1_US01948.1	tme7p0_18G00269.1	3040
tme7p1_US01949.1	tme7p0_18G00270.1	1940
tme7p1_US01950.1	tme7p0_18G00271.1	2280
tme7p1_US01951.1	tme7p0_18G00272.1	2480
tme7p1_US01952.1	tme7p0_18G00273.2	166
tme7p1_US01953.1	tme7p0_18G00274.1	4350
tme7p1_US01954.1	tme7p0_18G00276.1	2640
tme7p1_US01955.1	tme7p0_18G00275.1	349
tme7p1_US01956.1	tme7p0_18G00278.1	631
tme7p1_US01957.1	tme7p0_18G00279.1	1640
tme7p1_US01958.1	tme7p0_18G00280.1	479
tme7p1_US01959.1	tme7p0_18G00281.1	2310
tme7p1_US01960.1	tme7p0_18G00282.1	425
tme7p1_US01923.1	tme7p0_18G00243.1	601L
tme7p1_US01928.2	tme7p0_18G00248.1	520L
tme7p1_US01929.2	tme7p0_18G00249.1	218L
tme7p1_US01938.1	tme7p0_18G00259.1	647L
tme7p1_US01941.1	tme7p0_18G00262.1	580L
tme7p1_US01954.1	tme7p0_18G00275.1	228L
tme7p1_US01955.1	tme7p0_18G00276.1	411L
tme7p1_US01959.1	tme7p0_18G00285.1	2210L
tme7p1_US01959.1	tme7p0_18G00284.1	979L
###
tme7p1_US01982.1	tme7p0_S00006.1	1040
tme7p1_US01998.1	tme7p0_S00023.1	1700
tme7p1_US01999.1	tme7p0_S00022.2	2460
tme7p1_US02017.1	tme7p0_S00042.1	2090
tme7p1_US01978.1	tme7p0_S00003.1	519L
tme7p1_US01979.1	tme7p0_S00005.1	455L
tme7p1_US01983.1	tme7p0_S00007.1	879L
tme7p1_US01984.1	tme7p0_S00008.1	1360L
tme7p1_US01986.1	tme7p0_S00010.1	2170L
tme7p1_US01994.1	tme7p0_S00025.1	1720L
tme7p1_US01997.1	tme7p0_S00024.1	2100L
tme7p1_US02000.1	tme7p0_S00021.1	153L
tme7p1_US02001.1	tme7p0_S00019.1	1330L
tme7p1_US02001.1	tme7p0_S00018.1	174L
tme7p1_US02001.1	tme7p0_S00017.1	108L
tme7p1_US02002.1	tme7p0_S00018.1	934L
tme7p1_US02002.1	tme7p0_S00017.1	417L
tme7p1_US02002.1	tme7p0_S00019.1	168L
tme7p1_US02012.1	tme7p0_S00038.1	496L
tme7p1_US02013.1	tme7p0_S00038.1	496L
tme7p1_US02014.2	tme7p0_S00039.1	610L
tme7p1_US02015.1	tme7p0_S00040.1	520L
###
tme7p1_US00968.1	tme7p0_06G01181.1	702
tme7p1_US00972.1	tme7p0_06G01185.1	786
tme7p1_US00980.1	tme7p0_06G01190.2	1330
tme7p1_US00993.1	tme7p0_06G01203.1	746
tme7p1_US00996.1	tme7p0_06G01208.1	1740
tme7p1_US01005.1	tme7p0_06G01218.1	1980
tme7p1_US01025.1	tme7p0_06G01232.1	476
tme7p1_US01026.1	tme7p0_06G01234.1	640
tme7p1_US00965.1	tme7p0_06G01178.1	495L
tme7p1_US00969.1	tme7p0_06G01182.1	852L
tme7p1_US00971.1	tme7p0_06G01184.1	119L
tme7p1_US00974.3	tme7p0_06G01186.1	1140L
tme7p1_US00975.1	tme7p0_06G01187.1	370L
tme7p1_US00977.1	tme7p0_06G01189.1	449L
tme7p1_US00978.1	tme7p0_06G01189.1	157L
tme7p1_US00978.1	tme7p0_06G01188.1	74L
tme7p1_US00984.1	tme7p0_06G01191.2	471L
tme7p1_US00985.1	tme7p0_06G01192.1	689L
tme7p1_US00986.1	tme7p0_06G01192.1	466L
tme7p1_US00990.1	tme7p0_06G01201.1	504L
tme7p1_US00992.1	tme7p0_06G01202.1	585L
tme7p1_US00994.2	tme7p0_06G01204.2	512L
tme7p1_US00995.1	tme7p0_06G01205.1	3390L
tme7p1_US00999.1	tme7p0_06G01213.1	136L
tme7p1_US01001.1	tme7p0_06G01214.1	478L
tme7p1_US01004.1	tme7p0_06G01217.1	655L
tme7p1_US01006.2	tme7p0_06G01219.3	805L
tme7p1_US01008.1	tme7p0_06G01220.1	1290L
tme7p1_US01009.1	tme7p0_06G01221.1	493L
tme7p1_US01018.1	tme7p0_06G01230.1	590L
tme7p1_US01019.1	tme7p0_06G01231.1	767L
tme7p1_US01028.1	tme7p0_06G01235.1	1230L
tme7p1_US01029.1	tme7p0_06G01236.1	465L
###
tme7p1_US01064.1	tme7p0_06G01282.1	1850
tme7p1_US01078.1	tme7p0_06G01295.1	568
tme7p1_US01081.1	tme7p0_06G01301.1	1220
tme7p1_US01093.2	tme7p0_06G01307.1	754
tme7p1_US01103.1	tme7p0_06G01321.1	359
tme7p1_US01108.1	tme7p0_06G01326.1	680
tme7p1_US01113.1	tme7p0_06G01340.1	2430
tme7p1_US01123.1	tme7p0_06G01351.1	1190
tme7p1_US01067.2	tme7p0_06G01284.1	269L
tme7p1_US01076.1	tme7p0_06G01292.1	1760L
tme7p1_US01077.1	tme7p0_06G01294.1	855L
tme7p1_US01082.1	tme7p0_06G01303.1	2470L
tme7p1_US01085.1	tme7p0_06G01304.2	879L
tme7p1_US01089.1	tme7p0_06G01306.1	1550L
tme7p1_US01095.1	tme7p0_06G01309.1	813L
tme7p1_US01102.1	tme7p0_06G01315.1	723L
tme7p1_US01105.4	tme7p0_06G01322.1	1470L
tme7p1_US01105.4	tme7p0_06G01323.1	749L
tme7p1_US01106.1	tme7p0_06G01324.1	522L
tme7p1_US01109.1	tme7p0_06G01327.1	523L
tme7p1_US01110.1	tme7p0_06G01329.1	1660L
tme7p1_US01111.1	tme7p0_06G01336.1	334L
tme7p1_US01115.1	tme7p0_06G01341.1	969L
tme7p1_US01116.1	tme7p0_06G01342.1	1170L
tme7p1_US01116.1	tme7p0_06G01343.1	693L
tme7p1_US01117.1	tme7p0_06G01345.1	473L
tme7p1_US01118.1	tme7p0_06G01347.1	1030L
tme7p1_US01119.1	tme7p0_06G01348.1	734L
tme7p1_US01120.1	tme7p0_06G01348.1	138L
tme7p1_US01124.1	tme7p0_06G01352.1	693L
tme7p1_US01126.1	tme7p0_06G01353.1	640L
tme7p1_US01128.1	tme7p0_06G01354.1	582L
###
tme7p1_US01162.1	tme7p0_06G01397.1	2090
tme7p1_US01164.1	tme7p0_06G01399.1	617
tme7p1_US01168.1	tme7p0_06G01404.1	1210
tme7p1_US01170.1	tme7p0_06G01406.1	1770
tme7p1_US01158.1	tme7p0_06G01395.1	244L
tme7p1_US01161.1	tme7p0_06G01396.2	732L
tme7p1_US01163.1	tme7p0_06G01398.1	659L
tme7p1_US01166.1	tme7p0_06G01400.1	890L
tme7p1_US01169.1	tme7p0_06G01405.1	612L
tme7p1_US01171.1	tme7p0_06G01407.1	114L
###
tme7p1_US00952.1	tme7p0_14G00369.1	1570
tme7p1_US00954.1	tme7p0_14G00367.1	190
tme7p1_US00955.1	tme7p0_14G00366.1	348
tme7p1_US00956.1	tme7p0_14G00365.1	1940
tme7p1_US00957.1	tme7p0_14G00364.1	1190
tme7p1_US00958.1	tme7p0_14G00363.1	2490
tme7p1_US00959.1	tme7p0_14G00362.1	1300
tme7p1_US00961.1	tme7p0_14G00357.1	378
tme7p1_US00963.1	tme7p0_14G00359.1	1050
tme7p1_US00964.1	tme7p0_14G00358.1	310
tme7p1_US00966.4	tme7p0_14G00361.5	1660
tme7p1_US00967.1	tme7p0_14G00355.1	1320
tme7p1_US00968.1	tme7p0_14G00354.1	953
tme7p1_US00969.1	tme7p0_14G00353.1	844
tme7p1_US00970.1	tme7p0_14G00352.1	1270
tme7p1_US00971.1	tme7p0_14G00351.1	644
tme7p1_US00972.1	tme7p0_14G00350.1	969
tme7p1_US00973.1	tme7p0_14G00349.1	1510
tme7p1_US00974.3	tme7p0_14G00348.2	2650
tme7p1_US00975.1	tme7p0_14G00347.1	912
tme7p1_US00976.1	tme7p0_14G00346.1	169
tme7p1_US00977.1	tme7p0_14G00345.1	1350
tme7p1_US00978.1	tme7p0_14G00344.1	1120
tme7p1_US00979.1	tme7p0_14G00343.2	2460
tme7p1_US00980.1	tme7p0_14G00342.1	1740
tme7p1_US00981.1	tme7p0_14G00341.1	2780
tme7p1_US00982.1	tme7p0_14G00340.1	2180
tme7p1_US00983.3	tme7p0_14G00339.2	4010
tme7p1_US00984.1	tme7p0_14G00338.1	1220
tme7p1_US00987.1	tme7p0_14G00335.1	1790
tme7p1_US00988.1	tme7p0_14G00334.1	321
tme7p1_US00989.1	tme7p0_14G00333.1	1500
tme7p1_US00990.1	tme7p0_14G00332.1	857
tme7p1_US00991.1	tme7p0_14G00331.1	1750
tme7p1_US00992.1	tme7p0_14G00330.1	1210
tme7p1_US00993.1	tme7p0_14G00329.1	871
tme7p1_US00994.2	tme7p0_14G00328.1	1170
tme7p1_US00995.1	tme7p0_14G00327.1	2980
tme7p1_US00996.1	tme7p0_14G00326.1	2300
tme7p1_US00997.1	tme7p0_14G00325.1	3330
tme7p1_US00998.1	tme7p0_14G00324.1	3650
tme7p1_US00999.1	tme7p0_14G00323.1	460
tme7p1_US01000.1	tme7p0_14G00322.1	1200
tme7p1_US01002.1	tme7p0_14G00321.1	579
tme7p1_US01003.1	tme7p0_14G00320.2	1550
tme7p1_US01004.1	tme7p0_14G00319.1	993
tme7p1_US01005.1	tme7p0_14G00318.1	2470
tme7p1_US01007.1	tme7p0_14G00316.1	370
tme7p1_US01008.1	tme7p0_14G00315.1	1840
tme7p1_US01009.1	tme7p0_14G00314.1	1810
tme7p1_US01010.1	tme7p0_14G00313.1	2240
tme7p1_US01011.1	tme7p0_14G00312.1	1160
tme7p1_US01012.1	tme7p0_14G00311.1	1240
tme7p1_US01013.1	tme7p0_14G00310.1	655
tme7p1_US01015.1	tme7p0_14G00309.1	1020
tme7p1_US01016.1	tme7p0_14G00308.1	925
tme7p1_US01018.1	tme7p0_14G00306.1	1120
tme7p1_US01019.1	tme7p0_14G00305.1	2100
tme7p1_US01020.1	tme7p0_14G00304.2	2120
tme7p1_US01021.2	tme7p0_14G00303.1	3300
tme7p1_US01022.1	tme7p0_14G00302.1	942
tme7p1_US01023.1	tme7p0_14G00301.1	1620
tme7p1_US01024.1	tme7p0_14G00300.1	1970
tme7p1_US01025.1	tme7p0_14G00299.1	587
tme7p1_US01026.1	tme7p0_14G00298.1	723
tme7p1_US01029.1	tme7p0_14G00296.1	620
tme7p1_US01030.1	tme7p0_14G00295.1	2250
tme7p1_US01031.3	tme7p0_14G00294.1	1720
tme7p1_US01032.1	tme7p0_14G00293.2	283
tme7p1_US01034.1	tme7p0_14G00292.1	1370
tme7p1_US01035.1	tme7p0_14G00291.1	1280
tme7p1_US01036.1	tme7p0_14G00290.1	2230
tme7p1_US01038.1	tme7p0_14G00288.1	908
tme7p1_US01039.1	tme7p0_14G00287.1	2760
tme7p1_US01041.1	tme7p0_14G00286.1	1850
tme7p1_US01042.1	tme7p0_14G00285.1	3210
tme7p1_US01043.1	tme7p0_14G00284.1	514
tme7p1_US01045.1	tme7p0_14G00282.1	1310
tme7p1_US01047.1	tme7p0_14G00280.1	3310
tme7p1_US01048.1	tme7p0_14G00279.1	2280
tme7p1_US01049.1	tme7p0_14G00278.1	1110
tme7p1_US01050.1	tme7p0_14G00277.1	1180
tme7p1_US01051.1	tme7p0_14G00276.1	1530
tme7p1_US01052.1	tme7p0_14G00275.1	1790
tme7p1_US01053.1	tme7p0_14G00274.1	2190
tme7p1_US01056.1	tme7p0_14G00272.1	3440
tme7p1_US01057.1	tme7p0_14G00271.1	604
tme7p1_US01058.1	tme7p0_14G00270.1	541
tme7p1_US01059.1	tme7p0_14G00269.1	1150
tme7p1_US01060.1	tme7p0_14G00268.1	1750
tme7p1_US01061.1	tme7p0_14G00267.1	1730
tme7p1_US01062.1	tme7p0_14G00266.1	525
tme7p1_US01064.1	tme7p0_14G00265.1	2430
tme7p1_US01065.1	tme7p0_14G00264.1	1100
tme7p1_US01067.2	tme7p0_14G00262.2	501
tme7p1_US01068.1	tme7p0_14G00261.1	1040
tme7p1_US01069.1	tme7p0_14G00260.1	634
tme7p1_US01070.1	tme7p0_14G00259.1	1050
tme7p1_US01071.1	tme7p0_14G00258.1	1420
tme7p1_US01072.1	tme7p0_14G00257.1	604
tme7p1_US01073.1	tme7p0_14G00256.1	2580
tme7p1_US01075.1	tme7p0_14G00254.1	1640
tme7p1_US01076.1	tme7p0_14G00253.1	4180
tme7p1_US01077.1	tme7p0_14G00252.1	1290
tme7p1_US01078.1	tme7p0_14G00251.1	678
tme7p1_US01079.1	tme7p0_14G00248.1	1630
tme7p1_US01080.1	tme7p0_14G00247.1	462
tme7p1_US01081.1	tme7p0_14G00246.1	1520
tme7p1_US01082.1	tme7p0_14G00245.1	2790
tme7p1_US01084.1	tme7p0_14G00244.1	1480
tme7p1_US01085.1	tme7p0_14G00243.1	1460
tme7p1_US01086.1	tme7p0_14G00242.1	827
tme7p1_US01087.1	tme7p0_14G00241.1	1480
tme7p1_US01089.1	tme7p0_14G00240.1	2230
tme7p1_US01091.1	tme7p0_14G00239.1	623
tme7p1_US01092.1	tme7p0_14G00238.1	846
tme7p1_US01093.2	tme7p0_14G00237.1	985
tme7p1_US01094.1	tme7p0_14G00236.1	2180
tme7p1_US01095.1	tme7p0_14G00235.1	1490
tme7p1_US01096.1	tme7p0_14G00234.1	1910
tme7p1_US01097.1	tme7p0_14G00233.1	5170
tme7p1_US01098.1	tme7p0_14G00231.1	988
tme7p1_US01099.1	tme7p0_14G00232.1	2630
tme7p1_US01100.1	tme7p0_14G00230.1	1260
tme7p1_US01101.1	tme7p0_14G00229.1	1020
tme7p1_US01102.1	tme7p0_14G00228.1	972
tme7p1_US01103.1	tme7p0_14G00227.1	466
tme7p1_US01104.1	tme7p0_14G00226.1	653
tme7p1_US01105.4	tme7p0_14G00225.1	1290
tme7p1_US01106.1	tme7p0_14G00224.1	1910
tme7p1_US01107.1	tme7p0_14G00223.1	2470
tme7p1_US01108.1	tme7p0_14G00222.1	874
tme7p1_US01109.1	tme7p0_14G00221.1	2400
tme7p1_US01110.1	tme7p0_14G00220.1	2390
tme7p1_US01111.1	tme7p0_14G00219.1	364
tme7p1_US01112.1	tme7p0_14G00218.1	1480
tme7p1_US01114.1	tme7p0_14G00216.1	816
tme7p1_US01115.1	tme7p0_14G00215.1	1760
tme7p1_US01116.1	tme7p0_14G00214.1	1670
tme7p1_US01117.1	tme7p0_14G00213.1	2340
tme7p1_US01118.1	tme7p0_14G00212.1	2230
tme7p1_US01119.1	tme7p0_14G00211.1	1170
tme7p1_US01120.1	tme7p0_14G00209.1	3080
tme7p1_US01121.1	tme7p0_14G00208.1	1090
tme7p1_US01122.1	tme7p0_14G00207.1	1870
tme7p1_US01123.1	tme7p0_14G00206.1	1470
tme7p1_US01125.1	tme7p0_14G00204.1	2910
tme7p1_US01126.1	tme7p0_14G00203.1	855
tme7p1_US01127.1	tme7p0_14G00202.1	2360
tme7p1_US01128.1	tme7p0_14G00201.1	3290
tme7p1_US01129.1	tme7p0_14G00200.1	897
tme7p1_US01130.1	tme7p0_14G00199.1	364
tme7p1_US01131.1	tme7p0_14G00198.1	715
tme7p1_US01132.1	tme7p0_14G00197.1	1020
tme7p1_US01133.1	tme7p0_14G00196.1	1990
tme7p1_US01134.1	tme7p0_14G00195.1	2210
tme7p1_US01137.1	tme7p0_14G00192.1	669
tme7p1_US01138.1	tme7p0_14G00191.1	1440
tme7p1_US01139.1	tme7p0_14G00190.1	323
tme7p1_US01140.1	tme7p0_14G00189.1	637
tme7p1_US01141.1	tme7p0_14G00188.1	2300
tme7p1_US01142.1	tme7p0_14G00186.1	1230
tme7p1_US01143.1	tme7p0_14G00184.2	1540
tme7p1_US01144.1	tme7p0_14G00185.1	1590
tme7p1_US01145.1	tme7p0_14G00183.1	1330
tme7p1_US01146.1	tme7p0_14G00182.1	2060
tme7p1_US01147.1	tme7p0_14G00181.1	2110
tme7p1_US01148.1	tme7p0_14G00180.1	542
tme7p1_US01149.1	tme7p0_14G00179.1	723
tme7p1_US01150.1	tme7p0_14G00178.1	2210
tme7p1_US01151.1	tme7p0_14G00177.1	1730
tme7p1_US01152.1	tme7p0_14G00176.2	892
tme7p1_US01153.1	tme7p0_14G00175.1	2970
tme7p1_US01154.1	tme7p0_14G00174.1	2920
tme7p1_US01155.1	tme7p0_14G00173.1	473
tme7p1_US01156.2	tme7p0_14G00172.3	991
tme7p1_US01157.2	tme7p0_14G00171.1	1240
tme7p1_US01158.1	tme7p0_14G00170.1	1140
tme7p1_US01159.1	tme7p0_14G00169.1	2980
tme7p1_US01160.1	tme7p0_14G00168.1	965
tme7p1_US01161.1	tme7p0_14G00167.1	1050
tme7p1_US01164.1	tme7p0_14G00164.1	708
tme7p1_US01165.1	tme7p0_14G00163.1	1640
tme7p1_US01166.1	tme7p0_14G00162.1	1300
tme7p1_US01167.1	tme7p0_14G00161.1	293
tme7p1_US01168.1	tme7p0_14G00160.1	1480
tme7p1_US01169.1	tme7p0_14G00159.1	1610
tme7p1_US01170.1	tme7p0_14G00158.1	2380
tme7p1_US01172.1	tme7p0_14G00157.1	852
tme7p1_US00952.1	tme7p0_14G00370.1	1770L
tme7p1_US00952.1	tme7p0_14G00371.1	1750L
tme7p1_US00952.1	tme7p0_14G00372.1	1750L
tme7p1_US00952.1	tme7p0_14G00374.1	1750L
tme7p1_US00952.1	tme7p0_14G00375.1	1750L
tme7p1_US00952.1	tme7p0_14G00376.1	1750L
tme7p1_US00952.1	tme7p0_14G00368.1	1750L
tme7p1_US00952.1	tme7p0_14G00373.1	1320L
tme7p1_US00952.1	tme7p0_14G00377.1	1180L
tme7p1_US00952.1	tme7p0_14G00378.1	176L
tme7p1_US00953.1	tme7p0_14G00369.1	974L
tme7p1_US00953.1	tme7p0_14G00371.1	974L
tme7p1_US00953.1	tme7p0_14G00372.1	974L
tme7p1_US00953.1	tme7p0_14G00374.1	974L
tme7p1_US00953.1	tme7p0_14G00375.1	974L
tme7p1_US00953.1	tme7p0_14G00376.1	974L
tme7p1_US00953.1	tme7p0_14G00368.1	968L
tme7p1_US00953.1	tme7p0_14G00373.1	968L
tme7p1_US00953.1	tme7p0_14G00370.1	965L
tme7p1_US00953.1	tme7p0_14G00377.1	628L
tme7p1_US00960.1	tme7p0_14G00361.5	1310L
tme7p1_US00961.1	tme7p0_14G00360.1	381L
tme7p1_US00962.1	tme7p0_14G00359.1	444L
tme7p1_US00962.1	tme7p0_14G00355.1	267L
tme7p1_US00963.1	tme7p0_14G00355.1	267L
tme7p1_US00965.1	tme7p0_14G00360.1	460L
tme7p1_US00966.4	tme7p0_14G00356.1	748L
tme7p1_US00966.4	tme7p0_14G00355.1	115L
tme7p1_US00967.1	tme7p0_14G00359.1	326L
tme7p1_US00977.1	tme7p0_14G00344.1	149L
tme7p1_US00978.1	tme7p0_14G00345.1	149L
tme7p1_US00985.1	tme7p0_14G00336.1	844L
tme7p1_US00986.1	tme7p0_14G00336.1	606L
tme7p1_US00995.1	tme7p0_14G00324.1	69L
tme7p1_US00998.1	tme7p0_14G00327.1	53L
tme7p1_US01001.1	tme7p0_14G00321.1	751L
tme7p1_US01006.2	tme7p0_14G00317.1	976L
tme7p1_US01013.1	tme7p0_14G00308.1	103L
tme7p1_US01013.1	tme7p0_14G00309.1	68L
tme7p1_US01014.1	tme7p0_14G00309.1	670L
tme7p1_US01014.1	tme7p0_14G00310.1	134L
tme7p1_US01014.1	tme7p0_14G00308.1	93L
tme7p1_US01015.1	tme7p0_14G00310.1	71L
tme7p1_US01015.1	tme7p0_14G00308.1	49L
tme7p1_US01016.1	tme7p0_14G00310.1	117L
tme7p1_US01016.1	tme7p0_14G00309.1	49L
tme7p1_US01028.1	tme7p0_14G00297.1	1600L
tme7p1_US01033.1	tme7p0_14G00293.2	296L
tme7p1_US01037.1	tme7p0_14G00289.1	454L
tme7p1_US01044.1	tme7p0_14G00282.1	1230L
tme7p1_US01044.1	tme7p0_14G00283.1	1230L
tme7p1_US01045.1	tme7p0_14G00283.1	1230L
tme7p1_US01046.1	tme7p0_14G00282.1	109L
tme7p1_US01049.1	tme7p0_14G00277.1	221L
tme7p1_US01050.1	tme7p0_14G00278.1	218L
tme7p1_US01065.1	tme7p0_14G00263.1	111L
tme7p1_US01083.1	tme7p0_14G00244.1	520L
tme7p1_US01113.1	tme7p0_14G00217.1	1010L
tme7p1_US01120.1	tme7p0_14G00210.1	202L
tme7p1_US01124.1	tme7p0_14G00205.1	911L
tme7p1_US01133.1	tme7p0_14G00194.1	914L
tme7p1_US01133.1	tme7p0_14G00188.1	897L
tme7p1_US01133.1	tme7p0_14G00195.1	890L
tme7p1_US01134.1	tme7p0_14G00194.1	1450L
tme7p1_US01134.1	tme7p0_14G00188.1	1280L
tme7p1_US01134.1	tme7p0_14G00196.1	923L
tme7p1_US01135.1	tme7p0_14G00193.1	1720L
tme7p1_US01139.1	tme7p0_14G00189.1	120L
tme7p1_US01140.1	tme7p0_14G00190.1	122L
tme7p1_US01141.1	tme7p0_14G00195.1	1280L
tme7p1_US01141.1	tme7p0_14G00194.1	1270L
tme7p1_US01141.1	tme7p0_14G00196.1	922L
tme7p1_US01142.1	tme7p0_14G00187.1	863L
tme7p1_US01162.1	tme7p0_14G00166.1	111L
tme7p1_US01163.1	tme7p0_14G00165.1	378L
###
tme7p1_US03069.1	tme7p0_05G01744.1	452
tme7p1_US03071.1	tme7p0_05G01742.1	1780
tme7p1_US03075.1	tme7p0_05G01739.1	3220
tme7p1_US03076.1	tme7p0_05G01738.1	778
tme7p1_US03078.3	tme7p0_05G01745.1	1340
tme7p1_US03079.2	tme7p0_05G01746.2	3690
tme7p1_US03080.1	tme7p0_05G01747.1	1050
tme7p1_US03081.1	tme7p0_05G01748.1	8960
tme7p1_US03082.2	tme7p0_05G01749.1	1140
tme7p1_US03083.1	tme7p0_05G01750.1	947
tme7p1_US03084.1	tme7p0_05G01751.1	4460
tme7p1_US03085.1	tme7p0_05G01752.1	3270
tme7p1_US03086.1	tme7p0_05G01753.1	1690
tme7p1_US03087.1	tme7p0_05G01754.1	2900
tme7p1_US03088.1	tme7p0_05G01755.1	1480
tme7p1_US03089.1	tme7p0_05G01756.1	185
tme7p1_US03090.1	tme7p0_05G01757.2	810
tme7p1_US03092.1	tme7p0_05G01758.1	2700
tme7p1_US03093.1	tme7p0_05G01759.1	1460
tme7p1_US03095.1	tme7p0_05G01762.1	2220
tme7p1_US03096.1	tme7p0_05G01761.1	353
tme7p1_US03098.1	tme7p0_05G01760.1	1300
tme7p1_US03099.1	tme7p0_05G01763.1	663
tme7p1_US03102.1	tme7p0_05G01764.1	530
tme7p1_US03103.1	tme7p0_05G01765.1	4120
tme7p1_US03104.1	tme7p0_05G01766.1	1680
tme7p1_US03105.1	tme7p0_05G01767.1	1790
tme7p1_US03106.1	tme7p0_05G01769.1	1930
tme7p1_US03107.2	tme7p0_05G01768.1	2420
tme7p1_US03109.1	tme7p0_05G01771.1	1230
tme7p1_US03110.1	tme7p0_05G01772.1	361
tme7p1_US03112.1	tme7p0_05G01774.1	1840
tme7p1_US03113.1	tme7p0_05G01775.1	3140
tme7p1_US03114.1	tme7p0_05G01776.1	1280
tme7p1_US03115.1	tme7p0_05G01777.1	1020
tme7p1_US03116.1	tme7p0_05G01778.1	1550
tme7p1_US03117.1	tme7p0_05G01779.1	1510
tme7p1_US03118.1	tme7p0_05G01780.1	2480
tme7p1_US03119.2	tme7p0_05G01781.2	1220
tme7p1_US03120.1	tme7p0_05G01782.1	1520
tme7p1_US03121.1	tme7p0_05G01783.1	1110
tme7p1_US03122.1	tme7p0_05G01784.1	754
tme7p1_US03123.1	tme7p0_05G01785.1	1070
tme7p1_US03124.1	tme7p0_05G01786.1	2020
tme7p1_US03126.1	tme7p0_05G01787.3	1620
tme7p1_US03129.2	tme7p0_05G01788.1	1280
tme7p1_US03130.1	tme7p0_05G01789.1	1690
tme7p1_US03133.1	tme7p0_05G01790.1	3190
tme7p1_US03134.1	tme7p0_05G01791.1	372
tme7p1_US03135.1	tme7p0_05G01792.1	1440
tme7p1_US03136.1	tme7p0_05G01793.1	1110
tme7p1_US03137.1	tme7p0_05G01794.1	2200
tme7p1_US03138.1	tme7p0_05G01795.1	389
tme7p1_US03139.1	tme7p0_05G01796.1	1460
tme7p1_US03140.1	tme7p0_05G01797.1	1280
tme7p1_US03143.3	tme7p0_05G01806.6	2260
tme7p1_US03144.1	tme7p0_05G01805.1	318
tme7p1_US03145.1	tme7p0_05G01804.1	900
tme7p1_US03147.1	tme7p0_05G01802.1	685
tme7p1_US03148.1	tme7p0_05G01801.1	536
tme7p1_US03149.1	tme7p0_05G01800.1	941
tme7p1_US03150.1	tme7p0_05G01799.1	2350
tme7p1_US03151.1	tme7p0_05G01807.1	5940
tme7p1_US03152.1	tme7p0_05G01808.1	1460
tme7p1_US03153.1	tme7p0_05G01811.1	1130
tme7p1_US03154.1	tme7p0_05G01810.1	1910
tme7p1_US03156.2	tme7p0_05G01813.2	1470
tme7p1_US03158.1	tme7p0_05G01809.3	342
tme7p1_US03160.1	tme7p0_05G01814.1	1020
tme7p1_US03161.2	tme7p0_05G01815.1	1440
tme7p1_US03162.1	tme7p0_05G01816.1	1660
tme7p1_US03163.1	tme7p0_05G01817.1	3760
tme7p1_US03164.2	tme7p0_05G01818.2	6220
tme7p1_US03166.1	tme7p0_05G01821.1	2600
tme7p1_US03167.2	tme7p0_05G01822.2	1690
tme7p1_US03168.1	tme7p0_05G01823.1	2500
tme7p1_US03169.1	tme7p0_05G01824.1	6190
tme7p1_US03170.1	tme7p0_05G01825.1	2390
tme7p1_US03171.1	tme7p0_05G01826.1	2550
tme7p1_US03172.2	tme7p0_05G01827.2	1190
tme7p1_US03173.1	tme7p0_05G01828.1	563
tme7p1_US03174.1	tme7p0_05G01829.1	1340
tme7p1_US03176.1	tme7p0_05G01830.1	2120
tme7p1_US03178.1	tme7p0_05G01832.1	2320
tme7p1_US03179.1	tme7p0_05G01833.1	517
tme7p1_US03180.1	tme7p0_05G01834.1	1250
tme7p1_US03181.1	tme7p0_05G01835.1	5710
tme7p1_US03182.1	tme7p0_05G01836.1	2720
tme7p1_US03183.2	tme7p0_05G01837.1	2510
tme7p1_US03186.1	tme7p0_05G01840.1	232
tme7p1_US03187.6	tme7p0_05G01842.2	4250
tme7p1_US03188.1	tme7p0_05G01843.1	169
tme7p1_US03189.2	tme7p0_05G01844.2	1150
tme7p1_US03191.1	tme7p0_05G01846.1	691
tme7p1_US03192.1	tme7p0_05G01847.2	1240
tme7p1_US03195.1	tme7p0_05G01848.1	680
tme7p1_US03199.1	tme7p0_05G01849.1	1010
tme7p1_US03201.1	tme7p0_05G01851.1	596
tme7p1_US03070.1	tme7p0_05G01739.1	145L
tme7p1_US03071.1	tme7p0_05G01741.1	1570L
tme7p1_US03071.1	tme7p0_05G01740.1	1490L
tme7p1_US03071.1	tme7p0_05G01737.1	1430L
tme7p1_US03072.1	tme7p0_05G01737.1	1590L
tme7p1_US03072.1	tme7p0_05G01741.1	1580L
tme7p1_US03072.1	tme7p0_05G01740.1	1470L
tme7p1_US03072.1	tme7p0_05G01742.1	1440L
tme7p1_US03074.1	tme7p0_05G01740.1	1690L
tme7p1_US03074.1	tme7p0_05G01741.1	1680L
tme7p1_US03074.1	tme7p0_05G01742.1	1560L
tme7p1_US03074.1	tme7p0_05G01737.1	1560L
tme7p1_US03075.1	tme7p0_05G01743.1	1220L
tme7p1_US03077.1	tme7p0_05G01741.1	1740L
tme7p1_US03077.1	tme7p0_05G01740.1	1630L
tme7p1_US03077.1	tme7p0_05G01737.1	1580L
tme7p1_US03077.1	tme7p0_05G01742.1	1570L
tme7p1_US03082.2	tme7p0_05G01750.1	115L
tme7p1_US03083.1	tme7p0_05G01749.1	122L
tme7p1_US03094.1	tme7p0_05G01760.1	927L
tme7p1_US03097.1	tme7p0_05G01760.1	746L
tme7p1_US03106.1	tme7p0_05G01768.1	1050L
tme7p1_US03107.2	tme7p0_05G01769.1	1560L
tme7p1_US03110.1	tme7p0_05G01773.1	166L
tme7p1_US03114.1	tme7p0_05G01777.1	122L
tme7p1_US03115.1	tme7p0_05G01776.1	126L
tme7p1_US03127.1	tme7p0_05G01787.3	484L
tme7p1_US03128.1	tme7p0_05G01787.3	669L
tme7p1_US03141.1	tme7p0_05G01798.1	405L
tme7p1_US03146.1	tme7p0_05G01803.1	133L
tme7p1_US03153.1	tme7p0_05G01813.2	506L
tme7p1_US03153.1	tme7p0_05G01809.3	185L
tme7p1_US03155.1	tme7p0_05G01812.1	71L
tme7p1_US03156.2	tme7p0_05G01811.1	534L
tme7p1_US03156.2	tme7p0_05G01809.3	179L
tme7p1_US03157.1	tme7p0_05G01809.3	405L
tme7p1_US03158.1	tme7p0_05G01811.1	199L
tme7p1_US03158.1	tme7p0_05G01813.2	187L
tme7p1_US03159.1	tme7p0_05G01811.1	525L
tme7p1_US03159.1	tme7p0_05G01813.2	493L
tme7p1_US03159.1	tme7p0_05G01809.3	191L
tme7p1_US03165.1	tme7p0_05G01819.1	2500L
tme7p1_US03183.2	tme7p0_05G01838.1	58L
tme7p1_US03184.1	tme7p0_05G01839.1	217L
tme7p1_US03184.1	tme7p0_05G01840.1	49L
tme7p1_US03185.1	tme7p0_05G01840.1	269L
tme7p1_US03186.1	tme7p0_05G01839.1	144L
tme7p1_US03187.6	tme7p0_05G01843.1	212L
tme7p1_US03189.2	tme7p0_05G01845.1	315L
tme7p1_US03193.1	tme7p0_05G01847.2	85L
tme7p1_US03196.1	tme7p0_05G01848.1	555L
###
tme7p1_US00526.1	tme7p0_01G02107.1	1880
tme7p1_US00527.2	tme7p0_01G02108.1	2310
tme7p1_US00530.1	tme7p0_01G02109.1	1490
tme7p1_US00531.1	tme7p0_01G02110.1	787
tme7p1_US00532.1	tme7p0_01G02111.1	1360
tme7p1_US00533.1	tme7p0_01G02112.1	1660
tme7p1_US00534.1	tme7p0_01G02113.1	1970
tme7p1_US00537.1	tme7p0_01G02106.1	892
tme7p1_US00538.1	tme7p0_01G02105.1	1340
tme7p1_US00539.1	tme7p0_01G02104.1	373
tme7p1_US00540.1	tme7p0_01G02103.1	2380
tme7p1_US00541.1	tme7p0_01G02102.1	525
tme7p1_US00542.1	tme7p0_01G02101.3	9510
tme7p1_US00543.1	tme7p0_01G02100.1	2040
tme7p1_US00544.1	tme7p0_01G02099.1	3550
tme7p1_US00545.1	tme7p0_01G02098.1	1070
tme7p1_US00547.1	tme7p0_01G02097.2	1290
tme7p1_US00549.2	tme7p0_01G02096.2	1300
tme7p1_US00550.1	tme7p0_01G02095.1	1440
tme7p1_US00551.1	tme7p0_01G02094.1	713
tme7p1_US00552.2	tme7p0_01G02093.2	817
tme7p1_US00553.1	tme7p0_01G02092.1	1350
tme7p1_US00554.1	tme7p0_01G02091.1	993
tme7p1_US00555.1	tme7p0_01G02090.1	2140
tme7p1_US00556.1	tme7p0_01G02089.1	1460
tme7p1_US00557.1	tme7p0_01G02088.2	768
tme7p1_US00559.1	tme7p0_01G02087.1	2840
tme7p1_US00563.1	tme7p0_01G02086.1	2100
tme7p1_US00564.1	tme7p0_01G02085.1	1670
tme7p1_US00565.1	tme7p0_01G02083.1	590
tme7p1_US00566.1	tme7p0_01G02082.1	1760
tme7p1_US00568.1	tme7p0_01G02080.1	1420
tme7p1_US00569.1	tme7p0_01G02079.1	1630
tme7p1_US00570.1	tme7p0_01G02078.1	1390
tme7p1_US00572.1	tme7p0_01G02077.1	1340
tme7p1_US00573.2	tme7p0_01G02076.1	1800
tme7p1_US00574.1	tme7p0_01G02075.1	751
tme7p1_US00575.1	tme7p0_01G02074.1	1280
tme7p1_US00577.1	tme7p0_01G02073.1	2500
tme7p1_US00578.1	tme7p0_01G02072.1	1200
tme7p1_US00579.1	tme7p0_01G02071.1	1040
tme7p1_US00580.1	tme7p0_01G02070.1	3720
tme7p1_US00581.1	tme7p0_01G02069.1	1340
tme7p1_US00582.1	tme7p0_01G02068.1	1530
tme7p1_US00583.1	tme7p0_01G02067.1	2230
tme7p1_US00584.1	tme7p0_01G02066.1	1330
tme7p1_US00585.1	tme7p0_01G02065.1	2160
tme7p1_US00586.1	tme7p0_01G02064.1	2490
tme7p1_US00587.1	tme7p0_01G02063.1	865
tme7p1_US00589.1	tme7p0_01G02061.1	1330
tme7p1_US00590.1	tme7p0_01G02060.2	2620
tme7p1_US00591.1	tme7p0_01G02059.1	4160
tme7p1_US00595.1	tme7p0_01G02055.1	492
tme7p1_US00596.1	tme7p0_01G02054.3	6120
tme7p1_US00597.1	tme7p0_01G02053.2	6140
tme7p1_US00598.1	tme7p0_01G02052.1	2290
tme7p1_US00599.1	tme7p0_01G02051.1	1830
tme7p1_US00600.1	tme7p0_01G02050.1	604
tme7p1_US00601.1	tme7p0_01G02049.1	4860
tme7p1_US00602.1	tme7p0_01G02048.1	3030
tme7p1_US00604.1	tme7p0_01G02046.1	4800
tme7p1_US00605.1	tme7p0_01G02045.1	1970
tme7p1_US00606.2	tme7p0_01G02044.1	553
tme7p1_US00609.1	tme7p0_01G02043.1	2070
tme7p1_US00610.1	tme7p0_01G02042.1	1230
tme7p1_US00611.1	tme7p0_01G02041.1	1870
tme7p1_US00612.1	tme7p0_01G02040.1	1950
tme7p1_US00613.1	tme7p0_01G02039.1	2220
tme7p1_US00614.1	tme7p0_01G02038.1	585
[truncated: 51,464 more rows]
