# Supplementary material for: Large structural variations in the haplotype‐resolved African cassava genome
Source: Plant J. 2021 Nov 10;108(6):1830–48. doi: 10.1111/tpj.15543 (PMC9299708; doi:10.1111/tpj.15543)
Supplement: Supplementary file 3 — File S2. Structural variants between Phase0 and the AM560‐2 reference genome. [file TPJ-108-1830-s004.tsv]

Chrm	SV_start	SV_end	ID	size	strand	type	ref_gap_size	query_gap_size	query_Chrm	query_strand	method	query_SV_start	query_SV_end
Chromosome01	8917961	8917961	Assemblytics_w_1	70	+	Insertion	0	70	Chromosome01_Phase0	+	within_alignment	14888006	14888076
Chromosome01	9589606	9589606	Assemblytics_w_2	59	+	Insertion	0	59	Chromosome01_Phase0	+	within_alignment	11436696	11436755
Chromosome01	2260503	2260503	Assemblytics_w_3	51	+	Insertion	0	51	Chromosome01_Phase0	+	within_alignment	3058395	3058446
Chromosome01	20181568	20181620	Assemblytics_w_4	52	+	Deletion	52	0	Chromosome01_Phase0	+	within_alignment	24434604	24434604
Chromosome01	13970321	13970321	Assemblytics_w_5	67	+	Insertion	0	67	Chromosome01_Phase0	+	within_alignment	19428773	19428840
Chromosome01	27500208	27500278	Assemblytics_w_6	70	+	Deletion	70	0	Chromosome01_Phase0	+	within_alignment	32308148	32308148
Chromosome01	26883246	26883246	Assemblytics_w_7	78	+	Insertion	0	78	Chromosome01_Phase0	+	within_alignment	31713168	31713246
Chromosome01	30142023	30142073	Assemblytics_w_8	50	+	Deletion	50	0	Chromosome01_Phase0	+	within_alignment	35217845	35217845
Chromosome01	30253570	30253620	Assemblytics_w_9	50	+	Deletion	50	0	Chromosome01_Phase0	+	within_alignment	35321046	35321046
Chromosome01	30332728	30332785	Assemblytics_w_10	57	+	Deletion	57	0	Chromosome01_Phase0	+	within_alignment	35399218	35399218
Chromosome01	18397701	18397751	Assemblytics_w_11	50	+	Deletion	50	0	Chromosome01_Phase0	+	within_alignment	22675224	22675224
Chromosome01	28018539	28018621	Assemblytics_w_12	82	+	Deletion	82	0	Chromosome01_Phase0	+	within_alignment	32994916	32994916
Chromosome01	4793834	4793834	Assemblytics_w_13	51	+	Insertion	0	51	Chromosome01_Phase0	+	within_alignment	5838304	5838355
Chromosome01	17879013	17879095	Assemblytics_w_14	82	+	Deletion	82	0	Chromosome01_Phase0	+	within_alignment	21984570	21984570
Chromosome01	19648744	19648744	Assemblytics_w_15	59	+	Insertion	0	59	Chromosome01_Phase0	+	within_alignment	23940597	23940656
Chromosome01	19690541	19690541	Assemblytics_w_16	54	+	Insertion	0	54	Chromosome01_Phase0	+	within_alignment	23979454	23979508
Chromosome01	19954592	19954592	Assemblytics_w_17	54	+	Insertion	0	54	Chromosome01_Phase0	+	within_alignment	24215291	24215345
Chromosome01	5135354	5135410	Assemblytics_w_18	56	+	Deletion	56	0	Chromosome01_Phase0	+	within_alignment	6349421	6349421
Chromosome01	28956586	28956586	Assemblytics_w_19	76	+	Insertion	0	76	Chromosome01_Phase0	+	within_alignment	34019145	34019221
Chromosome01	28288637	28288637	Assemblytics_w_20	76	+	Insertion	0	76	Chromosome01_Phase0	+	within_alignment	33254411	33254487
Chromosome01	28412140	28412140	Assemblytics_w_21	67	+	Insertion	0	67	Chromosome01_Phase0	+	within_alignment	33388721	33388788
Chromosome01	28471238	28471238	Assemblytics_w_22	57	+	Insertion	0	57	Chromosome01_Phase0	+	within_alignment	33451220	33451277
Chromosome01	28487473	28487536	Assemblytics_w_23	63	+	Deletion	63	0	Chromosome01_Phase0	+	within_alignment	33467585	33467585
Chromosome01	28490575	28490631	Assemblytics_w_24	56	+	Deletion	56	0	Chromosome01_Phase0	+	within_alignment	33470622	33470622
Chromosome01	16998638	16998690	Assemblytics_w_25	52	+	Deletion	52	0	Chromosome01_Phase0	+	within_alignment	20721048	20721048
Chromosome01	29538445	29538518	Assemblytics_w_26	73	+	Deletion	73	0	Chromosome01_Phase0	+	within_alignment	34635608	34635608
Chromosome01	28669448	28669511	Assemblytics_w_27	63	+	Deletion	63	0	Chromosome01_Phase0	+	within_alignment	33650791	33650791
Chromosome01	28759047	28759110	Assemblytics_w_28	63	+	Deletion	63	0	Chromosome01_Phase0	+	within_alignment	33743798	33743798
Chromosome01	2981385	2981467	Assemblytics_w_29	82	+	Deletion	82	0	Chromosome01_Phase0	+	within_alignment	3915680	3915680
Chromosome01	2260503	2260503	Assemblytics_w_30	51	+	Insertion	0	51	Chromosome01_Phase0	+	within_alignment	2996350	2996401
Chromosome02	12274003	12274077	Assemblytics_w_31	74	+	Deletion	74	0	Chromosome02_Phase0	+	within_alignment	11658078	11658078
Chromosome15	23506653	23506653	Assemblytics_w_32	77	+	Insertion	0	77	Chromosome02_Phase0	+	within_alignment	17406490	17406567
Chromosome01	27006518	27006518	Assemblytics_w_33	58	+	Insertion	0	58	Chromosome01_Phase0	+	within_alignment	31831215	31831273
Chromosome01	27294537	27294537	Assemblytics_w_34	64	+	Insertion	0	64	Chromosome01_Phase0	+	within_alignment	32095814	32095878
Chromosome01	27471754	27471754	Assemblytics_w_35	53	+	Insertion	0	53	Chromosome01_Phase0	+	within_alignment	32275502	32275555
Chromosome01	6146347	6146347	Assemblytics_w_36	59	+	Insertion	0	59	Chromosome01_Phase0	+	within_alignment	6816062	6816121
Chromosome01	29169476	29169476	Assemblytics_w_37	55	+	Insertion	0	55	Chromosome01_Phase0	+	within_alignment	34249197	34249252
Chromosome02	11303506	11303575	Assemblytics_w_38	69	+	Deletion	69	0	Chromosome02_Phase0	+	within_alignment	10606408	10606408
Chromosome02	11394746	11394797	Assemblytics_w_39	51	+	Deletion	51	0	Chromosome02_Phase0	+	within_alignment	10755744	10755744
Chromosome01	1213699	1213699	Assemblytics_w_40	72	+	Insertion	0	72	Chromosome01_Phase0	+	within_alignment	2398629	2398701
Chromosome02	9844347	9844347	Assemblytics_w_41	52	+	Insertion	0	52	Chromosome02_Phase0	+	within_alignment	9249758	9249810
Chromosome01	29035847	29035847	Assemblytics_w_42	69	+	Insertion	0	69	Chromosome01_Phase0	+	within_alignment	34104489	34104558
Chromosome02	459292	459292	Assemblytics_w_43	72	+	Insertion	0	72	Chromosome02_Phase0	+	within_alignment	85918	85990
Chromosome01	27808272	27808272	Assemblytics_w_44	79	+	Insertion	0	79	Chromosome01_Phase0	+	within_alignment	32685788	32685867
Chromosome02	1999897	1999948	Assemblytics_w_45	51	+	Deletion	51	0	Chromosome02_Phase0	+	within_alignment	1721057	1721057
Chromosome01	721670	721742	Assemblytics_w_46	72	+	Deletion	72	0	Chromosome01_Phase0	+	within_alignment	1768223	1768223
Chromosome01	763764	763764	Assemblytics_w_47	57	+	Insertion	0	57	Chromosome01_Phase0	+	within_alignment	1788369	1788426
Chromosome01	34550634	34550634	Assemblytics_w_48	71	+	Insertion	0	71	Chromosome01_Phase0	+	within_alignment	39468399	39468470
Chromosome02	17282786	17282786	Assemblytics_w_49	77	+	Insertion	0	77	Chromosome02_Phase0	+	within_alignment	18680344	18680421
Chromosome01	2032674	2032674	Assemblytics_w_50	68	+	Insertion	0	68	Chromosome01_Phase0	+	within_alignment	3400048	3400116
Chromosome01	26039494	26039494	Assemblytics_w_51	50	+	Insertion	0	50	Chromosome01_Phase0	+	within_alignment	30829562	30829612
Chromosome01	26104744	26104744	Assemblytics_w_52	52	+	Insertion	0	52	Chromosome01_Phase0	+	within_alignment	30896255	30896307
Chromosome01	26190339	26190390	Assemblytics_w_53	51	+	Deletion	51	0	Chromosome01_Phase0	+	within_alignment	30981787	30981787
Chromosome01	21979565	21979650	Assemblytics_w_54	85	+	Deletion	85	0	Chromosome01_Phase0	+	within_alignment	26798726	26798726
Chromosome02	711202	711202	Assemblytics_w_55	73	+	Insertion	0	73	Chromosome02_Phase0	+	within_alignment	377597	377670
Chromosome02	4319925	4319925	Assemblytics_w_56	74	+	Insertion	0	74	Chromosome02_Phase0	+	within_alignment	4174630	4174704
Chromosome02	2754288	2754288	Assemblytics_w_57	70	+	Insertion	0	70	Chromosome02_Phase0	+	within_alignment	2452039	2452109
Chromosome02	2804034	2804034	Assemblytics_w_58	52	+	Insertion	0	52	Chromosome02_Phase0	+	within_alignment	2501778	2501830
Chromosome01	24985168	24985220	Assemblytics_w_59	52	+	Deletion	52	0	Chromosome01_Phase0	+	within_alignment	29788797	29788797
Chromosome02	12763639	12763698	Assemblytics_w_60	59	+	Deletion	59	0	Chromosome02_Phase0	+	within_alignment	12209155	12209155
Chromosome02	13011885	13011885	Assemblytics_w_61	77	+	Insertion	0	77	Chromosome02_Phase0	+	within_alignment	12459516	12459593
Chromosome01	14612985	14613053	Assemblytics_w_62	68	+	Deletion	68	0	Chromosome01_Phase0	+	within_alignment	18606954	18606954
Chromosome01	14613958	14613958	Assemblytics_w_63	60	+	Insertion	0	60	Chromosome01_Phase0	+	within_alignment	18607862	18607922
Chromosome01	6306706	6306706	Assemblytics_w_64	60	+	Insertion	0	60	Chromosome01_Phase0	+	within_alignment	7214802	7214862
Chromosome02	16711117	16711180	Assemblytics_w_65	63	+	Deletion	63	0	Chromosome02_Phase0	+	within_alignment	15708341	15708341
Chromosome02	16909457	16909457	Assemblytics_w_66	60	+	Insertion	0	60	Chromosome02_Phase0	+	within_alignment	15815263	15815323
Chromosome02	15093056	15093118	Assemblytics_w_67	62	+	Deletion	62	0	Chromosome02_Phase0	+	within_alignment	13933940	13933940
Chromosome02	15145664	15145664	Assemblytics_w_68	66	+	Insertion	0	66	Chromosome02_Phase0	+	within_alignment	13989730	13989796
Chromosome01	20379924	20379974	Assemblytics_w_69	50	+	Deletion	50	0	Chromosome01_Phase0	+	within_alignment	24633364	24633364
Chromosome01	32240909	32240960	Assemblytics_w_70	51	+	Deletion	51	0	Chromosome01_Phase0	+	within_alignment	37381931	37381931
Chromosome01	32370851	32370851	Assemblytics_w_71	61	+	Insertion	0	61	Chromosome01_Phase0	+	within_alignment	37525583	37525644
Chromosome01	7653475	7653475	Assemblytics_w_72	53	+	Insertion	0	53	Chromosome01_Phase0	+	within_alignment	14468320	14468373
Chromosome02	4600572	4600572	Assemblytics_w_73	57	+	Insertion	0	57	Chromosome02_Phase0	+	within_alignment	4406317	4406374
Chromosome01	4847148	4847202	Assemblytics_w_74	54	+	Deletion	54	0	Chromosome01_Phase0	+	within_alignment	6114219	6114219
Chromosome02	17902444	17902444	Assemblytics_w_75	81	+	Insertion	0	81	Chromosome02_Phase0	+	within_alignment	20165015	20165096
Chromosome07	14044131	14044197	Assemblytics_w_76	66	+	Deletion	66	0	Chromosome01_Phase0	+	within_alignment	17027941	17027941
Chromosome01	2260503	2260503	Assemblytics_w_77	51	+	Insertion	0	51	Chromosome01_Phase0	+	within_alignment	3168254	3168305
Chromosome01	26657937	26657997	Assemblytics_w_78	60	+	Deletion	60	0	Chromosome01_Phase0	+	within_alignment	31458806	31458806
Chromosome02	4784347	4784424	Assemblytics_w_79	77	+	Deletion	77	0	Chromosome02_Phase0	+	within_alignment	4797944	4797944
Chromosome02	4835990	4835990	Assemblytics_w_80	70	+	Insertion	0	70	Chromosome02_Phase0	+	within_alignment	4765084	4765154
Chromosome02	4849329	4849384	Assemblytics_w_81	55	+	Deletion	55	0	Chromosome02_Phase0	+	within_alignment	4748273	4748273
Chromosome02	4893152	4893226	Assemblytics_w_82	74	+	Deletion	74	0	Chromosome02_Phase0	+	within_alignment	4695081	4695081
Chromosome01	7433794	7433864	Assemblytics_w_83	70	+	Deletion	70	0	Chromosome01_Phase0	+	within_alignment	8366960	8366960
Chromosome02	11639534	11639534	Assemblytics_w_84	73	+	Insertion	0	73	Chromosome02_Phase0	+	within_alignment	11127697	11127770
Chromosome02	21943110	21943110	Assemblytics_w_85	53	+	Insertion	0	53	Chromosome02_Phase0	+	within_alignment	24320876	24320929
Chromosome02	1046660	1046715	Assemblytics_w_86	55	+	Deletion	55	0	Chromosome02_Phase0	+	within_alignment	732621	732621
Chromosome02	1356893	1356893	Assemblytics_w_87	70	+	Insertion	0	70	Chromosome02_Phase0	+	within_alignment	1000282	1000352
Chromosome02	1404731	1404731	Assemblytics_w_88	51	+	Insertion	0	51	Chromosome02_Phase0	+	within_alignment	1047529	1047580
Chromosome02	21573206	21573206	Assemblytics_w_89	51	+	Insertion	0	51	Chromosome02_Phase0	+	within_alignment	23553792	23553843
Chromosome01	8449981	8449981	Assemblytics_w_90	64	+	Insertion	0	64	Chromosome01_Phase0	+	within_alignment	10624700	10624764
Chromosome01	26767940	26767940	Assemblytics_w_91	71	+	Insertion	0	71	Chromosome01_Phase0	+	within_alignment	31549647	31549718
Chromosome01	32656685	32656685	Assemblytics_w_92	72	+	Insertion	0	72	Chromosome01_Phase0	+	within_alignment	37870881	37870953
Chromosome02	1680754	1680754	Assemblytics_w_93	55	+	Insertion	0	55	Chromosome02_Phase0	+	within_alignment	1354014	1354069
Chromosome02	1778290	1778290	Assemblytics_w_94	58	+	Insertion	0	58	Chromosome02_Phase0	+	within_alignment	1467395	1467453
Chromosome02	1794225	1794225	Assemblytics_w_95	51	+	Insertion	0	51	Chromosome02_Phase0	+	within_alignment	1483694	1483745
Chromosome02	22426828	22426828	Assemblytics_w_96	65	+	Insertion	0	65	Chromosome02_Phase0	+	within_alignment	28335327	28335392
Chromosome02	22529226	22529226	Assemblytics_w_97	56	+	Insertion	0	56	Chromosome02_Phase0	+	within_alignment	28438993	28439049
Chromosome01	4492280	4492348	Assemblytics_w_98	68	+	Deletion	68	0	Chromosome01_Phase0	+	within_alignment	5515615	5515615
Chromosome02	6832795	6832853	Assemblytics_w_99	58	+	Deletion	58	0	Chromosome02_Phase0	+	within_alignment	6269572	6269572
Chromosome02	6939462	6939462	Assemblytics_w_100	67	+	Insertion	0	67	Chromosome02_Phase0	+	within_alignment	6343824	6343891
Chromosome02	7121108	7121108	Assemblytics_w_101	60	+	Insertion	0	60	Chromosome02_Phase0	+	within_alignment	6517588	6517648
Chromosome01	20847661	20847661	Assemblytics_w_102	69	+	Insertion	0	69	Chromosome01_Phase0	+	within_alignment	25149664	25149733
Chromosome01	21199584	21199636	Assemblytics_w_103	52	+	Deletion	52	0	Chromosome01_Phase0	+	within_alignment	25474707	25474707
Chromosome01	21244743	21244794	Assemblytics_w_104	51	+	Deletion	51	0	Chromosome01_Phase0	+	within_alignment	25519661	25519661
Chromosome01	22057780	22057780	Assemblytics_w_105	77	+	Insertion	0	77	Chromosome01_Phase0	+	within_alignment	26456670	26456747
Chromosome02	16229135	16229187	Assemblytics_w_106	52	+	Deletion	52	0	Chromosome02_Phase0	+	within_alignment	15104195	15104195
Chromosome03	5264084	5264136	Assemblytics_w_107	52	+	Deletion	52	0	Chromosome03_Phase0	+	within_alignment	5506211	5506211
Chromosome03	10091629	10091629	Assemblytics_w_108	75	+	Insertion	0	75	Chromosome03_Phase0	+	within_alignment	13636968	13637043
Chromosome03	1886239	1886290	Assemblytics_w_109	51	+	Deletion	51	0	Chromosome03_Phase0	+	within_alignment	1790681	1790681
Chromosome02	21626452	21626511	Assemblytics_w_110	59	+	Deletion	59	0	Chromosome02_Phase0	+	within_alignment	23509294	23509294
Chromosome02	24744561	24744561	Assemblytics_w_111	53	+	Insertion	0	53	Chromosome02_Phase0	+	within_alignment	25105104	25105157
Chromosome02	22699610	22699678	Assemblytics_w_112	68	+	Deletion	68	0	Chromosome02_Phase0	+	within_alignment	24611048	24611048
Chromosome01	32847048	32847048	Assemblytics_w_113	52	+	Insertion	0	52	Chromosome01_Phase0	+	within_alignment	38081868	38081920
Chromosome02	28134479	28134479	Assemblytics_w_114	56	+	Insertion	0	56	Chromosome02_Phase0	+	within_alignment	30640380	30640436
Chromosome03	4685284	4685355	Assemblytics_w_115	71	+	Deletion	71	0	Chromosome03_Phase0	+	within_alignment	4708574	4708574
Chromosome01	11877114	11877185	Assemblytics_w_116	71	+	Deletion	71	0	Chromosome01_Phase0	+	within_alignment	15700593	15700593
Chromosome03	4446342	4446342	Assemblytics_w_117	64	+	Insertion	0	64	Chromosome03_Phase0	+	within_alignment	4373665	4373729
Chromosome03	16414723	16414723	Assemblytics_w_118	73	+	Insertion	0	73	Chromosome03_Phase0	+	within_alignment	16293265	16293338
Chromosome03	16426099	16426099	Assemblytics_w_119	57	+	Insertion	0	57	Chromosome03_Phase0	+	within_alignment	16304701	16304758
Chromosome03	2694160	2694239	Assemblytics_w_120	79	+	Deletion	79	0	Chromosome03_Phase0	+	within_alignment	2711361	2711361
Chromosome02	20939580	20939580	Assemblytics_w_121	71	+	Insertion	0	71	Chromosome02_Phase0	+	within_alignment	22483267	22483338
Chromosome02	31279851	31279851	Assemblytics_w_122	52	+	Insertion	0	52	Chromosome02_Phase0	+	within_alignment	34344595	34344647
Chromosome02	25740269	25740319	Assemblytics_w_123	50	+	Deletion	50	0	Chromosome02_Phase0	+	within_alignment	33166800	33166800
Chromosome02	25689883	25689883	Assemblytics_w_124	55	+	Insertion	0	55	Chromosome02_Phase0	+	within_alignment	33236045	33236100
Chromosome01	33471654	33471707	Assemblytics_w_125	53	+	Deletion	53	0	Chromosome01_Phase0	+	within_alignment	38684910	38684910
Chromosome02	28038523	28038523	Assemblytics_w_126	75	+	Insertion	0	75	Chromosome02_Phase0	+	within_alignment	30805329	30805404
Chromosome02	28048729	28048729	Assemblytics_w_127	70	+	Insertion	0	70	Chromosome02_Phase0	+	within_alignment	30791397	30791467
Chromosome02	8441162	8441214	Assemblytics_w_128	52	+	Deletion	52	0	Chromosome02_Phase0	+	within_alignment	7808812	7808812
Chromosome02	8466497	8466552	Assemblytics_w_129	55	+	Deletion	55	0	Chromosome02_Phase0	+	within_alignment	7862442	7862442
Chromosome02	8793126	8793126	Assemblytics_w_130	84	+	Insertion	0	84	Chromosome02_Phase0	+	within_alignment	8193712	8193796
Chromosome02	8942449	8942449	Assemblytics_w_131	63	+	Insertion	0	63	Chromosome02_Phase0	+	within_alignment	8353033	8353096
Chromosome02	9023731	9023731	Assemblytics_w_132	55	+	Insertion	0	55	Chromosome02_Phase0	+	within_alignment	8419371	8419426
Chromosome02	9024441	9024499	Assemblytics_w_133	58	+	Deletion	58	0	Chromosome02_Phase0	+	within_alignment	8420140	8420140
Chromosome02	7660436	7660436	Assemblytics_w_134	74	+	Insertion	0	74	Chromosome02_Phase0	+	within_alignment	7076038	7076112
Chromosome02	7829682	7829744	Assemblytics_w_135	62	+	Deletion	62	0	Chromosome02_Phase0	+	within_alignment	7236734	7236734
Chromosome02	31008165	31008165	Assemblytics_w_136	52	+	Insertion	0	52	Chromosome02_Phase0	+	within_alignment	34081531	34081583
Chromosome02	13588901	13588963	Assemblytics_w_137	62	+	Deletion	62	0	Chromosome02_Phase0	+	within_alignment	12707121	12707121
Chromosome02	13625613	13625613	Assemblytics_w_138	62	+	Insertion	0	62	Chromosome02_Phase0	+	within_alignment	12745944	12746006
Chromosome02	13645684	13645684	Assemblytics_w_139	63	+	Insertion	0	63	Chromosome02_Phase0	+	within_alignment	12766037	12766100
Chromosome03	8301471	8301471	Assemblytics_w_140	52	+	Insertion	0	52	Chromosome03_Phase0	+	within_alignment	10197010	10197062
Chromosome02	6227054	6227054	Assemblytics_w_141	50	+	Insertion	0	50	Chromosome02_Phase0	+	within_alignment	5660537	5660587
Chromosome02	31391421	31391495	Assemblytics_w_142	74	+	Deletion	74	0	Chromosome02_Phase0	+	within_alignment	34478350	34478350
Chromosome02	31551650	31551719	Assemblytics_w_143	69	+	Deletion	69	0	Chromosome02_Phase0	+	within_alignment	34603110	34603110
Chromosome01	22946370	22946370	Assemblytics_w_144	61	+	Insertion	0	61	Chromosome01_Phase0	+	within_alignment	27651667	27651728
Chromosome03	14659252	14659252	Assemblytics_w_145	59	+	Insertion	0	59	Chromosome03_Phase0	+	within_alignment	18623748	18623807
Chromosome03	4180802	4180855	Assemblytics_w_146	53	+	Deletion	53	0	Chromosome03_Phase0	+	within_alignment	4062962	4062962
Chromosome03	15163335	15163390	Assemblytics_w_147	55	+	Deletion	55	0	Chromosome03_Phase0	+	within_alignment	19240900	19240900
Chromosome03	8429785	8429851	Assemblytics_w_148	66	+	Deletion	66	0	Chromosome03_Phase0	+	within_alignment	10696045	10696045
Chromosome03	3202494	3202556	Assemblytics_w_149	62	+	Deletion	62	0	Chromosome03_Phase0	+	within_alignment	3200608	3200608
Chromosome02	11286453	11286453	Assemblytics_w_150	81	+	Insertion	0	81	Chromosome02_Phase0	+	within_alignment	10644212	10644293
Chromosome03	4552386	4552439	Assemblytics_w_151	53	+	Deletion	53	0	Chromosome03_Phase0	+	within_alignment	4545704	4545704
Chromosome02	32397670	32397737	Assemblytics_w_152	67	+	Deletion	67	0	Chromosome02_Phase0	+	within_alignment	33801765	33801765
Chromosome02	32399524	32399524	Assemblytics_w_153	80	+	Insertion	0	80	Chromosome02_Phase0	+	within_alignment	33803551	33803631
Chromosome02	32401202	32401202	Assemblytics_w_154	74	+	Insertion	0	74	Chromosome02_Phase0	+	within_alignment	33805309	33805383
Chromosome16	27993419	27993419	Assemblytics_w_155	80	+	Insertion	0	80	Chromosome03_Phase0	+	within_alignment	20075516	20075596
Chromosome03	13338403	13338403	Assemblytics_w_156	67	+	Insertion	0	67	Chromosome03_Phase0	+	within_alignment	19953373	19953440
Chromosome03	17019986	17020069	Assemblytics_w_157	83	+	Deletion	83	0	Chromosome03_Phase0	+	within_alignment	17660652	17660652
Chromosome01	33690792	33690846	Assemblytics_w_158	54	+	Deletion	54	0	Chromosome01_Phase0	+	within_alignment	38901264	38901264
Chromosome01	33745197	33745197	Assemblytics_w_159	73	+	Insertion	0	73	Chromosome01_Phase0	+	within_alignment	38944054	38944127
Chromosome01	33751494	33751494	Assemblytics_w_160	82	+	Insertion	0	82	Chromosome01_Phase0	+	within_alignment	38950412	38950494
Chromosome01	33799042	33799042	Assemblytics_w_161	51	+	Insertion	0	51	Chromosome01_Phase0	+	within_alignment	38998022	38998073
Chromosome05	23518617	23518667	Assemblytics_w_162	50	+	Deletion	50	0	Chromosome03_Phase0	+	within_alignment	32140713	32140713
Chromosome05	23522043	23522043	Assemblytics_w_163	54	+	Insertion	0	54	Chromosome03_Phase0	+	within_alignment	32144094	32144148
Chromosome02	7857967	7858019	Assemblytics_w_164	52	+	Deletion	52	0	Chromosome02_Phase0	+	within_alignment	7258261	7258261
Chromosome03	21502140	21502190	Assemblytics_w_165	50	+	Deletion	50	0	Chromosome03_Phase0	+	within_alignment	24119644	24119644
Chromosome02	24095802	24095857	Assemblytics_w_166	55	+	Deletion	55	0	Chromosome02_Phase0	+	within_alignment	26868812	26868812
Chromosome02	24150670	24150670	Assemblytics_w_167	73	+	Insertion	0	73	Chromosome02_Phase0	+	within_alignment	26804183	26804256
Chromosome03	7084951	7085017	Assemblytics_w_168	66	+	Deletion	66	0	Chromosome03_Phase0	+	within_alignment	8250650	8250650
Chromosome03	7088064	7088064	Assemblytics_w_169	73	+	Insertion	0	73	Chromosome03_Phase0	+	within_alignment	8253696	8253769
Chromosome02	23103918	23103918	Assemblytics_w_170	60	+	Insertion	0	60	Chromosome02_Phase0	+	within_alignment	26469454	26469514
Chromosome03	8371582	8371633	Assemblytics_w_171	51	+	Deletion	51	0	Chromosome03_Phase0	+	within_alignment	11409063	11409063
Chromosome03	17738221	17738284	Assemblytics_w_172	63	+	Deletion	63	0	Chromosome03_Phase0	+	within_alignment	21886270	21886270
Chromosome03	17779092	17779092	Assemblytics_w_173	67	+	Insertion	0	67	Chromosome03_Phase0	+	within_alignment	21922014	21922081
Chromosome03	17788866	17788922	Assemblytics_w_174	56	+	Deletion	56	0	Chromosome03_Phase0	+	within_alignment	21931937	21931937
Chromosome01	27907408	27907483	Assemblytics_w_175	75	+	Deletion	75	0	Chromosome01_Phase0	+	within_alignment	32858415	32858415
Chromosome02	10159120	10159120	Assemblytics_w_176	72	+	Insertion	0	72	Chromosome02_Phase0	+	within_alignment	9468485	9468557
Chromosome02	10166383	10166461	Assemblytics_w_177	78	+	Deletion	78	0	Chromosome02_Phase0	+	within_alignment	9475837	9475837
Chromosome02	26987657	26987726	Assemblytics_w_178	69	+	Deletion	69	0	Chromosome02_Phase0	+	within_alignment	29786307	29786307
Chromosome02	27015995	27015995	Assemblytics_w_179	60	+	Insertion	0	60	Chromosome02_Phase0	+	within_alignment	29756042	29756102
Chromosome02	27018753	27018831	Assemblytics_w_180	78	+	Deletion	78	0	Chromosome02_Phase0	+	within_alignment	29758861	29758861
Chromosome03	4921898	4921898	Assemblytics_w_181	59	+	Insertion	0	59	Chromosome03_Phase0	+	within_alignment	5031778	5031837
Chromosome02	17981495	17981548	Assemblytics_w_182	53	+	Deletion	53	0	Chromosome02_Phase0	+	within_alignment	19795331	19795331
Chromosome03	932312	932312	Assemblytics_w_183	58	+	Insertion	0	58	Chromosome03_Phase0	+	within_alignment	875486	875544
Chromosome02	9096680	9096731	Assemblytics_w_184	51	+	Deletion	51	0	Chromosome02_Phase0	+	within_alignment	8496832	8496832
Chromosome03	25604575	25604635	Assemblytics_w_185	60	+	Deletion	60	0	Chromosome03_Phase0	+	within_alignment	28238974	28238974
Chromosome04	7263125	7263196	Assemblytics_w_186	71	+	Deletion	71	0	Chromosome04_Phase0	+	within_alignment	7420347	7420347
Chromosome04	4054376	4054460	Assemblytics_w_187	84	+	Deletion	84	0	Chromosome04_Phase0	+	within_alignment	4303176	4303176
Chromosome03	23226277	23226355	Assemblytics_w_188	78	+	Deletion	78	0	Chromosome03_Phase0	+	within_alignment	25743407	25743407
Chromosome03	16221038	16221094	Assemblytics_w_189	56	+	Deletion	56	0	Chromosome03_Phase0	+	within_alignment	16935005	16935005
Chromosome03	22597208	22597208	Assemblytics_w_190	57	+	Insertion	0	57	Chromosome03_Phase0	+	within_alignment	25000963	25001020
Chromosome03	20938331	20938409	Assemblytics_w_191	78	+	Deletion	78	0	Chromosome03_Phase0	+	within_alignment	23257047	23257047
Chromosome03	22824663	22824663	Assemblytics_w_192	58	+	Insertion	0	58	Chromosome03_Phase0	+	within_alignment	25227260	25227318
Chromosome03	18582526	18582526	Assemblytics_w_193	80	+	Insertion	0	80	Chromosome02_Phase0	+	within_alignment	21426687	21426767
Chromosome03	28417951	28418007	Assemblytics_w_194	56	+	Deletion	56	0	Chromosome03_Phase0	+	within_alignment	30927804	30927804
Chromosome03	28437030	28437030	Assemblytics_w_195	65	+	Insertion	0	65	Chromosome03_Phase0	+	within_alignment	30962370	30962435
Chromosome01	23007050	23007050	Assemblytics_w_196	51	+	Insertion	0	51	Chromosome01_Phase0	+	within_alignment	27727109	27727160
Chromosome01	23119399	23119458	Assemblytics_w_197	59	+	Deletion	59	0	Chromosome01_Phase0	+	within_alignment	27834036	27834036
Chromosome01	23292058	23292119	Assemblytics_w_198	61	+	Deletion	61	0	Chromosome01_Phase0	+	within_alignment	28018758	28018758
Chromosome03	8478520	8478592	Assemblytics_w_199	72	+	Deletion	72	0	Chromosome03_Phase0	+	within_alignment	11024211	11024211
Chromosome04	2143656	2143713	Assemblytics_w_200	57	+	Deletion	57	0	Chromosome04_Phase0	+	within_alignment	2286162	2286162
Chromosome04	2195252	2195327	Assemblytics_w_201	75	+	Deletion	75	0	Chromosome04_Phase0	+	within_alignment	2337499	2337499
Chromosome04	366459	366459	Assemblytics_w_202	78	+	Insertion	0	78	Chromosome04_Phase0	+	within_alignment	292877	292955
Chromosome04	7891326	7891410	Assemblytics_w_203	84	+	Deletion	84	0	Chromosome04_Phase0	+	within_alignment	8482986	8482986
Chromosome03	27469147	27469232	Assemblytics_w_204	85	+	Deletion	85	0	Chromosome03_Phase0	+	within_alignment	30279023	30279023
Chromosome03	27486892	27486892	Assemblytics_w_205	62	+	Insertion	0	62	Chromosome03_Phase0	+	within_alignment	30296667	30296729
Chromosome03	27524257	27524257	Assemblytics_w_206	66	+	Insertion	0	66	Chromosome03_Phase0	+	within_alignment	30334123	30334189
Chromosome04	9348911	9348965	Assemblytics_w_207	54	+	Deletion	54	0	Chromosome04_Phase0	+	within_alignment	8692902	8692902
Chromosome03	6235800	6235880	Assemblytics_w_208	80	+	Deletion	80	0	Chromosome03_Phase0	+	within_alignment	7336007	7336007
Chromosome02	1964454	1964454	Assemblytics_w_209	53	+	Insertion	0	53	Chromosome02_Phase0	+	within_alignment	1648904	1648957
Chromosome02	1972750	1972750	Assemblytics_w_210	74	+	Insertion	0	74	Chromosome02_Phase0	+	within_alignment	1657694	1657768
Chromosome02	10315569	10315642	Assemblytics_w_211	73	+	Deletion	73	0	Chromosome02_Phase0	+	within_alignment	9734033	9734033
Chromosome02	11032952	11032952	Assemblytics_w_212	82	+	Insertion	0	82	Chromosome02_Phase0	+	within_alignment	10458462	10458544
Chromosome02	11036279	11036279	Assemblytics_w_213	50	+	Insertion	0	50	Chromosome02_Phase0	+	within_alignment	10461885	10461935
Chromosome02	11055099	11055156	Assemblytics_w_214	57	+	Deletion	57	0	Chromosome02_Phase0	+	within_alignment	10480667	10480667
Chromosome02	11093068	11093068	Assemblytics_w_215	71	+	Insertion	0	71	Chromosome02_Phase0	+	within_alignment	10516509	10516580
Chromosome03	26061518	26061590	Assemblytics_w_216	72	+	Deletion	72	0	Chromosome03_Phase0	+	within_alignment	28821392	28821392
Chromosome04	13886148	13886148	Assemblytics_w_217	83	+	Insertion	0	83	Chromosome04_Phase0	+	within_alignment	19578680	19578763
Chromosome01	31187910	31187965	Assemblytics_w_218	55	+	Deletion	55	0	Chromosome01_Phase0	+	within_alignment	36281333	36281333
Chromosome04	24970471	24970471	Assemblytics_w_219	54	+	Insertion	0	54	Chromosome04_Phase0	+	within_alignment	28614428	28614482
Chromosome04	4730185	4730239	Assemblytics_w_220	54	+	Deletion	54	0	Chromosome04_Phase0	+	within_alignment	4822676	4822676
Chromosome04	1931787	1931787	Assemblytics_w_221	50	+	Insertion	0	50	Chromosome04_Phase0	+	within_alignment	2039853	2039903
Chromosome04	13641503	13641577	Assemblytics_w_222	74	+	Deletion	74	0	Chromosome04_Phase0	+	within_alignment	9459078	9459078
Chromosome03	21323595	21323595	Assemblytics_w_223	70	+	Insertion	0	70	Chromosome03_Phase0	+	within_alignment	23768453	23768523
Chromosome05	7766682	7766682	Assemblytics_w_224	81	+	Insertion	0	81	Chromosome05_Phase0	+	within_alignment	8269180	8269261
Chromosome04	22505393	22505472	Assemblytics_w_225	79	+	Deletion	79	0	Chromosome04_Phase0	+	within_alignment	25859014	25859014
Chromosome05	6113357	6113427	Assemblytics_w_226	70	+	Deletion	70	0	Chromosome05_Phase0	+	within_alignment	6557600	6557600
Chromosome03	27895270	27895270	Assemblytics_w_227	66	+	Insertion	0	66	Chromosome03_Phase0	+	within_alignment	30688115	30688181
Chromosome03	28066014	28066014	Assemblytics_w_228	53	+	Insertion	0	53	Chromosome03_Phase0	+	within_alignment	30878102	30878155
Chromosome03	507292	507292	Assemblytics_w_229	79	+	Insertion	0	79	Chromosome03_Phase0	+	within_alignment	407415	407494
Chromosome03	525904	525983	Assemblytics_w_230	79	+	Deletion	79	0	Chromosome03_Phase0	+	within_alignment	435104	435104
Chromosome03	18037487	18037572	Assemblytics_w_231	85	+	Deletion	85	0	Chromosome03_Phase0	+	within_alignment	22349068	22349068
Chromosome04	2518239	2518295	Assemblytics_w_232	56	+	Deletion	56	0	Chromosome04_Phase0	+	within_alignment	2695809	2695809
Chromosome04	15325903	15325903	Assemblytics_w_233	67	+	Insertion	0	67	Chromosome04_Phase0	+	within_alignment	13931105	13931172
Chromosome03	28932266	28932317	Assemblytics_w_234	51	+	Deletion	51	0	Chromosome03_Phase0	+	within_alignment	31455382	31455382
Chromosome04	15873693	15873693	Assemblytics_w_235	76	+	Insertion	0	76	Chromosome04_Phase0	+	within_alignment	19094696	19094772
Chromosome05	1137160	1137160	Assemblytics_w_236	58	+	Insertion	0	58	Chromosome05_Phase0	+	within_alignment	1192945	1193003
Chromosome03	26303264	26303340	Assemblytics_w_237	76	+	Deletion	76	0	Chromosome03_Phase0	+	within_alignment	29113838	29113838
Chromosome03	26468233	26468288	Assemblytics_w_238	55	+	Deletion	55	0	Chromosome03_Phase0	+	within_alignment	29295775	29295775
Chromosome03	26557284	26557284	Assemblytics_w_239	54	+	Insertion	0	54	Chromosome03_Phase0	+	within_alignment	29392124	29392178
Chromosome04	20307483	20307483	Assemblytics_w_240	79	+	Insertion	0	79	Chromosome04_Phase0	+	within_alignment	23239870	23239949
Chromosome02	14654588	14654588	Assemblytics_w_241	77	+	Insertion	0	77	Chromosome02_Phase0	+	within_alignment	13445306	13445383
Chromosome02	14655692	14655692	Assemblytics_w_242	77	+	Insertion	0	77	Chromosome02_Phase0	+	within_alignment	13446486	13446563
Chromosome04	23219183	23219183	Assemblytics_w_243	60	+	Insertion	0	60	Chromosome04_Phase0	+	within_alignment	26651447	26651507
Chromosome04	16483164	16483219	Assemblytics_w_244	55	+	Deletion	55	0	Chromosome04_Phase0	+	within_alignment	18497204	18497204
Chromosome05	7298921	7298921	Assemblytics_w_245	61	+	Insertion	0	61	Chromosome05_Phase0	+	within_alignment	7693233	7693294
Chromosome04	22848349	22848402	Assemblytics_w_246	53	+	Deletion	53	0	Chromosome04_Phase0	+	within_alignment	26246497	26246497
Chromosome05	7839750	7839750	Assemblytics_w_247	54	+	Insertion	0	54	Chromosome05_Phase0	+	within_alignment	8439518	8439572
Chromosome05	7908310	7908310	Assemblytics_w_248	58	+	Insertion	0	58	Chromosome05_Phase0	+	within_alignment	8508466	8508524
Chromosome05	2471229	2471299	Assemblytics_w_249	70	+	Deletion	70	0	Chromosome05_Phase0	+	within_alignment	2613620	2613620
Chromosome05	2611598	2611679	Assemblytics_w_250	81	+	Deletion	81	0	Chromosome05_Phase0	+	within_alignment	2764474	2764474
Chromosome05	2631826	2631826	Assemblytics_w_251	53	+	Insertion	0	53	Chromosome05_Phase0	+	within_alignment	2784546	2784599
Chromosome05	9330321	9330396	Assemblytics_w_252	75	+	Deletion	75	0	Chromosome05_Phase0	+	within_alignment	10234137	10234137
Chromosome04	25476019	25476077	Assemblytics_w_253	58	+	Deletion	58	0	Chromosome04_Phase0	+	within_alignment	29674383	29674383
Chromosome04	25476019	25476077	Assemblytics_w_254	58	+	Deletion	58	0	Chromosome04_Phase0	+	within_alignment	29447063	29447063
Chromosome01	31286181	31286236	Assemblytics_w_255	55	+	Deletion	55	0	Chromosome01_Phase0	+	within_alignment	36342574	36342574
Chromosome01	31406893	31406961	Assemblytics_w_256	68	+	Deletion	68	0	Chromosome01_Phase0	+	within_alignment	36454816	36454816
Chromosome01	31467890	31467960	Assemblytics_w_257	70	+	Deletion	70	0	Chromosome01_Phase0	+	within_alignment	36512560	36512560
Chromosome01	31658994	31658994	Assemblytics_w_258	79	+	Insertion	0	79	Chromosome01_Phase0	+	within_alignment	36712980	36713059
Chromosome01	31746653	31746653	Assemblytics_w_259	58	+	Insertion	0	58	Chromosome01_Phase0	+	within_alignment	36799594	36799652
Chromosome04	27903754	27903822	Assemblytics_w_260	68	+	Deletion	68	0	Chromosome04_Phase0	+	within_alignment	31954756	31954756
Chromosome03	5405005	5405055	Assemblytics_w_261	50	+	Deletion	50	0	Chromosome03_Phase0	+	within_alignment	5683329	5683329
Chromosome05	5333402	5333402	Assemblytics_w_262	52	+	Insertion	0	52	Chromosome05_Phase0	+	within_alignment	5776188	5776240
Chromosome05	5377983	5378044	Assemblytics_w_263	61	+	Deletion	61	0	Chromosome05_Phase0	+	within_alignment	5843867	5843867
Chromosome05	9094198	9094198	Assemblytics_w_264	63	+	Insertion	0	63	Chromosome05_Phase0	+	within_alignment	9851507	9851570
Chromosome05	6321998	6322081	Assemblytics_w_265	83	+	Deletion	83	0	Chromosome05_Phase0	+	within_alignment	6779760	6779760
Chromosome05	7522301	7522354	Assemblytics_w_266	53	+	Deletion	53	0	Chromosome05_Phase0	+	within_alignment	7938244	7938244
Chromosome04	24466261	24466261	Assemblytics_w_267	72	+	Insertion	0	72	Chromosome04_Phase0	+	within_alignment	28124404	28124476
Chromosome05	20251307	20251368	Assemblytics_w_268	61	+	Deletion	61	0	Chromosome05_Phase0	+	within_alignment	22714299	22714299
Chromosome05	21690353	21690412	Assemblytics_w_269	59	+	Deletion	59	0	Chromosome05_Phase0	+	within_alignment	24504370	24504370
Chromosome05	23560297	23560297	Assemblytics_w_270	50	+	Insertion	0	50	Chromosome05_Phase0	+	within_alignment	26596142	26596192
Chromosome05	15276309	15276309	Assemblytics_w_271	77	+	Insertion	0	77	Chromosome05_Phase0	+	within_alignment	21448101	21448178
Chromosome05	14967100	14967100	Assemblytics_w_272	63	+	Insertion	0	63	Chromosome05_Phase0	+	within_alignment	21799915	21799978
Chromosome05	14969469	14969469	Assemblytics_w_273	57	+	Insertion	0	57	Chromosome05_Phase0	+	within_alignment	21802343	21802400
Chromosome05	24562607	24562607	Assemblytics_w_274	81	+	Insertion	0	81	Chromosome05_Phase0	+	within_alignment	27819102	27819183
Chromosome05	21039391	21039391	Assemblytics_w_275	50	+	Insertion	0	50	Chromosome05_Phase0	+	within_alignment	23524020	23524070
Chromosome05	25420238	25420292	Assemblytics_w_276	54	+	Deletion	54	0	Chromosome05_Phase0	+	within_alignment	28713061	28713061
Chromosome05	25420238	25420292	Assemblytics_w_277	54	+	Deletion	54	0	Chromosome05_Phase0	+	within_alignment	28613320	28613320
Chromosome05	25442961	25443012	Assemblytics_w_278	51	+	Deletion	51	0	Chromosome05_Phase0	+	within_alignment	28590410	28590410
Chromosome04	21107828	21107907	Assemblytics_w_279	79	+	Deletion	79	0	Chromosome04_Phase0	+	within_alignment	23748994	23748994
Chromosome05	8408527	8408579	Assemblytics_w_280	52	+	Deletion	52	0	Chromosome05_Phase0	+	within_alignment	9071000	9071000
Chromosome06	1437991	1438059	Assemblytics_w_281	68	+	Deletion	68	0	Chromosome06_Phase0	+	within_alignment	1189422	1189422
Chromosome05	15688461	15688543	Assemblytics_w_282	82	+	Deletion	82	0	Chromosome05_Phase0	+	within_alignment	20751396	20751396
Chromosome05	23931212	23931212	Assemblytics_w_283	77	+	Insertion	0	77	Chromosome05_Phase0	+	within_alignment	27081388	27081465
Chromosome05	22010753	22010803	Assemblytics_w_284	50	+	Deletion	50	0	Chromosome05_Phase0	+	within_alignment	24862867	24862867
Chromosome05	23752080	23752139	Assemblytics_w_285	59	+	Deletion	59	0	Chromosome05_Phase0	+	within_alignment	26878958	26878958
Chromosome06	8150368	8150368	Assemblytics_w_286	76	+	Insertion	0	76	Chromosome06_Phase0	+	within_alignment	8248011	8248087
Chromosome04	26106060	26106114	Assemblytics_w_287	54	+	Deletion	54	0	Chromosome04_Phase0	+	within_alignment	30157697	30157697
Chromosome05	5813966	5814046	Assemblytics_w_288	80	+	Deletion	80	0	Chromosome05_Phase0	+	within_alignment	6277817	6277817
Chromosome05	5837721	5837721	Assemblytics_w_289	60	+	Insertion	0	60	Chromosome05_Phase0	+	within_alignment	6301160	6301220
Chromosome05	5888891	5888891	Assemblytics_w_290	53	+	Insertion	0	53	Chromosome05_Phase0	+	within_alignment	6363789	6363842
Chromosome05	25064911	25064911	Assemblytics_w_291	61	+	Insertion	0	61	Chromosome05_Phase0	+	within_alignment	28258917	28258978
Chromosome05	24716751	24716751	Assemblytics_w_292	65	+	Insertion	0	65	Chromosome05_Phase0	+	within_alignment	27961232	27961297
Chromosome05	24972614	24972614	Assemblytics_w_293	82	+	Insertion	0	82	Chromosome05_Phase0	+	within_alignment	28189948	28190030
Chromosome05	21837854	21837854	Assemblytics_w_294	64	+	Insertion	0	64	Chromosome05_Phase0	+	within_alignment	24629920	24629984
Chromosome06	8255824	8255824	Assemblytics_w_295	51	+	Insertion	0	51	Chromosome06_Phase0	+	within_alignment	8676665	8676716
Chromosome05	2049525	2049525	Assemblytics_w_296	50	+	Insertion	0	50	Chromosome05_Phase0	+	within_alignment	2159057	2159107
Chromosome05	2079701	2079701	Assemblytics_w_297	52	+	Insertion	0	52	Chromosome05_Phase0	+	within_alignment	2191979	2192031
Chromosome05	2149169	2149221	Assemblytics_w_298	52	+	Deletion	52	0	Chromosome05_Phase0	+	within_alignment	2251405	2251405
Chromosome05	2320738	2320738	Assemblytics_w_299	65	+	Insertion	0	65	Chromosome05_Phase0	+	within_alignment	2409720	2409785
Chromosome06	14655769	14655830	Assemblytics_w_300	61	+	Deletion	61	0	Chromosome06_Phase0	+	within_alignment	17246212	17246212
Chromosome05	19527190	19527190	Assemblytics_w_301	68	+	Insertion	0	68	Chromosome05_Phase0	+	within_alignment	13497701	13497769
Chromosome05	10694674	10694674	Assemblytics_w_302	75	+	Insertion	0	75	Chromosome05_Phase0	+	within_alignment	20585118	20585193
Chromosome05	25683885	25683947	Assemblytics_w_303	62	+	Deletion	62	0	Chromosome05_Phase0	+	within_alignment	28817444	28817444
Chromosome05	25694304	25694304	Assemblytics_w_304	68	+	Insertion	0	68	Chromosome05_Phase0	+	within_alignment	28827807	28827875
Chromosome05	25774503	25774503	Assemblytics_w_305	84	+	Insertion	0	84	Chromosome05_Phase0	+	within_alignment	28913577	28913661
Chromosome06	14203530	14203593	Assemblytics_w_306	63	+	Deletion	63	0	Chromosome06_Phase0	+	within_alignment	15258343	15258343
Chromosome06	13559796	13559863	Assemblytics_w_307	67	+	Deletion	67	0	Chromosome06_Phase0	+	within_alignment	13779874	13779874
Chromosome05	23377520	23377520	Assemblytics_w_308	59	+	Insertion	0	59	Chromosome05_Phase0	+	within_alignment	26445038	26445097
Chromosome07	3150111	3150183	Assemblytics_w_309	72	+	Deletion	72	0	Chromosome07_Phase0	+	within_alignment	2181990	2181990
Chromosome06	22885442	22885442	Assemblytics_w_310	76	+	Insertion	0	76	Chromosome06_Phase0	+	within_alignment	23837243	23837319
Chromosome06	22897165	22897165	Assemblytics_w_311	77	+	Insertion	0	77	Chromosome06_Phase0	+	within_alignment	23849118	23849195
Chromosome05	19644326	19644379	Assemblytics_w_312	53	+	Deletion	53	0	Chromosome05_Phase0	+	within_alignment	13330812	13330812
Chromosome06	2524851	2524851	Assemblytics_w_313	82	+	Insertion	0	82	Chromosome06_Phase0	+	within_alignment	3088643	3088725
Chromosome06	2715650	2715702	Assemblytics_w_314	52	+	Deletion	52	0	Chromosome06_Phase0	+	within_alignment	3283208	3283208
Chromosome06	2734535	2734585	Assemblytics_w_315	50	+	Deletion	50	0	Chromosome06_Phase0	+	within_alignment	3301865	3301865
Chromosome06	2756244	2756310	Assemblytics_w_316	66	+	Deletion	66	0	Chromosome06_Phase0	+	within_alignment	3323619	3323619
Chromosome06	23788287	23788287	Assemblytics_w_317	60	+	Insertion	0	60	Chromosome06_Phase0	+	within_alignment	24583138	24583198
Chromosome06	7853086	7853138	Assemblytics_w_318	52	+	Deletion	52	0	Chromosome06_Phase0	+	within_alignment	7913526	7913526
Chromosome06	7880699	7880759	Assemblytics_w_319	60	+	Deletion	60	0	Chromosome06_Phase0	+	within_alignment	7940232	7940232
Chromosome05	24107304	24107304	Assemblytics_w_320	54	+	Insertion	0	54	Chromosome05_Phase0	+	within_alignment	27328873	27328927
Chromosome05	24562607	24562607	Assemblytics_w_321	81	+	Insertion	0	81	Chromosome05_Phase0	+	within_alignment	27802885	27802966
Chromosome05	12286725	12286725	Assemblytics_w_322	77	+	Insertion	0	77	Chromosome05_Phase0	+	within_alignment	13198018	13198095
Chromosome05	19728919	19728987	Assemblytics_w_323	68	+	Deletion	68	0	Chromosome05_Phase0	+	within_alignment	24126998	24126998
Chromosome03	26692390	26692446	Assemblytics_w_324	56	+	Deletion	56	0	Chromosome03_Phase0	+	within_alignment	29490246	29490246
Chromosome04	26572556	26572556	Assemblytics_w_325	72	+	Insertion	0	72	Chromosome04_Phase0	+	within_alignment	30613705	30613777
Chromosome07	4091079	4091079	Assemblytics_w_326	57	+	Insertion	0	57	Chromosome07_Phase0	+	within_alignment	2886548	2886605
Chromosome07	11924813	11924813	Assemblytics_w_327	77	+	Insertion	0	77	Chromosome07_Phase0	+	within_alignment	13080810	13080887
Chromosome02	26718560	26718560	Assemblytics_w_328	60	+	Insertion	0	60	Chromosome07_Phase0	+	within_alignment	6831210	6831270
Chromosome06	9766693	9766693	Assemblytics_w_329	76	+	Insertion	0	76	Chromosome06_Phase0	+	within_alignment	10153454	10153530
Chromosome06	23799762	23799762	Assemblytics_w_330	55	+	Insertion	0	55	Chromosome06_Phase0	+	within_alignment	24616933	24616988
Chromosome07	3238009	3238009	Assemblytics_w_331	78	+	Insertion	0	78	Chromosome07_Phase0	+	within_alignment	2291084	2291162
Chromosome06	21610159	21610221	Assemblytics_w_332	62	+	Deletion	62	0	Chromosome06_Phase0	+	within_alignment	22682285	22682285
Chromosome06	595041	595092	Assemblytics_w_333	51	+	Deletion	51	0	Chromosome06_Phase0	+	within_alignment	512929	512929
Chromosome06	27417557	27417557	Assemblytics_w_334	76	+	Insertion	0	76	Chromosome06_Phase0	+	within_alignment	27947380	27947456
Chromosome06	8460596	8460596	Assemblytics_w_335	66	+	Insertion	0	66	Chromosome06_Phase0	+	within_alignment	8790893	8790959
Chromosome06	7998520	7998599	Assemblytics_w_336	79	+	Deletion	79	0	Chromosome06_Phase0	+	within_alignment	8059943	8059943
Chromosome06	19658507	19658581	Assemblytics_w_337	74	+	Deletion	74	0	Chromosome06_Phase0	+	within_alignment	20630813	20630813
Chromosome06	16849822	16849822	Assemblytics_w_338	63	+	Insertion	0	63	Chromosome06_Phase0	+	within_alignment	17439692	17439755
Chromosome04	26948051	26948107	Assemblytics_w_339	56	+	Deletion	56	0	Chromosome04_Phase0	+	within_alignment	31004650	31004650
Chromosome04	26961894	26961966	Assemblytics_w_340	72	+	Deletion	72	0	Chromosome04_Phase0	+	within_alignment	31018533	31018533
Chromosome04	27352567	27352567	Assemblytics_w_341	64	+	Insertion	0	64	Chromosome04_Phase0	+	within_alignment	31365046	31365110
Chromosome04	27362848	27362907	Assemblytics_w_342	59	+	Deletion	59	0	Chromosome04_Phase0	+	within_alignment	31375071	31375071
Chromosome06	4557583	4557583	Assemblytics_w_343	84	+	Insertion	0	84	Chromosome06_Phase0	+	within_alignment	5167970	5168054
Chromosome06	18963041	18963041	Assemblytics_w_344	53	+	Insertion	0	53	Chromosome06_Phase0	+	within_alignment	19970294	19970347
Chromosome06	2189005	2189068	Assemblytics_w_345	63	+	Deletion	63	0	Chromosome06_Phase0	+	within_alignment	2695847	2695847
Chromosome06	2473106	2473177	Assemblytics_w_346	71	+	Deletion	71	0	Chromosome06_Phase0	+	within_alignment	3010532	3010532
Chromosome06	26519863	26519942	Assemblytics_w_347	79	+	Deletion	79	0	Chromosome06_Phase0	+	within_alignment	27449175	27449175
Chromosome06	26535454	26535454	Assemblytics_w_348	66	+	Insertion	0	66	Chromosome06_Phase0	+	within_alignment	27436994	27437060
Chromosome06	26576422	26576422	Assemblytics_w_349	53	+	Insertion	0	53	Chromosome06_Phase0	+	within_alignment	27413271	27413324
Chromosome07	23086921	23086921	Assemblytics_w_350	56	+	Insertion	0	56	Chromosome07_Phase0	+	within_alignment	27322450	27322506
Chromosome06	23439368	23439434	Assemblytics_w_351	66	+	Deletion	66	0	Chromosome06_Phase0	+	within_alignment	24425094	24425094
Chromosome07	10550829	10550894	Assemblytics_w_352	65	+	Deletion	65	0	Chromosome07_Phase0	+	within_alignment	14123525	14123525
Chromosome07	10558659	10558659	Assemblytics_w_353	58	+	Insertion	0	58	Chromosome07_Phase0	+	within_alignment	14131290	14131348
Chromosome07	8626884	8626949	Assemblytics_w_354	65	+	Deletion	65	0	Chromosome07_Phase0	+	within_alignment	8998277	8998277
Chromosome06	21734102	21734154	Assemblytics_w_355	52	+	Deletion	52	0	Chromosome06_Phase0	+	within_alignment	22844756	22844756
Chromosome06	22327976	22327976	Assemblytics_w_356	76	+	Insertion	0	76	Chromosome06_Phase0	+	within_alignment	23418885	23418961
Chromosome06	18244580	18244580	Assemblytics_w_357	50	+	Insertion	0	50	Chromosome06_Phase0	+	within_alignment	17713822	17713872
Chromosome06	18262728	18262804	Assemblytics_w_358	76	+	Deletion	76	0	Chromosome06_Phase0	+	within_alignment	17732016	17732016
Chromosome06	15838668	15838727	Assemblytics_w_359	59	+	Deletion	59	0	Chromosome06_Phase0	+	within_alignment	17960060	17960060
Chromosome06	15880298	15880298	Assemblytics_w_360	54	+	Insertion	0	54	Chromosome06_Phase0	+	within_alignment	17995454	17995508
Chromosome07	3736408	3736408	Assemblytics_w_361	59	+	Insertion	0	59	Chromosome07_Phase0	+	within_alignment	2533816	2533875
Chromosome06	13458947	13458947	Assemblytics_w_362	82	+	Insertion	0	82	Chromosome06_Phase0	+	within_alignment	13680678	13680760
Chromosome07	4288181	4288181	Assemblytics_w_363	56	+	Insertion	0	56	Chromosome07_Phase0	+	within_alignment	6374280	6374336
Chromosome07	5537537	5537598	Assemblytics_w_364	61	+	Deletion	61	0	Chromosome07_Phase0	+	within_alignment	6397186	6397186
Chromosome07	10291358	10291442	Assemblytics_w_365	84	+	Deletion	84	0	Chromosome07_Phase0	+	within_alignment	14352302	14352302
Chromosome07	14875091	14875091	Assemblytics_w_366	75	+	Insertion	0	75	Chromosome07_Phase0	+	within_alignment	19708965	19709040
Chromosome07	14902319	14902319	Assemblytics_w_367	70	+	Insertion	0	70	Chromosome07_Phase0	+	within_alignment	19778677	19778747
Chromosome06	4939274	4939348	Assemblytics_w_368	74	+	Deletion	74	0	Chromosome06_Phase0	+	within_alignment	6108079	6108079
Chromosome05	26480366	26480366	Assemblytics_w_369	77	+	Insertion	0	77	Chromosome05_Phase0	+	within_alignment	29572567	29572644
Chromosome05	26701138	26701222	Assemblytics_w_370	84	+	Deletion	84	0	Chromosome05_Phase0	+	within_alignment	29779190	29779190
Chromosome05	26761134	26761216	Assemblytics_w_371	82	+	Deletion	82	0	Chromosome05_Phase0	+	within_alignment	29841138	29841138
Chromosome04	27681192	27681192	Assemblytics_w_372	63	+	Insertion	0	63	Chromosome04_Phase0	+	within_alignment	31709235	31709298
Chromosome07	21301573	21301634	Assemblytics_w_373	61	+	Deletion	61	0	Chromosome07_Phase0	+	within_alignment	24992022	24992022
Chromosome06	20142637	20142637	Assemblytics_w_374	55	+	Insertion	0	55	Chromosome06_Phase0	+	within_alignment	21046546	21046601
Chromosome06	20420611	20420611	Assemblytics_w_375	67	+	Insertion	0	67	Chromosome06_Phase0	+	within_alignment	21310523	21310590
Chromosome06	20722673	20722724	Assemblytics_w_376	51	+	Deletion	51	0	Chromosome06_Phase0	+	within_alignment	21647763	21647763
Chromosome06	20840422	20840422	Assemblytics_w_377	51	+	Insertion	0	51	Chromosome06_Phase0	+	within_alignment	21785904	21785955
Chromosome06	20925979	20926032	Assemblytics_w_378	53	+	Deletion	53	0	Chromosome06_Phase0	+	within_alignment	21878248	21878248
Chromosome08	5688481	5688543	Assemblytics_w_379	62	+	Deletion	62	0	Chromosome08_Phase0	+	within_alignment	5221266	5221266
Chromosome06	24479715	24479715	Assemblytics_w_380	51	+	Insertion	0	51	Chromosome06_Phase0	+	within_alignment	25361341	25361392
Chromosome06	24921064	24921119	Assemblytics_w_381	55	+	Deletion	55	0	Chromosome06_Phase0	+	within_alignment	25832505	25832505
Chromosome06	25071592	25071592	Assemblytics_w_382	67	+	Insertion	0	67	Chromosome06_Phase0	+	within_alignment	25962687	25962754
Chromosome07	16033749	16033749	Assemblytics_w_383	86	+	Insertion	0	86	Chromosome07_Phase0	+	within_alignment	16037253	16037339
Chromosome03	27141805	27141805	Assemblytics_w_384	71	+	Insertion	0	71	Chromosome03_Phase0	+	within_alignment	29947144	29947215
Chromosome03	27285697	27285697	Assemblytics_w_385	51	+	Insertion	0	51	Chromosome03_Phase0	+	within_alignment	30104759	30104810
Chromosome07	10756150	10756150	Assemblytics_w_386	77	+	Insertion	0	77	Chromosome07_Phase0	+	within_alignment	11323611	11323688
Chromosome13	26101645	26101710	Assemblytics_w_387	65	+	Deletion	65	0	Chromosome07_Phase0	+	within_alignment	107493	107493
Chromosome07	13348325	13348325	Assemblytics_w_388	55	+	Insertion	0	55	Chromosome07_Phase0	+	within_alignment	17059244	17059299
Chromosome07	12071928	12071928	Assemblytics_w_389	77	+	Insertion	0	77	Chromosome07_Phase0	+	within_alignment	13199269	13199346
Chromosome07	12168062	12168116	Assemblytics_w_390	54	+	Deletion	54	0	Chromosome07_Phase0	+	within_alignment	13312454	13312454
Chromosome07	4201725	4201775	Assemblytics_w_391	50	+	Deletion	50	0	Chromosome07_Phase0	+	within_alignment	3492226	3492226
Chromosome08	9445247	9445303	Assemblytics_w_392	56	+	Deletion	56	0	Chromosome08_Phase0	+	within_alignment	8760826	8760826
Chromosome05	27024302	27024353	Assemblytics_w_393	51	+	Deletion	51	0	Chromosome05_Phase0	+	within_alignment	30107485	30107485
Chromosome05	27261691	27261747	Assemblytics_w_394	56	+	Deletion	56	0	Chromosome05_Phase0	+	within_alignment	30371752	30371752
Chromosome08	11239178	11239178	Assemblytics_w_395	77	+	Insertion	0	77	Chromosome08_Phase0	+	within_alignment	10749704	10749781
Chromosome08	7338054	7338054	Assemblytics_w_396	65	+	Insertion	0	65	Chromosome08_Phase0	+	within_alignment	7035586	7035651
Chromosome08	4929238	4929238	Assemblytics_w_397	71	+	Insertion	0	71	Chromosome08_Phase0	+	within_alignment	4153934	4154005
Chromosome07	1123414	1123414	Assemblytics_w_398	82	+	Insertion	0	82	Chromosome07_Phase0	+	within_alignment	654068	654150
Chromosome07	1298343	1298394	Assemblytics_w_399	51	+	Deletion	51	0	Chromosome07_Phase0	+	within_alignment	834192	834192
Chromosome07	14279621	14279621	Assemblytics_w_400	52	+	Insertion	0	52	Chromosome07_Phase0	+	within_alignment	19221636	19221688
Chromosome07	10096708	10096708	Assemblytics_w_401	85	+	Insertion	0	85	Chromosome07_Phase0	+	within_alignment	15558050	15558135
Chromosome08	8743497	8743497	Assemblytics_w_402	75	+	Insertion	0	75	Chromosome08_Phase0	+	within_alignment	8271387	8271462
Chromosome08	5732448	5732448	Assemblytics_w_403	69	+	Insertion	0	69	Chromosome08_Phase0	+	within_alignment	5250664	5250733
Chromosome07	26243595	26243595	Assemblytics_w_404	55	+	Insertion	0	55	Chromosome07_Phase0	+	within_alignment	30427796	30427851
Chromosome07	13023429	13023429	Assemblytics_w_405	53	+	Insertion	0	53	Chromosome07_Phase0	+	within_alignment	16988310	16988363
Chromosome07	13261548	13261548	Assemblytics_w_406	56	+	Insertion	0	56	Chromosome07_Phase0	+	within_alignment	16852012	16852068
Chromosome07	7168551	7168551	Assemblytics_w_407	71	+	Insertion	0	71	Chromosome07_Phase0	+	within_alignment	6924241	6924312
Chromosome08	18968360	18968360	Assemblytics_w_408	65	+	Insertion	0	65	Chromosome08_Phase0	+	within_alignment	17392460	17392525
Chromosome08	1536769	1536845	Assemblytics_w_409	76	+	Deletion	76	0	Chromosome08_Phase0	+	within_alignment	776137	776137
Chromosome08	1540096	1540096	Assemblytics_w_410	53	+	Insertion	0	53	Chromosome08_Phase0	+	within_alignment	779390	779443
Chromosome08	1763086	1763086	Assemblytics_w_411	66	+	Insertion	0	66	Chromosome08_Phase0	+	within_alignment	965419	965485
Chromosome08	17542955	17543010	Assemblytics_w_412	55	+	Deletion	55	0	Chromosome08_Phase0	+	within_alignment	17732377	17732377
Chromosome08	17547091	17547091	Assemblytics_w_413	80	+	Insertion	0	80	Chromosome08_Phase0	+	within_alignment	17736440	17736520
Chromosome07	19681889	19681889	Assemblytics_w_414	64	+	Insertion	0	64	Chromosome07_Phase0	+	within_alignment	23250868	23250932
Chromosome08	13248944	13248944	Assemblytics_w_415	59	+	Insertion	0	59	Chromosome08_Phase0	+	within_alignment	13208762	13208821
Chromosome06	16226846	16226846	Assemblytics_w_416	70	+	Insertion	0	70	Chromosome06_Phase0	+	within_alignment	14852620	14852690
Chromosome06	16305687	16305687	Assemblytics_w_417	70	+	Insertion	0	70	Chromosome06_Phase0	+	within_alignment	14934773	14934843
Chromosome06	16490890	16490890	Assemblytics_w_418	64	+	Insertion	0	64	Chromosome06_Phase0	+	within_alignment	15151952	15152016
Chromosome06	26910264	26910317	Assemblytics_w_419	53	+	Deletion	53	0	Chromosome06_Phase0	+	within_alignment	27087876	27087876
Chromosome07	17323933	17323986	Assemblytics_w_420	53	+	Deletion	53	0	Chromosome07_Phase0	+	within_alignment	20421160	20421160
Chromosome07	24432819	24432874	Assemblytics_w_421	55	+	Deletion	55	0	Chromosome07_Phase0	+	within_alignment	28770614	28770614
Chromosome07	24617901	24617901	Assemblytics_w_422	54	+	Insertion	0	54	Chromosome07_Phase0	+	within_alignment	28920236	28920290
Chromosome07	24639131	24639131	Assemblytics_w_423	86	+	Insertion	0	86	Chromosome07_Phase0	+	within_alignment	28942327	28942413
Chromosome08	604908	604908	Assemblytics_w_424	86	+	Insertion	0	86	Chromosome08_Phase0	+	within_alignment	172916	173002
Chromosome06	25675047	25675047	Assemblytics_w_425	81	+	Insertion	0	81	Chromosome06_Phase0	+	within_alignment	26429008	26429089
Chromosome06	25686539	25686539	Assemblytics_w_426	56	+	Insertion	0	56	Chromosome06_Phase0	+	within_alignment	26440584	26440640
Chromosome06	25837959	25837959	Assemblytics_w_427	50	+	Insertion	0	50	Chromosome06_Phase0	+	within_alignment	26612594	26612644
Chromosome06	25865227	25865227	Assemblytics_w_428	53	+	Insertion	0	53	Chromosome06_Phase0	+	within_alignment	26640434	26640487
Chromosome06	25997980	25997980	Assemblytics_w_429	54	+	Insertion	0	54	Chromosome06_Phase0	+	within_alignment	26799198	26799252
Chromosome08	6526667	6526667	Assemblytics_w_430	77	+	Insertion	0	77	Chromosome08_Phase0	+	within_alignment	5884078	5884155
Chromosome08	6531334	6531334	Assemblytics_w_431	76	+	Insertion	0	76	Chromosome08_Phase0	+	within_alignment	5888927	5889003
Chromosome06	26910264	26910317	Assemblytics_w_432	53	+	Deletion	53	0	Chromosome06_Phase0	+	within_alignment	27050789	27050789
Chromosome08	16721730	16721730	Assemblytics_w_433	50	+	Insertion	0	50	Chromosome08_Phase0	+	within_alignment	16548347	16548397
Chromosome08	16717628	16717628	Assemblytics_w_434	72	+	Insertion	0	72	Chromosome08_Phase0	+	within_alignment	16659790	16659862
Chromosome08	25360235	25360235	Assemblytics_w_435	65	+	Insertion	0	65	Chromosome08_Phase0	+	within_alignment	25033476	25033541
Chromosome09	1102497	1102568	Assemblytics_w_436	71	+	Deletion	71	0	Chromosome09_Phase0	+	within_alignment	1050081	1050081
Chromosome07	25066559	25066559	Assemblytics_w_437	84	+	Insertion	0	84	Chromosome07_Phase0	+	within_alignment	29381557	29381641
Chromosome07	25087824	25087908	Assemblytics_w_438	84	+	Deletion	84	0	Chromosome07_Phase0	+	within_alignment	29402894	29402894
Chromosome07	25177495	25177495	Assemblytics_w_439	58	+	Insertion	0	58	Chromosome07_Phase0	+	within_alignment	29468380	29468438
Chromosome08	13516379	13516463	Assemblytics_w_440	84	+	Deletion	84	0	Chromosome08_Phase0	+	within_alignment	13559319	13559319
Chromosome09	906021	906083	Assemblytics_w_441	62	+	Deletion	62	0	Chromosome09_Phase0	+	within_alignment	842505	842505
Chromosome08	18560477	18560477	Assemblytics_w_442	52	+	Insertion	0	52	Chromosome08_Phase0	+	within_alignment	20513473	20513525
Chromosome08	18344745	18344745	Assemblytics_w_443	86	+	Insertion	0	86	Chromosome08_Phase0	+	within_alignment	19494360	19494446
Chromosome08	20269615	20269675	Assemblytics_w_444	60	+	Deletion	60	0	Chromosome08_Phase0	+	within_alignment	18838109	18838109
Chromosome08	20273324	20273324	Assemblytics_w_445	56	+	Insertion	0	56	Chromosome08_Phase0	+	within_alignment	18841777	18841833
Chromosome08	2754412	2754467	Assemblytics_w_446	55	+	Deletion	55	0	Chromosome08_Phase0	+	within_alignment	2040383	2040383
Chromosome09	474575	474626	Assemblytics_w_447	51	+	Deletion	51	0	Chromosome09_Phase0	+	within_alignment	401864	401864
Chromosome08	26565564	26565564	Assemblytics_w_448	63	+	Insertion	0	63	Chromosome08_Phase0	+	within_alignment	26476588	26476651
Chromosome08	26706546	26706546	Assemblytics_w_449	79	+	Insertion	0	79	Chromosome08_Phase0	+	within_alignment	26615742	26615821
Chromosome09	3522829	3522829	Assemblytics_w_450	54	+	Insertion	0	54	Chromosome09_Phase0	+	within_alignment	3274333	3274387
Chromosome09	3174738	3174738	Assemblytics_w_451	71	+	Insertion	0	71	Chromosome09_Phase0	+	within_alignment	3041906	3041977
Chromosome09	3204343	3204424	Assemblytics_w_452	81	+	Deletion	81	0	Chromosome09_Phase0	+	within_alignment	3070233	3070233
Chromosome07	23111246	23111246	Assemblytics_w_453	71	+	Insertion	0	71	Chromosome07_Phase0	+	within_alignment	27346261	27346332
Chromosome08	3844382	3844439	Assemblytics_w_454	57	+	Deletion	57	0	Chromosome08_Phase0	+	within_alignment	3202335	3202335
Chromosome08	3902488	3902488	Assemblytics_w_455	52	+	Insertion	0	52	Chromosome08_Phase0	+	within_alignment	3244984	3245036
Chromosome08	28565134	28565134	Assemblytics_w_456	63	+	Insertion	0	63	Chromosome08_Phase0	+	within_alignment	28088852	28088915
Chromosome08	28697057	28697057	Assemblytics_w_457	58	+	Insertion	0	58	Chromosome08_Phase0	+	within_alignment	28172695	28172753
Chromosome08	2383087	2383170	Assemblytics_w_458	83	+	Deletion	83	0	Chromosome08_Phase0	+	within_alignment	1672278	1672278
Chromosome09	2961528	2961591	Assemblytics_w_459	63	+	Deletion	63	0	Chromosome09_Phase0	+	within_alignment	2832165	2832165
Chromosome07	20184172	20184251	Assemblytics_w_460	79	+	Deletion	79	0	Chromosome07_Phase0	+	within_alignment	23737430	23737430
Chromosome08	19634857	19634857	Assemblytics_w_461	64	+	Insertion	0	64	Chromosome08_Phase0	+	within_alignment	21606433	21606497
Chromosome05	27416724	27416724	Assemblytics_w_462	70	+	Insertion	0	70	Chromosome05_Phase0	+	within_alignment	30549974	30550044
Chromosome05	27432075	27432075	Assemblytics_w_463	64	+	Insertion	0	64	Chromosome05_Phase0	+	within_alignment	30565075	30565139
Chromosome08	24949976	24949976	Assemblytics_w_464	52	+	Insertion	0	52	Chromosome08_Phase0	+	within_alignment	24612731	24612783
Chromosome08	31970423	31970423	Assemblytics_w_465	61	+	Insertion	0	61	Chromosome08_Phase0	+	within_alignment	31163869	31163930
Chromosome07	21546768	21546768	Assemblytics_w_466	64	+	Insertion	0	64	Chromosome07_Phase0	+	within_alignment	25478688	25478752
Chromosome07	21671006	21671056	Assemblytics_w_467	50	+	Deletion	50	0	Chromosome07_Phase0	+	within_alignment	25594448	25594448
Chromosome08	10199228	10199228	Assemblytics_w_468	81	+	Insertion	0	81	Chromosome08_Phase0	+	within_alignment	9473230	9473311
Chromosome09	12960622	12960703	Assemblytics_w_469	81	+	Deletion	81	0	Chromosome09_Phase0	+	within_alignment	17391263	17391263
Chromosome08	799306	799306	Assemblytics_w_470	83	+	Insertion	0	83	Chromosome08_Phase0	+	within_alignment	364700	364783
Chromosome09	1352811	1352811	Assemblytics_w_471	71	+	Insertion	0	71	Chromosome09_Phase0	+	within_alignment	1532255	1532326
Chromosome07	25528488	25528542	Assemblytics_w_472	54	+	Deletion	54	0	Chromosome07_Phase0	+	within_alignment	29847940	29847940
Chromosome07	25718127	25718204	Assemblytics_w_473	77	+	Deletion	77	0	Chromosome07_Phase0	+	within_alignment	30034525	30034525
Chromosome08	24162235	24162294	Assemblytics_w_474	59	+	Deletion	59	0	Chromosome08_Phase0	+	within_alignment	23928374	23928374
Chromosome09	9607099	9607175	Assemblytics_w_475	76	+	Deletion	76	0	Chromosome09_Phase0	+	within_alignment	10890911	10890911
Chromosome09	9642163	9642218	Assemblytics_w_476	55	+	Deletion	55	0	Chromosome09_Phase0	+	within_alignment	10925905	10925905
Chromosome03	19518705	19518705	Assemblytics_w_477	54	+	Insertion	0	54	Chromosome09_Phase0	+	within_alignment	7551904	7551958
Chromosome08	28988550	28988550	Assemblytics_w_478	67	+	Insertion	0	67	Chromosome08_Phase0	+	within_alignment	28478003	28478070
Chromosome08	24257718	24257718	Assemblytics_w_479	53	+	Insertion	0	53	Chromosome08_Phase0	+	within_alignment	23866280	23866333
Chromosome08	14265601	14265657	Assemblytics_w_480	56	+	Deletion	56	0	Chromosome08_Phase0	+	within_alignment	13794671	13794671
Chromosome08	30248141	30248141	Assemblytics_w_481	60	+	Insertion	0	60	Chromosome08_Phase0	+	within_alignment	29302492	29302552
Chromosome08	30280255	30280255	Assemblytics_w_482	51	+	Insertion	0	51	Chromosome08_Phase0	+	within_alignment	29335275	29335326
Chromosome08	30324383	30324383	Assemblytics_w_483	64	+	Insertion	0	64	Chromosome08_Phase0	+	within_alignment	29377033	29377097
Chromosome08	3574832	3574832	Assemblytics_w_484	63	+	Insertion	0	63	Chromosome08_Phase0	+	within_alignment	2865928	2865991
Chromosome09	21087805	21087867	Assemblytics_w_485	62	+	Deletion	62	0	Chromosome09_Phase0	+	within_alignment	22595599	22595599
Chromosome09	9561060	9561060	Assemblytics_w_486	69	+	Insertion	0	69	Chromosome09_Phase0	+	within_alignment	10856199	10856268
Chromosome09	24022939	24023010	Assemblytics_w_487	71	+	Deletion	71	0	Chromosome09_Phase0	+	within_alignment	25567649	25567649
Chromosome08	28408563	28408623	Assemblytics_w_488	60	+	Deletion	60	0	Chromosome08_Phase0	+	within_alignment	27955869	27955869
Chromosome08	25375499	25375554	Assemblytics_w_489	55	+	Deletion	55	0	Chromosome08_Phase0	+	within_alignment	25051115	25051115
Chromosome09	8850551	8850551	Assemblytics_w_490	52	+	Insertion	0	52	Chromosome09_Phase0	+	within_alignment	8788699	8788751
Chromosome08	27129719	27129770	Assemblytics_w_491	51	+	Deletion	51	0	Chromosome08_Phase0	+	within_alignment	26932135	26932135
Chromosome06	14247099	14247099	Assemblytics_w_492	55	+	Insertion	0	55	Chromosome06_Phase0	+	within_alignment	15480589	15480644
Chromosome09	22276037	22276037	Assemblytics_w_493	55	+	Insertion	0	55	Chromosome09_Phase0	+	within_alignment	23784880	23784935
Chromosome07	25469113	25469113	Assemblytics_w_494	80	+	Insertion	0	80	Chromosome07_Phase0	+	within_alignment	29774179	29774259
Chromosome07	23476883	23476883	Assemblytics_w_495	61	+	Insertion	0	61	Chromosome07_Phase0	+	within_alignment	27742860	27742921
Chromosome07	23571362	23571362	Assemblytics_w_496	52	+	Insertion	0	52	Chromosome07_Phase0	+	within_alignment	27850778	27850830
Chromosome07	23576309	23576368	Assemblytics_w_497	59	+	Deletion	59	0	Chromosome07_Phase0	+	within_alignment	27855768	27855768
Chromosome10	227478	227553	Assemblytics_w_498	75	+	Deletion	75	0	Chromosome10_Phase0	+	within_alignment	29883	29883
Chromosome08	12021651	12021651	Assemblytics_w_499	57	+	Insertion	0	57	Chromosome08_Phase0	+	within_alignment	11504202	11504259
Chromosome07	25797595	25797595	Assemblytics_w_500	71	+	Insertion	0	71	Chromosome07_Phase0	+	within_alignment	25834779	25834850
Chromosome08	32774819	32774873	Assemblytics_w_501	54	+	Deletion	54	0	Chromosome08_Phase0	+	within_alignment	32114773	32114773
Chromosome09	20925403	20925477	Assemblytics_w_502	74	+	Deletion	74	0	Chromosome09_Phase0	+	within_alignment	22472162	22472162
Chromosome09	1675719	1675787	Assemblytics_w_503	68	+	Deletion	68	0	Chromosome09_Phase0	+	within_alignment	1836434	1836434
Chromosome10	1352724	1352804	Assemblytics_w_504	80	+	Deletion	80	0	Chromosome10_Phase0	+	within_alignment	1726920	1726920
Chromosome09	22980480	22980480	Assemblytics_w_505	77	+	Insertion	0	77	Chromosome09_Phase0	+	within_alignment	24095614	24095691
Chromosome09	10566029	10566029	Assemblytics_w_506	76	+	Insertion	0	76	Chromosome09_Phase0	+	within_alignment	13273843	13273919
Chromosome09	19793297	19793370	Assemblytics_w_507	73	+	Deletion	73	0	Chromosome09_Phase0	+	within_alignment	21253723	21253723
Chromosome08	32559067	32559118	Assemblytics_w_508	51	+	Deletion	51	0	Chromosome08_Phase0	+	within_alignment	31864671	31864671
Chromosome08	32099516	32099570	Assemblytics_w_509	54	+	Deletion	54	0	Chromosome08_Phase0	+	within_alignment	31317427	31317427
Chromosome08	32099516	32099570	Assemblytics_w_510	54	+	Deletion	54	0	Chromosome08_Phase0	+	within_alignment	31335990	31335990
Chromosome09	18709683	18709733	Assemblytics_w_511	50	+	Deletion	50	0	Chromosome09_Phase0	+	within_alignment	20425181	20425181
Chromosome09	14425971	14426023	Assemblytics_w_512	52	+	Deletion	52	0	Chromosome09_Phase0	+	within_alignment	9871554	9871554
Chromosome08	31009064	31009064	Assemblytics_w_513	58	+	Insertion	0	58	Chromosome08_Phase0	+	within_alignment	30546094	30546152
Chromosome08	31058163	31058219	Assemblytics_w_514	56	+	Deletion	56	0	Chromosome08_Phase0	+	within_alignment	30588298	30588298
Chromosome09	23816978	23817030	Assemblytics_w_515	52	+	Deletion	52	0	Chromosome09_Phase0	+	within_alignment	25347804	25347804
Chromosome09	23979475	23979475	Assemblytics_w_516	81	+	Insertion	0	81	Chromosome09_Phase0	+	within_alignment	25515233	25515314
Chromosome10	11612090	11612150	Assemblytics_w_517	60	+	Deletion	60	0	Chromosome10_Phase0	+	within_alignment	12765403	12765403
Chromosome10	11642764	11642764	Assemblytics_w_518	64	+	Insertion	0	64	Chromosome10_Phase0	+	within_alignment	12795518	12795582
Chromosome10	8122884	8122959	Assemblytics_w_519	75	+	Deletion	75	0	Chromosome10_Phase0	+	within_alignment	7954960	7954960
Chromosome10	8278946	8279015	Assemblytics_w_520	69	+	Deletion	69	0	Chromosome10_Phase0	+	within_alignment	8073199	8073199
Chromosome10	6508839	6508839	Assemblytics_w_521	77	+	Insertion	0	77	Chromosome10_Phase0	+	within_alignment	13358469	13358546
Chromosome10	169092	169151	Assemblytics_w_522	59	+	Deletion	59	0	Chromosome10_Phase0	+	within_alignment	280324	280324
Chromosome10	376877	376877	Assemblytics_w_523	55	+	Insertion	0	55	Chromosome10_Phase0	+	within_alignment	464095	464150
Chromosome10	559859	559859	Assemblytics_w_524	50	+	Insertion	0	50	Chromosome10_Phase0	+	within_alignment	660028	660078
Chromosome10	12020021	12020021	Assemblytics_w_525	74	+	Insertion	0	74	Chromosome10_Phase0	+	within_alignment	14199462	14199536
Chromosome08	27300634	27300634	Assemblytics_w_526	73	+	Insertion	0	73	Chromosome08_Phase0	+	within_alignment	27099274	27099347
Chromosome08	27307163	27307163	Assemblytics_w_527	55	+	Insertion	0	55	Chromosome08_Phase0	+	within_alignment	27105741	27105796
Chromosome08	27607607	27607607	Assemblytics_w_528	83	+	Insertion	0	83	Chromosome08_Phase0	+	within_alignment	27459706	27459789
Chromosome09	12785315	12785373	Assemblytics_w_529	58	+	Deletion	58	0	Chromosome09_Phase0	+	within_alignment	14827670	14827670
Chromosome08	33178155	33178155	Assemblytics_w_530	61	+	Insertion	0	61	Chromosome08_Phase0	+	within_alignment	32480895	32480956
Chromosome09	28836449	28836449	Assemblytics_w_531	77	+	Insertion	0	77	Chromosome09_Phase0	+	within_alignment	30386322	30386399
Chromosome10	8836463	8836463	Assemblytics_w_532	54	+	Insertion	0	54	Chromosome10_Phase0	+	within_alignment	9684847	9684901
Chromosome09	4799288	4799288	Assemblytics_w_533	84	+	Insertion	0	84	Chromosome09_Phase0	+	within_alignment	5173208	5173292
Chromosome09	26857856	26857856	Assemblytics_w_534	65	+	Insertion	0	65	Chromosome09_Phase0	+	within_alignment	28476038	28476103
Chromosome09	26863756	26863810	Assemblytics_w_535	54	+	Deletion	54	0	Chromosome09_Phase0	+	within_alignment	28482186	28482186
Chromosome09	26908903	26908903	Assemblytics_w_536	55	+	Insertion	0	55	Chromosome09_Phase0	+	within_alignment	28518451	28518506
Chromosome09	26940601	26940601	Assemblytics_w_537	53	+	Insertion	0	53	Chromosome09_Phase0	+	within_alignment	28548176	28548229
Chromosome10	3214340	3214340	Assemblytics_w_538	55	+	Insertion	0	55	Chromosome10_Phase0	+	within_alignment	3492040	3492095
Chromosome09	10123436	10123436	Assemblytics_w_539	50	+	Insertion	0	50	Chromosome09_Phase0	+	within_alignment	10342798	10342848
Chromosome09	28688904	28688904	Assemblytics_w_540	77	+	Insertion	0	77	Chromosome09_Phase0	+	within_alignment	30214920	30214997
Chromosome09	28726890	28726966	Assemblytics_w_541	76	+	Deletion	76	0	Chromosome09_Phase0	+	within_alignment	30252687	30252687
Chromosome10	13352811	13352866	Assemblytics_w_542	55	+	Deletion	55	0	Chromosome10_Phase0	+	within_alignment	15220905	15220905
Chromosome09	10285399	10285399	Assemblytics_w_543	64	+	Insertion	0	64	Chromosome09_Phase0	+	within_alignment	13479792	13479856
Chromosome09	21716822	21716822	Assemblytics_w_544	77	+	Insertion	0	77	Chromosome09_Phase0	+	within_alignment	23248727	23248804
Chromosome10	7111565	7111565	Assemblytics_w_545	77	+	Insertion	0	77	Chromosome10_Phase0	+	within_alignment	7568945	7569022
Chromosome10	7113112	7113112	Assemblytics_w_546	76	+	Insertion	0	76	Chromosome10_Phase0	+	within_alignment	7570573	7570649
Chromosome10	11169869	11169869	Assemblytics_w_547	50	+	Insertion	0	50	Chromosome10_Phase0	+	within_alignment	11741344	11741394
Chromosome09	11438884	11438884	Assemblytics_w_548	54	+	Insertion	0	54	Chromosome09_Phase0	+	within_alignment	17888936	17888990
Chromosome09	12588965	12589020	Assemblytics_w_549	55	+	Deletion	55	0	Chromosome09_Phase0	+	within_alignment	13825751	13825751
Chromosome09	27526996	27527068	Assemblytics_w_550	72	+	Deletion	72	0	Chromosome09_Phase0	+	within_alignment	29236216	29236216
Chromosome09	27633505	27633558	Assemblytics_w_551	53	+	Deletion	53	0	Chromosome09_Phase0	+	within_alignment	29346211	29346211
Chromosome09	27761035	27761035	Assemblytics_w_552	65	+	Insertion	0	65	Chromosome09_Phase0	+	within_alignment	29463858	29463923
Chromosome08	31700920	31700920	Assemblytics_w_553	56	+	Insertion	0	56	Chromosome08_Phase0	+	within_alignment	30872702	30872758
Chromosome08	31874290	31874350	Assemblytics_w_554	60	+	Deletion	60	0	Chromosome08_Phase0	+	within_alignment	30686114	30686114
Chromosome09	23669774	23669774	Assemblytics_w_555	56	+	Insertion	0	56	Chromosome09_Phase0	+	within_alignment	25174251	25174307
Chromosome09	4956376	4956376	Assemblytics_w_556	58	+	Insertion	0	58	Chromosome09_Phase0	+	within_alignment	5400252	5400310
Chromosome09	4961568	4961568	Assemblytics_w_557	67	+	Insertion	0	67	Chromosome09_Phase0	+	within_alignment	5405477	5405544
Chromosome10	1742197	1742197	Assemblytics_w_558	85	+	Insertion	0	85	Chromosome10_Phase0	+	within_alignment	2180942	2181027
Chromosome10	1298998	1298998	Assemblytics_w_559	63	+	Insertion	0	63	Chromosome10_Phase0	+	within_alignment	1800705	1800768
Chromosome10	19845909	19845981	Assemblytics_w_560	72	+	Deletion	72	0	Chromosome10_Phase0	+	within_alignment	24771983	24771983
Chromosome09	11867079	11867079	Assemblytics_w_561	52	+	Insertion	0	52	Chromosome09_Phase0	+	within_alignment	12121209	12121261
Chromosome09	11867762	11867762	Assemblytics_w_562	57	+	Insertion	0	57	Chromosome09_Phase0	+	within_alignment	12121944	12122001
Chromosome10	2212048	2212048	Assemblytics_w_563	52	+	Insertion	0	52	Chromosome10_Phase0	+	within_alignment	2491331	2491383
Chromosome10	2830754	2830754	Assemblytics_w_564	79	+	Insertion	0	79	Chromosome10_Phase0	+	within_alignment	3036970	3037049
Chromosome10	3579262	3579328	Assemblytics_w_565	66	+	Deletion	66	0	Chromosome10_Phase0	+	within_alignment	3981702	3981702
Chromosome09	18227313	18227365	Assemblytics_w_566	52	+	Deletion	52	0	Chromosome09_Phase0	+	within_alignment	19754439	19754439
Chromosome09	18230096	18230150	Assemblytics_w_567	54	+	Deletion	54	0	Chromosome09_Phase0	+	within_alignment	19757170	19757170
Chromosome10	5375291	5375291	Assemblytics_w_568	65	+	Insertion	0	65	Chromosome10_Phase0	+	within_alignment	6304300	6304365
Chromosome10	5628718	5628803	Assemblytics_w_569	85	+	Deletion	85	0	Chromosome10_Phase0	+	within_alignment	6542248	6542248
Chromosome09	25314065	25314129	Assemblytics_w_570	64	+	Deletion	64	0	Chromosome09_Phase0	+	within_alignment	26867845	26867845
Chromosome10	22842905	22842905	Assemblytics_w_571	74	+	Insertion	0	74	Chromosome10_Phase0	+	within_alignment	28272641	28272715
Chromosome10	8003208	8003283	Assemblytics_w_572	75	+	Deletion	75	0	Chromosome10_Phase0	+	within_alignment	8658449	8658449
Chromosome10	12617960	12618012	Assemblytics_w_573	52	+	Deletion	52	0	Chromosome10_Phase0	+	within_alignment	14055868	14055868
Chromosome10	12621948	12621948	Assemblytics_w_574	70	+	Insertion	0	70	Chromosome10_Phase0	+	within_alignment	14059794	14059864
Chromosome11	14922820	14922820	Assemblytics_w_575	54	+	Insertion	0	54	Chromosome11_Phase0	+	within_alignment	17236005	17236059
Chromosome10	1048160	1048160	Assemblytics_w_576	64	+	Insertion	0	64	Chromosome10_Phase0	+	within_alignment	1245120	1245184
Chromosome10	1103395	1103395	Assemblytics_w_577	57	+	Insertion	0	57	Chromosome10_Phase0	+	within_alignment	1296179	1296236
Chromosome10	1137233	1137233	Assemblytics_w_578	57	+	Insertion	0	57	Chromosome10_Phase0	+	within_alignment	1330025	1330082
Chromosome10	1143276	1143342	Assemblytics_w_579	66	+	Deletion	66	0	Chromosome10_Phase0	+	within_alignment	1335827	1335827
Chromosome11	4047214	4047292	Assemblytics_w_580	78	+	Deletion	78	0	Chromosome11_Phase0	+	within_alignment	4499185	4499185
Chromosome11	16053110	16053110	Assemblytics_w_581	60	+	Insertion	0	60	Chromosome11_Phase0	+	within_alignment	18451457	18451517
Chromosome11	16071963	16071963	Assemblytics_w_582	71	+	Insertion	0	71	Chromosome11_Phase0	+	within_alignment	18431091	18431162
Chromosome03	23523671	23523725	Assemblytics_w_583	54	+	Deletion	54	0	Chromosome10_Phase0	+	within_alignment	4786131	4786131
Chromosome03	23523671	23523725	Assemblytics_w_584	54	+	Deletion	54	0	Chromosome10_Phase0	+	within_alignment	4778579	4778579
Chromosome10	3965359	3965444	Assemblytics_w_585	85	+	Deletion	85	0	Chromosome10_Phase0	+	within_alignment	4493607	4493607
Chromosome09	5658956	5659012	Assemblytics_w_586	56	+	Deletion	56	0	Chromosome09_Phase0	+	within_alignment	6182766	6182766
Chromosome11	8677369	8677438	Assemblytics_w_587	69	+	Deletion	69	0	Chromosome10_Phase0	+	within_alignment	18208724	18208724
Chromosome10	12936574	12936574	Assemblytics_w_588	53	+	Insertion	0	53	Chromosome10_Phase0	+	within_alignment	14586198	14586251
Chromosome10	12945677	12945730	Assemblytics_w_589	53	+	Deletion	53	0	Chromosome10_Phase0	+	within_alignment	14593481	14593481
Chromosome06	14999707	14999707	Assemblytics_w_590	55	+	Insertion	0	55	Chromosome06_Phase0	+	within_alignment	15944171	15944226
Chromosome11	3192227	3192227	Assemblytics_w_591	81	+	Insertion	0	81	Chromosome11_Phase0	+	within_alignment	2908525	2908606
Chromosome10	20906541	20906541	Assemblytics_w_592	55	+	Insertion	0	55	Chromosome10_Phase0	+	within_alignment	26116009	26116064
Chromosome10	20915631	20915705	Assemblytics_w_593	74	+	Deletion	74	0	Chromosome10_Phase0	+	within_alignment	26125158	26125158
Chromosome09	25724634	25724634	Assemblytics_w_594	55	+	Insertion	0	55	Chromosome09_Phase0	+	within_alignment	27205604	27205659
Chromosome09	25755246	25755304	Assemblytics_w_595	58	+	Deletion	58	0	Chromosome09_Phase0	+	within_alignment	27236385	27236385
Chromosome09	25939753	25939753	Assemblytics_w_596	50	+	Insertion	0	50	Chromosome09_Phase0	+	within_alignment	27403064	27403114
Chromosome09	25990754	25990810	Assemblytics_w_597	56	+	Deletion	56	0	Chromosome09_Phase0	+	within_alignment	27453062	27453062
Chromosome09	26012808	26012808	Assemblytics_w_598	60	+	Insertion	0	60	Chromosome09_Phase0	+	within_alignment	27476538	27476598
Chromosome11	14862099	14862099	Assemblytics_w_599	63	+	Insertion	0	63	Chromosome11_Phase0	+	within_alignment	17470084	17470147
Chromosome10	22061673	22061754	Assemblytics_w_600	81	+	Deletion	81	0	Chromosome10_Phase0	+	within_alignment	27909497	27909497
Chromosome11	14028399	14028399	Assemblytics_w_601	69	+	Insertion	0	69	Chromosome11_Phase0	+	within_alignment	12904584	12904653
Chromosome10	22981390	22981390	Assemblytics_w_602	52	+	Insertion	0	52	Chromosome10_Phase0	+	within_alignment	28461678	28461730
Chromosome09	27814152	27814152	Assemblytics_w_603	77	+	Insertion	0	77	Chromosome09_Phase0	+	within_alignment	29520808	29520885
Chromosome10	23806003	23806003	Assemblytics_w_604	56	+	Insertion	0	56	Chromosome10_Phase0	+	within_alignment	29484277	29484333
Chromosome11	5865811	5865811	Assemblytics_w_605	67	+	Insertion	0	67	Chromosome11_Phase0	+	within_alignment	8539469	8539536
Chromosome11	2870171	2870171	Assemblytics_w_606	77	+	Insertion	0	77	Chromosome11_Phase0	+	within_alignment	2593989	2594066
Chromosome11	3089851	3089851	Assemblytics_w_607	54	+	Insertion	0	54	Chromosome11_Phase0	+	within_alignment	2812301	2812355
Chromosome11	3851447	3851447	Assemblytics_w_608	51	+	Insertion	0	51	Chromosome11_Phase0	+	within_alignment	4239704	4239755
Chromosome11	6201063	6201134	Assemblytics_w_609	71	+	Deletion	71	0	Chromosome11_Phase0	+	within_alignment	8700464	8700464
Chromosome11	20746538	20746617	Assemblytics_w_610	79	+	Deletion	79	0	Chromosome11_Phase0	+	within_alignment	24265891	24265891
Chromosome11	20752776	20752850	Assemblytics_w_611	74	+	Deletion	74	0	Chromosome11_Phase0	+	within_alignment	24271879	24271879
Chromosome10	25202099	25202099	Assemblytics_w_612	70	+	Insertion	0	70	Chromosome10_Phase0	+	within_alignment	31105293	31105363
Chromosome11	18174684	18174684	Assemblytics_w_613	59	+	Insertion	0	59	Chromosome11_Phase0	+	within_alignment	20905238	20905297
Chromosome11	4096302	4096363	Assemblytics_w_614	61	+	Deletion	61	0	Chromosome11_Phase0	+	within_alignment	4540153	4540153
Chromosome10	10254532	10254612	Assemblytics_w_615	80	+	Deletion	80	0	Chromosome10_Phase0	+	within_alignment	11257568	11257568
Chromosome10	10328860	10328912	Assemblytics_w_616	52	+	Deletion	52	0	Chromosome10_Phase0	+	within_alignment	11619457	11619457
Chromosome11	4788408	4788408	Assemblytics_w_617	65	+	Insertion	0	65	Chromosome11_Phase0	+	within_alignment	6015498	6015563
Chromosome11	11087018	11087018	Assemblytics_w_618	58	+	Insertion	0	58	Chromosome11_Phase0	+	within_alignment	16157071	16157129
Chromosome11	17097857	17097912	Assemblytics_w_619	55	+	Deletion	55	0	Chromosome11_Phase0	+	within_alignment	20435322	20435322
Chromosome11	13044815	13044815	Assemblytics_w_620	56	+	Insertion	0	56	Chromosome11_Phase0	+	within_alignment	14845047	14845103
Chromosome12	8030098	8030182	Assemblytics_w_621	84	+	Deletion	84	0	Chromosome12_Phase0	+	within_alignment	8432033	8432033
Chromosome11	18707694	18707694	Assemblytics_w_622	57	+	Insertion	0	57	Chromosome11_Phase0	+	within_alignment	21636184	21636241
Chromosome11	12973585	12973585	Assemblytics_w_623	72	+	Insertion	0	72	Chromosome11_Phase0	+	within_alignment	14708813	14708885
Chromosome11	5509427	5509482	Assemblytics_w_624	55	+	Deletion	55	0	Chromosome11_Phase0	+	within_alignment	6497873	6497873
Chromosome12	2230270	2230270	Assemblytics_w_625	83	+	Insertion	0	83	Chromosome12_Phase0	+	within_alignment	2564780	2564863
Chromosome11	19125818	19125888	Assemblytics_w_626	70	+	Deletion	70	0	Chromosome11_Phase0	+	within_alignment	22151743	22151743
Chromosome11	20840410	20840410	Assemblytics_w_627	73	+	Insertion	0	73	Chromosome11_Phase0	+	within_alignment	24469747	24469820
Chromosome11	15205134	15205134	Assemblytics_w_628	65	+	Insertion	0	65	Chromosome11_Phase0	+	within_alignment	16761259	16761324
Chromosome11	15232423	15232473	Assemblytics_w_629	50	+	Deletion	50	0	Chromosome11_Phase0	+	within_alignment	16740382	16740382
Chromosome11	4446927	4446982	Assemblytics_w_630	55	+	Deletion	55	0	Chromosome11_Phase0	+	within_alignment	5015763	5015763
Chromosome12	3191581	3191633	Assemblytics_w_631	52	+	Deletion	52	0	Chromosome12_Phase0	+	within_alignment	3362593	3362593
Chromosome12	3250312	3250387	Assemblytics_w_632	75	+	Deletion	75	0	Chromosome12_Phase0	+	within_alignment	3419602	3419602
Chromosome11	18805814	18805814	Assemblytics_w_633	71	+	Insertion	0	71	Chromosome11_Phase0	+	within_alignment	21756916	21756987
Chromosome12	2836696	2836696	Assemblytics_w_634	57	+	Insertion	0	57	Chromosome12_Phase0	+	within_alignment	3226741	3226798
Chromosome11	3774155	3774210	Assemblytics_w_635	55	+	Deletion	55	0	Chromosome11_Phase0	+	within_alignment	3918017	3918017
Chromosome11	3779337	3779396	Assemblytics_w_636	59	+	Deletion	59	0	Chromosome11_Phase0	+	within_alignment	3923134	3923134
Chromosome11	26923318	26923368	Assemblytics_w_637	50	+	Deletion	50	0	Chromosome11_Phase0	+	within_alignment	30923688	30923688
Chromosome11	27066483	27066483	Assemblytics_w_638	55	+	Insertion	0	55	Chromosome11_Phase0	+	within_alignment	31069438	31069493
Chromosome12	1601665	1601727	Assemblytics_w_639	62	+	Deletion	62	0	Chromosome12_Phase0	+	within_alignment	1796377	1796377
Chromosome12	30244773	30244773	Assemblytics_w_640	56	+	Insertion	0	56	Chromosome12_Phase0	+	within_alignment	139888	139944
Chromosome10	23132033	23132033	Assemblytics_w_641	54	+	Insertion	0	54	Chromosome10_Phase0	+	within_alignment	28825577	28825631
Chromosome12	9202644	9202644	Assemblytics_w_642	59	+	Insertion	0	59	Chromosome12_Phase0	+	within_alignment	11053958	11054017
Chromosome09	26149484	26149484	Assemblytics_w_643	67	+	Insertion	0	67	Chromosome09_Phase0	+	within_alignment	27654080	27654147
Chromosome12	14942362	14942362	Assemblytics_w_644	61	+	Insertion	0	61	Chromosome12_Phase0	+	within_alignment	19808491	19808552
Chromosome12	8491489	8491556	Assemblytics_w_645	67	+	Deletion	67	0	Chromosome12_Phase0	+	within_alignment	8359992	8359992
Chromosome11	23123581	23123581	Assemblytics_w_646	54	+	Insertion	0	54	Chromosome11_Phase0	+	within_alignment	26803868	26803922
Chromosome12	5476217	5476270	Assemblytics_w_647	53	+	Deletion	53	0	Chromosome12_Phase0	+	within_alignment	4902704	4902704
Chromosome12	12452017	12452086	Assemblytics_w_648	69	+	Deletion	69	0	Chromosome12_Phase0	+	within_alignment	13407764	13407764
Chromosome12	8348098	8348164	Assemblytics_w_649	66	+	Deletion	66	0	Chromosome12_Phase0	+	within_alignment	8219354	8219354
Chromosome12	1010117	1010179	Assemblytics_w_650	62	+	Deletion	62	0	Chromosome12_Phase0	+	within_alignment	1114958	1114958
Chromosome12	1061372	1061372	Assemblytics_w_651	65	+	Insertion	0	65	Chromosome12_Phase0	+	within_alignment	1158310	1158375
Chromosome12	1076310	1076370	Assemblytics_w_652	60	+	Deletion	60	0	Chromosome12_Phase0	+	within_alignment	1173331	1173331
Chromosome12	1184344	1184344	Assemblytics_w_653	76	+	Insertion	0	76	Chromosome12_Phase0	+	within_alignment	1280340	1280416
Chromosome12	1189933	1189933	Assemblytics_w_654	51	+	Insertion	0	51	Chromosome12_Phase0	+	within_alignment	1285995	1286046
Chromosome12	7768128	7768201	Assemblytics_w_655	73	+	Deletion	73	0	Chromosome12_Phase0	+	within_alignment	7863343	7863343
Chromosome11	20045765	20045832	Assemblytics_w_656	67	+	Deletion	67	0	Chromosome11_Phase0	+	within_alignment	23379610	23379610
Chromosome11	1618314	1618314	Assemblytics_w_657	74	+	Insertion	0	74	Chromosome11_Phase0	+	within_alignment	1219157	1219231
Chromosome11	1619793	1619859	Assemblytics_w_658	66	+	Deletion	66	0	Chromosome11_Phase0	+	within_alignment	1220708	1220708
Chromosome11	1621466	1621466	Assemblytics_w_659	85	+	Insertion	0	85	Chromosome11_Phase0	+	within_alignment	1222312	1222397
Chromosome11	1812445	1812519	Assemblytics_w_660	74	+	Deletion	74	0	Chromosome11_Phase0	+	within_alignment	1296284	1296284
Chromosome11	1872594	1872678	Assemblytics_w_661	84	+	Deletion	84	0	Chromosome11_Phase0	+	within_alignment	1365872	1365872
Chromosome11	1923412	1923471	Assemblytics_w_662	59	+	Deletion	59	0	Chromosome11_Phase0	+	within_alignment	1416286	1416286
Chromosome11	2086699	2086699	Assemblytics_w_663	54	+	Insertion	0	54	Chromosome11_Phase0	+	within_alignment	1587296	1587350
Chromosome11	6725624	6725699	Assemblytics_w_664	75	+	Deletion	75	0	Chromosome11_Phase0	+	within_alignment	9221821	9221821
Chromosome11	7102944	7103002	Assemblytics_w_665	58	+	Deletion	58	0	Chromosome11_Phase0	+	within_alignment	9479790	9479790
Chromosome11	7111714	7111714	Assemblytics_w_666	54	+	Insertion	0	54	Chromosome11_Phase0	+	within_alignment	9488491	9488545
Chromosome11	6645202	6645202	Assemblytics_w_667	81	+	Insertion	0	81	Chromosome11_Phase0	+	within_alignment	9126553	9126634
Chromosome12	24327129	24327129	Assemblytics_w_668	59	+	Insertion	0	59	Chromosome12_Phase0	+	within_alignment	28362876	28362935
Chromosome12	6529070	6529070	Assemblytics_w_669	69	+	Insertion	0	69	Chromosome12_Phase0	+	within_alignment	6248103	6248172
Chromosome12	31278513	31278581	Assemblytics_w_670	68	+	Deletion	68	0	Chromosome12_Phase0	+	within_alignment	35252189	35252189
Chromosome12	26686630	26686683	Assemblytics_w_671	53	+	Deletion	53	0	Chromosome12_Phase0	+	within_alignment	31262696	31262696
Chromosome12	22365882	22365882	Assemblytics_w_672	50	+	Insertion	0	50	Chromosome12_Phase0	+	within_alignment	26541609	26541659
Chromosome12	6633966	6634042	Assemblytics_w_673	76	+	Deletion	76	0	Chromosome12_Phase0	+	within_alignment	6011862	6011862
Chromosome12	25596034	25596087	Assemblytics_w_674	53	+	Deletion	53	0	Chromosome12_Phase0	+	within_alignment	29997667	29997667
Chromosome12	30782385	30782385	Assemblytics_w_675	70	+	Insertion	0	70	Chromosome12_Phase0	+	within_alignment	36102749	36102819
Chromosome11	20000910	20000910	Assemblytics_w_676	67	+	Insertion	0	67	Chromosome11_Phase0	+	within_alignment	23305382	23305449
Chromosome12	30344511	30344511	Assemblytics_w_677	67	+	Insertion	0	67	Chromosome12_Phase0	+	within_alignment	25973578	25973645
Chromosome11	25197911	25197911	Assemblytics_w_678	67	+	Insertion	0	67	Chromosome11_Phase0	+	within_alignment	28801716	28801783
Chromosome13	7635759	7635759	Assemblytics_w_679	60	+	Insertion	0	60	Chromosome13_Phase0	+	within_alignment	8072837	8072897
Chromosome12	22254897	22254978	Assemblytics_w_680	81	+	Deletion	81	0	Chromosome12_Phase0	+	within_alignment	23270559	23270559
Chromosome11	2299321	2299321	Assemblytics_w_681	55	+	Insertion	0	55	Chromosome11_Phase0	+	within_alignment	1799218	1799273
Chromosome11	26475078	26475078	Assemblytics_w_682	52	+	Insertion	0	52	Chromosome11_Phase0	+	within_alignment	30270048	30270100
Chromosome11	26607957	26608012	Assemblytics_w_683	55	+	Deletion	55	0	Chromosome11_Phase0	+	within_alignment	30410627	30410627
Chromosome11	26681176	26681176	Assemblytics_w_684	57	+	Insertion	0	57	Chromosome11_Phase0	+	within_alignment	30501037	30501094
Chromosome12	29548902	29548902	Assemblytics_w_685	52	+	Insertion	0	52	Chromosome12_Phase0	+	within_alignment	34569359	34569411
Chromosome13	271128	271128	Assemblytics_w_686	51	+	Insertion	0	51	Chromosome13_Phase0	+	within_alignment	5509	5560
Chromosome04	11150849	11150849	Assemblytics_w_687	60	+	Insertion	0	60	Chromosome13_Phase0	+	within_alignment	15295108	15295168
Chromosome12	11481821	11481896	Assemblytics_w_688	75	+	Deletion	75	0	Chromosome12_Phase0	+	within_alignment	12579065	12579065
Chromosome13	2785246	2785246	Assemblytics_w_689	72	+	Insertion	0	72	Chromosome13_Phase0	+	within_alignment	3221975	3222047
Chromosome12	19377600	19377600	Assemblytics_w_690	51	+	Insertion	0	51	Chromosome12_Phase0	+	within_alignment	23531765	23531816
Chromosome13	16127617	16127617	Assemblytics_w_691	80	+	Insertion	0	80	Chromosome13_Phase0	+	within_alignment	13673970	13674050
Chromosome12	19681640	19681725	Assemblytics_w_692	85	+	Deletion	85	0	Chromosome12_Phase0	+	within_alignment	23920448	23920448
Chromosome12	19764305	19764305	Assemblytics_w_693	66	+	Insertion	0	66	Chromosome12_Phase0	+	within_alignment	24010715	24010781
Chromosome07	17728633	17728633	Assemblytics_w_694	83	+	Insertion	0	83	Chromosome13_Phase0	+	within_alignment	11795055	11795138
Chromosome13	5918220	5918276	Assemblytics_w_695	56	+	Deletion	56	0	Chromosome13_Phase0	+	within_alignment	5694924	5694924
Chromosome12	25906331	25906331	Assemblytics_w_696	66	+	Insertion	0	66	Chromosome12_Phase0	+	within_alignment	30588793	30588859
Chromosome11	23748178	23748178	Assemblytics_w_697	64	+	Insertion	0	64	Chromosome11_Phase0	+	within_alignment	27403845	27403909
Chromosome12	12683096	12683179	Assemblytics_w_698	83	+	Deletion	83	0	Chromosome12_Phase0	+	within_alignment	13219310	13219310
Chromosome12	21695410	21695465	Assemblytics_w_699	55	+	Deletion	55	0	Chromosome12_Phase0	+	within_alignment	22622840	22622840
Chromosome12	21698238	21698238	Assemblytics_w_700	55	+	Insertion	0	55	Chromosome12_Phase0	+	within_alignment	22729055	22729110
Chromosome13	11830466	11830466	Assemblytics_w_701	56	+	Insertion	0	56	Chromosome13_Phase0	+	within_alignment	18809832	18809888
Chromosome12	24738515	24738515	Assemblytics_w_702	62	+	Insertion	0	62	Chromosome12_Phase0	+	within_alignment	28995601	28995663
Chromosome13	17098088	17098088	Assemblytics_w_703	76	+	Insertion	0	76	Chromosome13_Phase0	+	within_alignment	20336281	20336357
Chromosome13	17098062	17098062	Assemblytics_w_704	75	+	Insertion	0	75	Chromosome13_Phase0	+	within_alignment	20383970	20384045
Chromosome12	26385111	26385182	Assemblytics_w_705	71	+	Deletion	71	0	Chromosome12_Phase0	+	within_alignment	29398269	29398269
Chromosome13	15062814	15062868	Assemblytics_w_706	54	+	Deletion	54	0	Chromosome13_Phase0	+	within_alignment	15795059	15795059
Chromosome13	12347623	12347623	Assemblytics_w_707	79	+	Insertion	0	79	Chromosome13_Phase0	+	within_alignment	12606420	12606499
Chromosome13	3691806	3691878	Assemblytics_w_708	72	+	Deletion	72	0	Chromosome13_Phase0	+	within_alignment	4259474	4259474
Chromosome13	8913278	8913278	Assemblytics_w_709	69	+	Insertion	0	69	Chromosome13_Phase0	+	within_alignment	9598540	9598609
Chromosome13	8917988	8917988	Assemblytics_w_710	77	+	Insertion	0	77	Chromosome13_Phase0	+	within_alignment	9603327	9603404
Chromosome13	8920088	8920088	Assemblytics_w_711	77	+	Insertion	0	77	Chromosome13_Phase0	+	within_alignment	9605502	9605579
Chromosome13	14701545	14701545	Assemblytics_w_712	55	+	Insertion	0	55	Chromosome13_Phase0	+	within_alignment	14863426	14863481
Chromosome13	2472113	2472182	Assemblytics_w_713	69	+	Deletion	69	0	Chromosome13_Phase0	+	within_alignment	2885431	2885431
Chromosome13	2634864	2634919	Assemblytics_w_714	55	+	Deletion	55	0	Chromosome13_Phase0	+	within_alignment	3050441	3050441
Chromosome13	16127615	16127615	Assemblytics_w_715	80	+	Insertion	0	80	Chromosome13_Phase0	+	within_alignment	18764128	18764208
Chromosome12	28731178	28731178	Assemblytics_w_716	73	+	Insertion	0	73	Chromosome12_Phase0	+	within_alignment	33515537	33515610
Chromosome13	13817680	13817680	Assemblytics_w_717	69	+	Insertion	0	69	Chromosome13_Phase0	+	within_alignment	13946764	13946833
Chromosome13	10998146	10998146	Assemblytics_w_718	77	+	Insertion	0	77	Chromosome13_Phase0	+	within_alignment	12418401	12418478
Chromosome13	19766926	19766985	Assemblytics_w_719	59	+	Deletion	59	0	Chromosome13_Phase0	+	within_alignment	24551796	24551796
Chromosome12	26908955	26908955	Assemblytics_w_720	57	+	Insertion	0	57	Chromosome12_Phase0	+	within_alignment	31449588	31449645
Chromosome12	19498617	19498671	Assemblytics_w_721	54	+	Deletion	54	0	Chromosome12_Phase0	+	within_alignment	23679325	23679325
Chromosome12	29488598	29488665	Assemblytics_w_722	67	+	Deletion	67	0	Chromosome12_Phase0	+	within_alignment	34525873	34525873
Chromosome12	29856966	29857017	Assemblytics_w_723	51	+	Deletion	51	0	Chromosome12_Phase0	+	within_alignment	34963389	34963389
Chromosome13	22995413	22995471	Assemblytics_w_724	58	+	Deletion	58	0	Chromosome13_Phase0	+	within_alignment	28981010	28981010
Chromosome13	9814468	9814525	Assemblytics_w_725	57	+	Deletion	57	0	Chromosome13_Phase0	+	within_alignment	22033121	22033121
Chromosome13	23833189	23833189	Assemblytics_w_726	69	+	Insertion	0	69	Chromosome13_Phase0	+	within_alignment	29610548	29610617
Chromosome13	25307883	25307883	Assemblytics_w_727	63	+	Insertion	0	63	Chromosome13_Phase0	+	within_alignment	31462282	31462345
Chromosome13	25441299	25441380	Assemblytics_w_728	81	+	Deletion	81	0	Chromosome13_Phase0	+	within_alignment	31587309	31587309
Chromosome13	1986456	1986456	Assemblytics_w_729	74	+	Insertion	0	74	Chromosome13_Phase0	+	within_alignment	2533013	2533087
Chromosome13	13125615	13125615	Assemblytics_w_730	54	+	Insertion	0	54	Chromosome13_Phase0	+	within_alignment	15238474	15238528
Chromosome13	27317222	27317222	Assemblytics_w_731	62	+	Insertion	0	62	Chromosome13_Phase0	+	within_alignment	33053832	33053894
Chromosome14	5710368	5710431	Assemblytics_w_732	63	+	Deletion	63	0	Chromosome14_Phase0	+	within_alignment	5533312	5533312
Chromosome13	26438278	26438350	Assemblytics_w_733	72	+	Deletion	72	0	Chromosome13_Phase0	+	within_alignment	32362870	32362870
Chromosome13	16436599	16436599	Assemblytics_w_734	63	+	Insertion	0	63	Chromosome13_Phase0	+	within_alignment	18293591	18293654
Chromosome13	8984777	8984777	Assemblytics_w_735	77	+	Insertion	0	77	Chromosome13_Phase0	+	within_alignment	9688038	9688115
Chromosome13	9110974	9110974	Assemblytics_w_736	69	+	Insertion	0	69	Chromosome13_Phase0	+	within_alignment	9814560	9814629
Chromosome13	9147172	9147172	Assemblytics_w_737	70	+	Insertion	0	70	Chromosome13_Phase0	+	within_alignment	9850585	9850655
Chromosome11	23943450	23943450	Assemblytics_w_738	53	+	Insertion	0	53	Chromosome11_Phase0	+	within_alignment	27752528	27752581
Chromosome11	24166238	24166238	Assemblytics_w_739	62	+	Insertion	0	62	Chromosome11_Phase0	+	within_alignment	27575103	27575165
Chromosome13	15652785	15652841	Assemblytics_w_740	56	+	Deletion	56	0	Chromosome13_Phase0	+	within_alignment	19661411	19661411
Chromosome13	24228163	24228163	Assemblytics_w_741	82	+	Insertion	0	82	Chromosome13_Phase0	+	within_alignment	30024950	30025032
Chromosome13	1146109	1146109	Assemblytics_w_742	64	+	Insertion	0	64	Chromosome13_Phase0	+	within_alignment	1560315	1560379
Chromosome13	1583413	1583413	Assemblytics_w_743	54	+	Insertion	0	54	Chromosome13_Phase0	+	within_alignment	1801218	1801272
Chromosome14	13186083	13186083	Assemblytics_w_744	53	+	Insertion	0	53	Chromosome14_Phase0	+	within_alignment	13343689	13343742
Chromosome14	733142	733197	Assemblytics_w_745	55	+	Deletion	55	0	Chromosome14_Phase0	+	within_alignment	289254	289254
Chromosome14	809696	809696	Assemblytics_w_746	54	+	Insertion	0	54	Chromosome14_Phase0	+	within_alignment	227320	227374
Chromosome14	3638912	3638912	Assemblytics_w_747	53	+	Insertion	0	53	Chromosome14_Phase0	+	within_alignment	3593674	3593727
Chromosome14	3732152	3732202	Assemblytics_w_748	50	+	Deletion	50	0	Chromosome14_Phase0	+	within_alignment	3770120	3770120
Chromosome12	29916728	29916728	Assemblytics_w_749	80	+	Insertion	0	80	Chromosome12_Phase0	+	within_alignment	35019547	35019627
Chromosome12	30518849	30518900	Assemblytics_w_750	51	+	Deletion	51	0	Chromosome12_Phase0	+	within_alignment	35151434	35151434
Chromosome14	9656149	9656149	Assemblytics_w_751	74	+	Insertion	0	74	Chromosome14_Phase0	+	within_alignment	13910070	13910144
Chromosome14	850628	850628	Assemblytics_w_752	60	+	Insertion	0	60	Chromosome14_Phase0	+	within_alignment	173025	173085
Chromosome14	6349151	6349219	Assemblytics_w_753	68	+	Deletion	68	0	Chromosome14_Phase0	+	within_alignment	6158775	6158775
Chromosome12	12116192	12116192	Assemblytics_w_754	59	+	Insertion	0	59	Chromosome12_Phase0	+	within_alignment	26130342	26130401
Chromosome12	12135736	12135736	Assemblytics_w_755	77	+	Insertion	0	77	Chromosome12_Phase0	+	within_alignment	26149948	26150025
Chromosome14	11202016	11202071	Assemblytics_w_756	55	+	Deletion	55	0	Chromosome14_Phase0	+	within_alignment	9709806	9709806
Chromosome14	11214226	11214278	Assemblytics_w_757	52	+	Deletion	52	0	Chromosome14_Phase0	+	within_alignment	9705476	9705476
Chromosome14	7227859	7227859	Assemblytics_w_758	61	+	Insertion	0	61	Chromosome14_Phase0	+	within_alignment	7243844	7243905
Chromosome14	7265855	7265855	Assemblytics_w_759	58	+	Insertion	0	58	Chromosome14_Phase0	+	within_alignment	7174780	7174838
Chromosome14	6230982	6231045	Assemblytics_w_760	63	+	Deletion	63	0	Chromosome14_Phase0	+	within_alignment	6081474	6081474
Chromosome14	4317048	4317113	Assemblytics_w_761	65	+	Deletion	65	0	Chromosome14_Phase0	+	within_alignment	4429218	4429218
Chromosome14	13355159	13355159	Assemblytics_w_762	68	+	Insertion	0	68	Chromosome14_Phase0	+	within_alignment	13637200	13637268
Chromosome14	12923821	12923821	Assemblytics_w_763	56	+	Insertion	0	56	Chromosome14_Phase0	+	within_alignment	13836365	13836421
Chromosome14	9695181	9695233	Assemblytics_w_764	52	+	Deletion	52	0	Chromosome14_Phase0	+	within_alignment	14051725	14051725
Chromosome14	6947649	6947649	Assemblytics_w_765	52	+	Insertion	0	52	Chromosome14_Phase0	+	within_alignment	6793132	6793184
Chromosome06	17668338	17668394	Assemblytics_w_766	56	+	Deletion	56	0	Chromosome13_Phase0	+	within_alignment	23012250	23012250
Chromosome13	27124523	27124523	Assemblytics_w_767	77	+	Insertion	0	77	Chromosome13_Phase0	+	within_alignment	32860730	32860807
Chromosome14	8875189	8875189	Assemblytics_w_768	78	+	Insertion	0	78	Chromosome14_Phase0	+	within_alignment	8657691	8657769
Chromosome13	27699371	27699371	Assemblytics_w_769	74	+	Insertion	0	74	Chromosome13_Phase0	+	within_alignment	33475527	33475601
Chromosome13	18337125	18337125	Assemblytics_w_770	77	+	Insertion	0	77	Chromosome13_Phase0	+	within_alignment	22861981	22862058
Chromosome13	18340976	18340976	Assemblytics_w_771	77	+	Insertion	0	77	Chromosome13_Phase0	+	within_alignment	22847417	22847494
Chromosome13	18382297	18382362	Assemblytics_w_772	65	+	Deletion	65	0	Chromosome13_Phase0	+	within_alignment	22787217	22787217
Chromosome13	18391616	18391616	Assemblytics_w_773	73	+	Insertion	0	73	Chromosome13_Phase0	+	within_alignment	22796492	22796565
Chromosome14	5496224	5496224	Assemblytics_w_774	56	+	Insertion	0	56	Chromosome14_Phase0	+	within_alignment	5311864	5311920
Chromosome14	5609271	5609271	Assemblytics_w_775	64	+	Insertion	0	64	Chromosome14_Phase0	+	within_alignment	5424186	5424250
Chromosome14	7829237	7829308	Assemblytics_w_776	71	+	Deletion	71	0	Chromosome14_Phase0	+	within_alignment	7592194	7592194
Chromosome14	5071258	5071258	Assemblytics_w_777	65	+	Insertion	0	65	Chromosome14_Phase0	+	within_alignment	4923528	4923593
Chromosome14	5215181	5215181	Assemblytics_w_778	66	+	Insertion	0	66	Chromosome14_Phase0	+	within_alignment	5024308	5024374
Chromosome14	20070688	20070748	Assemblytics_w_779	60	+	Deletion	60	0	Chromosome14_Phase0	+	within_alignment	22541110	22541110
Chromosome14	16188273	16188351	Assemblytics_w_780	78	+	Deletion	78	0	Chromosome14_Phase0	+	within_alignment	18457286	18457286
Chromosome14	20355052	20355052	Assemblytics_w_781	70	+	Insertion	0	70	Chromosome14_Phase0	+	within_alignment	22683250	22683320
Chromosome14	13386347	13386399	Assemblytics_w_782	52	+	Deletion	52	0	Chromosome14_Phase0	+	within_alignment	13588452	13588452
Chromosome15	7926481	7926536	Assemblytics_w_783	55	+	Deletion	55	0	Chromosome15_Phase0	+	within_alignment	8076076	8076076
Chromosome14	5767453	5767536	Assemblytics_w_784	83	+	Deletion	83	0	Chromosome14_Phase0	+	within_alignment	5626768	5626768
Chromosome14	12473826	12473910	Assemblytics_w_785	84	+	Deletion	84	0	Chromosome14_Phase0	+	within_alignment	12422018	12422018
Chromosome14	14634345	14634422	Assemblytics_w_786	77	+	Deletion	77	0	Chromosome14_Phase0	+	within_alignment	15887211	15887211
Chromosome15	5356611	5356611	Assemblytics_w_787	61	+	Insertion	0	61	Chromosome15_Phase0	+	within_alignment	5432909	5432970
Chromosome14	12590497	12590497	Assemblytics_w_788	50	+	Insertion	0	50	Chromosome14_Phase0	+	within_alignment	12557093	12557143
Chromosome14	8602789	8602849	Assemblytics_w_789	60	+	Deletion	60	0	Chromosome14_Phase0	+	within_alignment	8358466	8358466
Chromosome14	6503515	6503515	Assemblytics_w_790	59	+	Insertion	0	59	Chromosome14_Phase0	+	within_alignment	6311668	6311727
Chromosome14	6538355	6538412	Assemblytics_w_791	57	+	Deletion	57	0	Chromosome14_Phase0	+	within_alignment	6346824	6346824
Chromosome13	24485600	24485666	Assemblytics_w_792	66	+	Deletion	66	0	Chromosome13_Phase0	+	within_alignment	30488908	30488908
Chromosome13	24701142	24701199	Assemblytics_w_793	57	+	Deletion	57	0	Chromosome13_Phase0	+	within_alignment	30708709	30708709
Chromosome15	3024412	3024498	Assemblytics_w_794	86	+	Deletion	86	0	Chromosome15_Phase0	+	within_alignment	2901713	2901713
Chromosome15	3035790	3035790	Assemblytics_w_795	51	+	Insertion	0	51	Chromosome15_Phase0	+	within_alignment	2913013	2913064
Chromosome14	10805114	10805114	Assemblytics_w_796	60	+	Insertion	0	60	Chromosome14_Phase0	+	within_alignment	9085543	9085603
Chromosome14	367487	367487	Assemblytics_w_797	57	+	Insertion	0	57	Chromosome14_Phase0	+	within_alignment	1161875	1161932
Chromosome14	4361879	4361940	Assemblytics_w_798	61	+	Deletion	61	0	Chromosome14_Phase0	+	within_alignment	4503594	4503594
Chromosome15	12059698	12059754	Assemblytics_w_799	56	+	Deletion	56	0	Chromosome15_Phase0	+	within_alignment	12717511	12717511
Chromosome15	9830536	9830536	Assemblytics_w_800	63	+	Insertion	0	63	Chromosome15_Phase0	+	within_alignment	10093574	10093637
Chromosome15	11554008	11554059	Assemblytics_w_801	51	+	Deletion	51	0	Chromosome15_Phase0	+	within_alignment	12142910	12142910
Chromosome14	22541209	22541270	Assemblytics_w_802	61	+	Deletion	61	0	Chromosome14_Phase0	+	within_alignment	25430112	25430112
Chromosome15	507308	507308	Assemblytics_w_803	70	+	Insertion	0	70	Chromosome15_Phase0	+	within_alignment	197050	197120
Chromosome15	53354	53354	Assemblytics_w_804	51	+	Insertion	0	51	Chromosome15_Phase0	+	within_alignment	159858	159909
Chromosome15	54317	54385	Assemblytics_w_805	68	+	Deletion	68	0	Chromosome15_Phase0	+	within_alignment	160872	160872
Chromosome14	3553469	3553531	Assemblytics_w_806	62	+	Deletion	62	0	Chromosome14_Phase0	+	within_alignment	3480630	3480630
Chromosome15	13110560	13110560	Assemblytics_w_807	50	+	Insertion	0	50	Chromosome15_Phase0	+	within_alignment	13825062	13825112
Chromosome14	22608094	22608146	Assemblytics_w_808	52	+	Deletion	52	0	Chromosome14_Phase0	+	within_alignment	25320647	25320647
Chromosome15	12387058	12387058	Assemblytics_w_809	66	+	Insertion	0	66	Chromosome15_Phase0	+	within_alignment	13077581	13077647
Chromosome14	19013222	19013281	Assemblytics_w_810	59	+	Deletion	59	0	Chromosome14_Phase0	+	within_alignment	20803405	20803405
Chromosome15	703623	703693	Assemblytics_w_811	70	+	Deletion	70	0	Chromosome15_Phase0	+	within_alignment	411180	411180
Chromosome15	2253099	2253099	Assemblytics_w_812	69	+	Insertion	0	69	Chromosome15_Phase0	+	within_alignment	2080111	2080180
Chromosome15	2270532	2270608	Assemblytics_w_813	76	+	Deletion	76	0	Chromosome15_Phase0	+	within_alignment	2099585	2099585
Chromosome15	2360293	2360357	Assemblytics_w_814	64	+	Deletion	64	0	Chromosome15_Phase0	+	within_alignment	2196540	2196540
Chromosome15	11103025	11103025	Assemblytics_w_815	62	+	Insertion	0	62	Chromosome15_Phase0	+	within_alignment	11633082	11633144
Chromosome15	4028010	4028010	Assemblytics_w_816	67	+	Insertion	0	67	Chromosome15_Phase0	+	within_alignment	3993317	3993384
Chromosome15	4075187	4075239	Assemblytics_w_817	52	+	Deletion	52	0	Chromosome15_Phase0	+	within_alignment	4072028	4072028
Chromosome15	4111084	4111084	Assemblytics_w_818	58	+	Insertion	0	58	Chromosome15_Phase0	+	within_alignment	4108518	4108576
Chromosome15	4296752	4296836	Assemblytics_w_819	84	+	Deletion	84	0	Chromosome15_Phase0	+	within_alignment	4281036	4281036
Chromosome15	4300079	4300129	Assemblytics_w_820	50	+	Deletion	50	0	Chromosome15_Phase0	+	within_alignment	4284282	4284282
Chromosome15	20091186	20091249	Assemblytics_w_821	63	+	Deletion	63	0	Chromosome15_Phase0	+	within_alignment	25601369	25601369
Chromosome15	2948731	2948782	Assemblytics_w_822	51	+	Deletion	51	0	Chromosome15_Phase0	+	within_alignment	2793721	2793721
Chromosome15	7633437	7633437	Assemblytics_w_823	64	+	Insertion	0	64	Chromosome15_Phase0	+	within_alignment	7775527	7775591
Chromosome15	13663764	13663764	Assemblytics_w_824	74	+	Insertion	0	74	Chromosome15_Phase0	+	within_alignment	13951080	13951154
Chromosome14	11414556	11414556	Assemblytics_w_825	51	+	Insertion	0	51	Chromosome14_Phase0	+	within_alignment	9871844	9871895
Chromosome15	3716592	3716644	Assemblytics_w_826	52	+	Deletion	52	0	Chromosome15_Phase0	+	within_alignment	3724301	3724301
Chromosome14	9118006	9118006	Assemblytics_w_827	65	+	Insertion	0	65	Chromosome14_Phase0	+	within_alignment	16942658	16942723
Chromosome15	7217082	7217138	Assemblytics_w_828	56	+	Deletion	56	0	Chromosome15_Phase0	+	within_alignment	7326818	7326818
Chromosome15	7297966	7298023	Assemblytics_w_829	57	+	Deletion	57	0	Chromosome15_Phase0	+	within_alignment	7410278	7410278
Chromosome14	23851216	23851216	Assemblytics_w_830	73	+	Insertion	0	73	Chromosome14_Phase0	+	within_alignment	26791988	26792061
Chromosome14	20018834	20018834	Assemblytics_w_831	71	+	Insertion	0	71	Chromosome14_Phase0	+	within_alignment	22421929	22422000
Chromosome15	4906817	4906817	Assemblytics_w_832	50	+	Insertion	0	50	Chromosome15_Phase0	+	within_alignment	4993837	4993887
Chromosome06	8383744	8383797	Assemblytics_w_833	53	+	Deletion	53	0	Chromosome15_Phase0	+	within_alignment	24302508	24302508
Chromosome03	2051348	2051403	Assemblytics_w_834	55	+	Deletion	55	0	Chromosome14_Phase0	+	within_alignment	24465429	24465429
Chromosome15	20038302	20038302	Assemblytics_w_835	58	+	Insertion	0	58	Chromosome15_Phase0	+	within_alignment	25681570	25681628
Chromosome15	6771169	6771169	Assemblytics_w_836	56	+	Insertion	0	56	Chromosome15_Phase0	+	within_alignment	6882491	6882547
Chromosome15	6884360	6884360	Assemblytics_w_837	67	+	Insertion	0	67	Chromosome15_Phase0	+	within_alignment	7009430	7009497
Chromosome15	888237	888299	Assemblytics_w_838	62	+	Deletion	62	0	Chromosome15_Phase0	+	within_alignment	581582	581582
Chromosome15	971111	971111	Assemblytics_w_839	77	+	Insertion	0	77	Chromosome15_Phase0	+	within_alignment	658966	659043
Chromosome15	1046541	1046541	Assemblytics_w_840	53	+	Insertion	0	53	Chromosome15_Phase0	+	within_alignment	734574	734627
Chromosome15	1143693	1143693	Assemblytics_w_841	61	+	Insertion	0	61	Chromosome15_Phase0	+	within_alignment	833259	833320
Chromosome15	2561742	2561742	Assemblytics_w_842	56	+	Insertion	0	56	Chromosome15_Phase0	+	within_alignment	2384801	2384857
Chromosome15	2760953	2760953	Assemblytics_w_843	61	+	Insertion	0	61	Chromosome15_Phase0	+	within_alignment	2616274	2616335
Chromosome15	2831120	2831120	Assemblytics_w_844	79	+	Insertion	0	79	Chromosome15_Phase0	+	within_alignment	2679604	2679683
Chromosome15	2890557	2890557	Assemblytics_w_845	72	+	Insertion	0	72	Chromosome15_Phase0	+	within_alignment	2750400	2750472
Chromosome15	12182936	12182936	Assemblytics_w_846	74	+	Insertion	0	74	Chromosome15_Phase0	+	within_alignment	12871496	12871570
Chromosome16	5097494	5097494	Assemblytics_w_847	86	+	Insertion	0	86	Chromosome16_Phase0	+	within_alignment	5342166	5342252
Chromosome16	5099312	5099372	Assemblytics_w_848	60	+	Deletion	60	0	Chromosome16_Phase0	+	within_alignment	5344080	5344080
Chromosome14	431079	431165	Assemblytics_w_849	86	+	Deletion	86	0	Chromosome14_Phase0	+	within_alignment	1225575	1225575
Chromosome14	594146	594146	Assemblytics_w_850	51	+	Insertion	0	51	Chromosome14_Phase0	+	within_alignment	1389248	1389299
Chromosome14	1388877	1388877	Assemblytics_w_851	55	+	Insertion	0	55	Chromosome14_Phase0	+	within_alignment	894529	894584
Chromosome14	16149627	16149685	Assemblytics_w_852	58	+	Deletion	58	0	Chromosome14_Phase0	+	within_alignment	18505369	18505369
Chromosome15	22888080	22888142	Assemblytics_w_853	62	+	Deletion	62	0	Chromosome15_Phase0	+	within_alignment	26070318	26070318
Chromosome15	20528891	20528891	Assemblytics_w_854	77	+	Insertion	0	77	Chromosome15_Phase0	+	within_alignment	23751238	23751315
Chromosome15	16288841	16288841	Assemblytics_w_855	68	+	Insertion	0	68	Chromosome15_Phase0	+	within_alignment	17844382	17844450
Chromosome15	9450153	9450213	Assemblytics_w_856	60	+	Deletion	60	0	Chromosome15_Phase0	+	within_alignment	9649283	9649283
Chromosome15	5511892	5511892	Assemblytics_w_857	50	+	Insertion	0	50	Chromosome15_Phase0	+	within_alignment	5605163	5605213
Chromosome15	5526592	5526644	Assemblytics_w_858	52	+	Deletion	52	0	Chromosome15_Phase0	+	within_alignment	5620401	5620401
Chromosome15	5602433	5602433	Assemblytics_w_859	66	+	Insertion	0	66	Chromosome15_Phase0	+	within_alignment	5678012	5678078
Chromosome08	22112464	22112464	Assemblytics_w_860	76	+	Insertion	0	76	Chromosome12_Phase0	+	within_alignment	23500222	23500298
Chromosome15	1857588	1857650	Assemblytics_w_861	62	+	Deletion	62	0	Chromosome15_Phase0	+	within_alignment	1648525	1648525
Chromosome15	1873925	1873925	Assemblytics_w_862	70	+	Insertion	0	70	Chromosome15_Phase0	+	within_alignment	1664823	1664893
Chromosome15	1902667	1902735	Assemblytics_w_863	68	+	Deletion	68	0	Chromosome15_Phase0	+	within_alignment	1692758	1692758
Chromosome14	4935375	4935375	Assemblytics_w_864	54	+	Insertion	0	54	Chromosome14_Phase0	+	within_alignment	4760347	4760401
Chromosome15	24492786	24492786	Assemblytics_w_865	56	+	Insertion	0	56	Chromosome15_Phase0	+	within_alignment	28670655	28670711
Chromosome16	4026895	4026955	Assemblytics_w_866	60	+	Deletion	60	0	Chromosome16_Phase0	+	within_alignment	4165129	4165129
Chromosome16	4116008	4116008	Assemblytics_w_867	66	+	Insertion	0	66	Chromosome16_Phase0	+	within_alignment	4225043	4225109
Chromosome16	1591076	1591156	Assemblytics_w_868	80	+	Deletion	80	0	Chromosome16_Phase0	+	within_alignment	886515	886515
Chromosome16	15992663	15992663	Assemblytics_w_869	72	+	Insertion	0	72	Chromosome16_Phase0	+	within_alignment	12858129	12858201
Chromosome16	3781010	3781080	Assemblytics_w_870	70	+	Deletion	70	0	Chromosome16_Phase0	+	within_alignment	3929991	3929991
Chromosome15	4474021	4474021	Assemblytics_w_871	86	+	Insertion	0	86	Chromosome15_Phase0	+	within_alignment	4516538	4516624
Chromosome15	4480454	4480505	Assemblytics_w_872	51	+	Deletion	51	0	Chromosome15_Phase0	+	within_alignment	4520534	4520534
Chromosome15	4560122	4560173	Assemblytics_w_873	51	+	Deletion	51	0	Chromosome15_Phase0	+	within_alignment	4589114	4589114
Chromosome13	27815289	27815289	Assemblytics_w_874	52	+	Insertion	0	52	Chromosome13_Phase0	+	within_alignment	33564040	33564092
Chromosome13	28089889	28089889	Assemblytics_w_875	52	+	Insertion	0	52	Chromosome13_Phase0	+	within_alignment	33835147	33835199
Chromosome15	25009215	25009265	Assemblytics_w_876	50	+	Deletion	50	0	Chromosome15_Phase0	+	within_alignment	25172881	25172881
Chromosome15	25316046	25316046	Assemblytics_w_877	83	+	Insertion	0	83	Chromosome15_Phase0	+	within_alignment	24726431	24726514
Chromosome15	25328377	25328448	Assemblytics_w_878	71	+	Deletion	71	0	Chromosome15_Phase0	+	within_alignment	24738827	24738827
Chromosome16	7387410	7387410	Assemblytics_w_879	53	+	Insertion	0	53	Chromosome16_Phase0	+	within_alignment	7579906	7579959
Chromosome15	19591881	19591881	Assemblytics_w_880	77	+	Insertion	0	77	Chromosome15_Phase0	+	within_alignment	21997679	21997756
Chromosome12	24176074	24176074	Assemblytics_w_881	74	+	Insertion	0	74	Chromosome15_Phase0	+	within_alignment	26812707	26812781
Chromosome12	24178018	24178018	Assemblytics_w_882	77	+	Insertion	0	77	Chromosome15_Phase0	+	within_alignment	26814726	26814803
Chromosome16	7324141	7324227	Assemblytics_w_883	86	+	Deletion	86	0	Chromosome16_Phase0	+	within_alignment	8447111	8447111
Chromosome14	1993834	1993914	Assemblytics_w_884	80	+	Deletion	80	0	Chromosome14_Phase0	+	within_alignment	1870522	1870522
Chromosome14	2013708	2013761	Assemblytics_w_885	53	+	Deletion	53	0	Chromosome14_Phase0	+	within_alignment	1890240	1890240
Chromosome14	2027029	2027029	Assemblytics_w_886	82	+	Insertion	0	82	Chromosome14_Phase0	+	within_alignment	1903312	1903394
Chromosome14	2069439	2069491	Assemblytics_w_887	52	+	Deletion	52	0	Chromosome14_Phase0	+	within_alignment	1949667	1949667
Chromosome14	2160502	2160502	Assemblytics_w_888	51	+	Insertion	0	51	Chromosome14_Phase0	+	within_alignment	2045509	2045560
Chromosome14	2314248	2314322	Assemblytics_w_889	74	+	Deletion	74	0	Chromosome14_Phase0	+	within_alignment	2189630	2189630
Chromosome16	3287716	3287716	Assemblytics_w_890	54	+	Insertion	0	54	Chromosome16_Phase0	+	within_alignment	3494143	3494197
Chromosome16	9182481	9182481	Assemblytics_w_891	55	+	Insertion	0	55	Chromosome16_Phase0	+	within_alignment	12989457	12989512
Chromosome15	24178139	24178206	Assemblytics_w_892	67	+	Deletion	67	0	Chromosome15_Phase0	+	within_alignment	29335490	29335490
Chromosome15	24243847	24243903	Assemblytics_w_893	56	+	Deletion	56	0	Chromosome15_Phase0	+	within_alignment	29231831	29231831
Chromosome16	8922092	8922148	Assemblytics_w_894	56	+	Deletion	56	0	Chromosome16_Phase0	+	within_alignment	13151638	13151638
Chromosome16	20391172	20391229	Assemblytics_w_895	57	+	Deletion	57	0	Chromosome16_Phase0	+	within_alignment	22154209	22154209
Chromosome16	20435683	20435683	Assemblytics_w_896	53	+	Insertion	0	53	Chromosome16_Phase0	+	within_alignment	22100212	22100265
Chromosome15	6955378	6955443	Assemblytics_w_897	65	+	Deletion	65	0	Chromosome15_Phase0	+	within_alignment	7083152	7083152
Chromosome15	6972170	6972170	Assemblytics_w_898	77	+	Insertion	0	77	Chromosome15_Phase0	+	within_alignment	7099717	7099794
Chromosome16	22533036	22533036	Assemblytics_w_899	75	+	Insertion	0	75	Chromosome16_Phase0	+	within_alignment	24498487	24498562
Chromosome16	21683493	21683579	Assemblytics_w_900	86	+	Deletion	86	0	Chromosome16_Phase0	+	within_alignment	22904283	22904283
Chromosome16	21802415	21802489	Assemblytics_w_901	74	+	Deletion	74	0	Chromosome16_Phase0	+	within_alignment	22971597	22971597
Chromosome14	2479836	2479836	Assemblytics_w_902	56	+	Insertion	0	56	Chromosome14_Phase0	+	within_alignment	2352602	2352658
Chromosome16	4749093	4749179	Assemblytics_w_903	86	+	Deletion	86	0	Chromosome16_Phase0	+	within_alignment	5947776	5947776
Chromosome17	5858559	5858614	Assemblytics_w_904	55	+	Deletion	55	0	Chromosome17_Phase0	+	within_alignment	7489600	7489600
Chromosome15	6049320	6049376	Assemblytics_w_905	56	+	Deletion	56	0	Chromosome15_Phase0	+	within_alignment	6176947	6176947
Chromosome16	15471250	15471250	Assemblytics_w_906	76	+	Insertion	0	76	Chromosome16_Phase0	+	within_alignment	17715374	17715450
Chromosome16	15512578	15512643	Assemblytics_w_907	65	+	Deletion	65	0	Chromosome16_Phase0	+	within_alignment	17679244	17679244
Chromosome17	5081595	5081595	Assemblytics_w_908	51	+	Insertion	0	51	Chromosome17_Phase0	+	within_alignment	6392244	6392295
Chromosome17	5121181	5121244	Assemblytics_w_909	63	+	Deletion	63	0	Chromosome17_Phase0	+	within_alignment	6425577	6425577
Chromosome16	23368958	23368958	Assemblytics_w_910	57	+	Insertion	0	57	Chromosome16_Phase0	+	within_alignment	25202268	25202325
Chromosome16	2134825	2134825	Assemblytics_w_911	86	+	Insertion	0	86	Chromosome16_Phase0	+	within_alignment	1303609	1303695
Chromosome16	2281024	2281024	Assemblytics_w_912	51	+	Insertion	0	51	Chromosome16_Phase0	+	within_alignment	1479903	1479954
Chromosome16	2371010	2371010	Assemblytics_w_913	50	+	Insertion	0	50	Chromosome16_Phase0	+	within_alignment	1554393	1554443
Chromosome16	23969183	23969251	Assemblytics_w_914	68	+	Deletion	68	0	Chromosome16_Phase0	+	within_alignment	25738796	25738796
Chromosome16	524040	524040	Assemblytics_w_915	77	+	Insertion	0	77	Chromosome16_Phase0	+	within_alignment	2064890	2064967
Chromosome16	537100	537100	Assemblytics_w_916	77	+	Insertion	0	77	Chromosome16_Phase0	+	within_alignment	2078004	2078081
Chromosome16	24265812	24265866	Assemblytics_w_917	54	+	Deletion	54	0	Chromosome16_Phase0	+	within_alignment	26034590	26034590
Chromosome17	14739020	14739081	Assemblytics_w_918	61	+	Deletion	61	0	Chromosome17_Phase0	+	within_alignment	18791936	18791936
Chromosome16	25789579	25789579	Assemblytics_w_919	70	+	Insertion	0	70	Chromosome16_Phase0	+	within_alignment	27700434	27700504
Chromosome17	10200503	10200503	Assemblytics_w_920	85	+	Insertion	0	85	Chromosome17_Phase0	+	within_alignment	9704497	9704582
Chromosome17	10206785	10206785	Assemblytics_w_921	50	+	Insertion	0	50	Chromosome17_Phase0	+	within_alignment	9710866	9710916
Chromosome17	387678	387678	Assemblytics_w_922	61	+	Insertion	0	61	Chromosome17_Phase0	+	within_alignment	585375	585436
Chromosome17	504424	504424	Assemblytics_w_923	58	+	Insertion	0	58	Chromosome17_Phase0	+	within_alignment	496976	497034
Chromosome17	512955	512955	Assemblytics_w_924	76	+	Insertion	0	76	Chromosome17_Phase0	+	within_alignment	505573	505649
Chromosome17	10443830	10443896	Assemblytics_w_925	66	+	Deletion	66	0	Chromosome17_Phase0	+	within_alignment	9454256	9454256
Chromosome11	7544214	7544266	Assemblytics_w_926	52	+	Deletion	52	0	Chromosome17_Phase0	+	within_alignment	12881653	12881653
Chromosome11	7357043	7357043	Assemblytics_w_927	50	+	Insertion	0	50	Chromosome17_Phase0	+	within_alignment	12929853	12929903
Chromosome16	21404645	21404718	Assemblytics_w_928	73	+	Deletion	73	0	Chromosome16_Phase0	+	within_alignment	22758889	22758889
Chromosome10	19845909	19845981	Assemblytics_w_929	72	+	Deletion	72	0	Chromosome17_Phase0	+	within_alignment	14580019	14580019
Chromosome16	21932813	21932892	Assemblytics_w_930	79	+	Deletion	79	0	Chromosome16_Phase0	+	within_alignment	23201114	23201114
Chromosome16	12827411	12827468	Assemblytics_w_931	57	+	Deletion	57	0	Chromosome16_Phase0	+	within_alignment	16129912	16129912
Chromosome17	10969309	10969364	Assemblytics_w_932	55	+	Deletion	55	0	Chromosome17_Phase0	+	within_alignment	10511425	10511425
Chromosome17	4328548	4328548	Assemblytics_w_933	78	+	Insertion	0	78	Chromosome17_Phase0	+	within_alignment	5859232	5859310
Chromosome16	22903318	22903390	Assemblytics_w_934	72	+	Deletion	72	0	Chromosome16_Phase0	+	within_alignment	24768084	24768084
Chromosome16	23150248	23150248	Assemblytics_w_935	76	+	Insertion	0	76	Chromosome16_Phase0	+	within_alignment	24994521	24994597
Chromosome17	14601880	14601880	Assemblytics_w_936	73	+	Insertion	0	73	Chromosome17_Phase0	+	within_alignment	18512365	18512438
Chromosome17	22840136	22840187	Assemblytics_w_937	51	+	Deletion	51	0	Chromosome17_Phase0	+	within_alignment	24892083	24892083
Chromosome17	22854942	22854942	Assemblytics_w_938	83	+	Insertion	0	83	Chromosome17_Phase0	+	within_alignment	24919041	24919124
Chromosome17	17330848	17330848	Assemblytics_w_939	63	+	Insertion	0	63	Chromosome17_Phase0	+	within_alignment	19173133	19173196
Chromosome17	17656811	17656878	Assemblytics_w_940	67	+	Deletion	67	0	Chromosome17_Phase0	+	within_alignment	19473877	19473877
Chromosome16	26516248	26516300	Assemblytics_w_941	52	+	Deletion	52	0	Chromosome16_Phase0	+	within_alignment	28338537	28338537
Chromosome17	10548381	10548433	Assemblytics_w_942	52	+	Deletion	52	0	Chromosome17_Phase0	+	within_alignment	10024883	10024883
Chromosome17	11958105	11958161	Assemblytics_w_943	56	+	Deletion	56	0	Chromosome17_Phase0	+	within_alignment	9035742	9035742
Chromosome17	12000255	12000319	Assemblytics_w_944	64	+	Deletion	64	0	Chromosome17_Phase0	+	within_alignment	8998088	8998088
Chromosome16	23482195	23482276	Assemblytics_w_945	81	+	Deletion	81	0	Chromosome16_Phase0	+	within_alignment	25335325	25335325
Chromosome16	23549248	23549248	Assemblytics_w_946	52	+	Insertion	0	52	Chromosome16_Phase0	+	within_alignment	25415484	25415536
Chromosome17	19304357	19304419	Assemblytics_w_947	62	+	Deletion	62	0	Chromosome17_Phase0	+	within_alignment	21396928	21396928
Chromosome17	13730528	13730528	Assemblytics_w_948	59	+	Insertion	0	59	Chromosome17_Phase0	+	within_alignment	15123580	15123639
Chromosome17	11715221	11715221	Assemblytics_w_949	68	+	Insertion	0	68	Chromosome17_Phase0	+	within_alignment	9349478	9349546
Chromosome18	1074942	1074942	Assemblytics_w_950	55	+	Insertion	0	55	Chromosome18_Phase0	+	within_alignment	1155104	1155159
Chromosome17	1306344	1306344	Assemblytics_w_951	54	+	Insertion	0	54	Chromosome17_Phase0	+	within_alignment	1066766	1066820
Chromosome17	14838227	14838227	Assemblytics_w_952	71	+	Insertion	0	71	Chromosome17_Phase0	+	within_alignment	18667933	18668004
Chromosome17	3359155	3359155	Assemblytics_w_953	75	+	Insertion	0	75	Chromosome17_Phase0	+	within_alignment	3415153	3415228
Chromosome17	21120692	21120766	Assemblytics_w_954	74	+	Deletion	74	0	Chromosome17_Phase0	+	within_alignment	23224393	23224393
Chromosome12	1151294	1151294	Assemblytics_w_955	68	+	Insertion	0	68	Chromosome17_Phase0	+	within_alignment	19107484	19107552
Chromosome15	10632746	10632746	Assemblytics_w_956	50	+	Insertion	0	50	Chromosome15_Phase0	+	within_alignment	10951965	10952015
Chromosome17	13934943	13934943	Assemblytics_w_957	73	+	Insertion	0	73	Chromosome17_Phase0	+	within_alignment	17443994	17444067
Chromosome16	26639900	26639960	Assemblytics_w_958	60	+	Deletion	60	0	Chromosome16_Phase0	+	within_alignment	28479937	28479937
Chromosome18	3614350	3614412	Assemblytics_w_959	62	+	Deletion	62	0	Chromosome18_Phase0	+	within_alignment	3640291	3640291
Chromosome18	7415265	7415351	Assemblytics_w_960	86	+	Deletion	86	0	Chromosome18_Phase0	+	within_alignment	8083737	8083737
Chromosome18	1845785	1845838	Assemblytics_w_961	53	+	Deletion	53	0	Chromosome18_Phase0	+	within_alignment	2088734	2088734
Chromosome17	19189317	19189402	Assemblytics_w_962	85	+	Deletion	85	0	Chromosome17_Phase0	+	within_alignment	21260782	21260782
Chromosome18	2748058	2748122	Assemblytics_w_963	64	+	Deletion	64	0	Chromosome18_Phase0	+	within_alignment	2402491	2402491
Chromosome17	7618440	7618440	Assemblytics_w_964	58	+	Insertion	0	58	Chromosome17_Phase0	+	within_alignment	8719675	8719733
Chromosome16	23214175	23214175	Assemblytics_w_965	60	+	Insertion	0	60	Chromosome16_Phase0	+	within_alignment	25051422	25051482
Chromosome17	23882263	23882263	Assemblytics_w_966	86	+	Insertion	0	86	Chromosome17_Phase0	+	within_alignment	26133191	26133277
Chromosome18	6097647	6097647	Assemblytics_w_967	56	+	Insertion	0	56	Chromosome18_Phase0	+	within_alignment	6399234	6399290
Chromosome18	7869272	7869272	Assemblytics_w_968	79	+	Insertion	0	79	Chromosome18_Phase0	+	within_alignment	8590215	8590294
Chromosome16	5631883	5631950	Assemblytics_w_969	67	+	Deletion	67	0	Chromosome16_Phase0	+	within_alignment	5682191	5682191
Chromosome17	21802439	21802439	Assemblytics_w_970	60	+	Insertion	0	60	Chromosome17_Phase0	+	within_alignment	23869410	23869470
Chromosome18	12080950	12080950	Assemblytics_w_971	58	+	Insertion	0	58	Chromosome18_Phase0	+	within_alignment	13680378	13680436
Chromosome17	22225460	22225460	Assemblytics_w_972	58	+	Insertion	0	58	Chromosome17_Phase0	+	within_alignment	24304543	24304601
Chromosome18	9184239	9184239	Assemblytics_w_973	53	+	Insertion	0	53	Chromosome18_Phase0	+	within_alignment	10204811	10204864
Chromosome18	13503084	13503084	Assemblytics_w_974	72	+	Insertion	0	72	Chromosome18_Phase0	+	within_alignment	14530532	14530604
Chromosome18	1260211	1260274	Assemblytics_w_975	63	+	Deletion	63	0	Chromosome18_Phase0	+	within_alignment	1388267	1388267
Chromosome17	13156996	13157050	Assemblytics_w_976	54	+	Deletion	54	0	Chromosome17_Phase0	+	within_alignment	15671329	15671329
Chromosome18	10775181	10775181	Assemblytics_w_977	63	+	Insertion	0	63	Chromosome18_Phase0	+	within_alignment	12486084	12486147
Chromosome18	9326316	9326370	Assemblytics_w_978	54	+	Deletion	54	0	Chromosome18_Phase0	+	within_alignment	10347890	10347890
Chromosome16	26766724	26766724	Assemblytics_w_979	55	+	Insertion	0	55	Chromosome16_Phase0	+	within_alignment	28635025	28635080
Chromosome16	26838889	26838967	Assemblytics_w_980	78	+	Deletion	78	0	Chromosome16_Phase0	+	within_alignment	28719399	28719399
Chromosome16	26884384	26884449	Assemblytics_w_981	65	+	Deletion	65	0	Chromosome16_Phase0	+	within_alignment	28765496	28765496
Chromosome16	26962142	26962197	Assemblytics_w_982	55	+	Deletion	55	0	Chromosome16_Phase0	+	within_alignment	28842136	28842136
Chromosome16	24662928	24662987	Assemblytics_w_983	59	+	Deletion	59	0	Chromosome16_Phase0	+	within_alignment	26476828	26476828
Chromosome18	7028308	7028364	Assemblytics_w_984	56	+	Deletion	56	0	Chromosome18_Phase0	+	within_alignment	7689704	7689704
Chromosome18	7201901	7201901	Assemblytics_w_985	52	+	Insertion	0	52	Chromosome18_Phase0	+	within_alignment	7849833	7849885
Chromosome18	3262337	3262337	Assemblytics_w_986	71	+	Insertion	0	71	Chromosome18_Phase0	+	within_alignment	3328472	3328543
Chromosome03	17102782	17102782	Assemblytics_w_987	74	+	Insertion	0	74	Chromosome16_Phase0	+	within_alignment	11299638	11299712
Chromosome01	13674933	13674933	Assemblytics_w_988	61	+	Insertion	0	61	Scaffold1658_Phase0	+	within_alignment	34037	34098
Chromosome17	20523759	20523841	Assemblytics_w_989	82	+	Deletion	82	0	Chromosome17_Phase0	+	within_alignment	22745321	22745321
Chromosome17	20538036	20538036	Assemblytics_w_990	65	+	Insertion	0	65	Chromosome17_Phase0	+	within_alignment	22870988	22871053
Chromosome18	3828688	3828688	Assemblytics_w_991	67	+	Insertion	0	67	Chromosome18_Phase0	+	within_alignment	3857109	3857176
Chromosome18	3891748	3891748	Assemblytics_w_992	53	+	Insertion	0	53	Chromosome18_Phase0	+	within_alignment	3924841	3924894
Chromosome01	10141464	10141514	Assemblytics_w_993	50	+	Deletion	50	0	Chromosome18_Phase0	+	within_alignment	3954465	3954465
Chromosome18	13106445	13106445	Assemblytics_w_994	60	+	Insertion	0	60	Chromosome18_Phase0	+	within_alignment	15763760	15763820
Chromosome18	486301	486372	Assemblytics_w_995	71	+	Deletion	71	0	Chromosome18_Phase0	+	within_alignment	568667	568667
Chromosome18	556345	556427	Assemblytics_w_996	82	+	Deletion	82	0	Chromosome18_Phase0	+	within_alignment	641655	641655
Chromosome18	3914100	3914157	Assemblytics_w_997	57	+	Deletion	57	0	Chromosome18_Phase0	+	within_alignment	4064508	4064508
Chromosome18	4065201	4065201	Assemblytics_w_998	64	+	Insertion	0	64	Chromosome18_Phase0	+	within_alignment	4226150	4226214
Chromosome02	19520859	19520929	Assemblytics_w_999	70	+	Deletion	70	0	Scaffold1615_Phase0	+	within_alignment	179966	179966
Chromosome08	12872953	12872953	Assemblytics_w_1000	69	+	Insertion	0	69	Scaffold1843_Phase0	+	within_alignment	8621	8690
Chromosome12	21066297	21066366	Assemblytics_w_1001	69	+	Deletion	69	0	Scaffold1588_Phase0	+	within_alignment	612	612
Chromosome11	8383351	8383351	Assemblytics_w_1002	72	+	Insertion	0	72	Scaffold1695_Phase0	+	within_alignment	67431	67503
Chromosome11	8384879	8384931	Assemblytics_w_1003	52	+	Deletion	52	0	Scaffold1695_Phase0	+	within_alignment	69030	69030
Chromosome16	25096770	25096770	Assemblytics_w_1004	68	+	Insertion	0	68	Chromosome16_Phase0	+	within_alignment	26918500	26918568
Chromosome16	25178431	25178481	Assemblytics_w_1005	50	+	Deletion	50	0	Chromosome16_Phase0	+	within_alignment	27000506	27000506
Chromosome01	32566925	32566979	Assemblytics_w_1006	54	+	Deletion	54	0	Scaffold1845_Phase0	+	within_alignment	114729	114729
Chromosome16	26997718	26997718	Assemblytics_w_1007	70	+	Insertion	0	70	Chromosome16_Phase0	+	within_alignment	28903739	28903809
Chromosome16	27442306	27442306	Assemblytics_w_1008	59	+	Insertion	0	59	Chromosome16_Phase0	+	within_alignment	29351966	29352025
Chromosome08	14540642	14540642	Assemblytics_w_1009	55	+	Insertion	0	55	Scaffold1670_Phase0	+	within_alignment	270942	270997
Chromosome08	5732448	5732448	Assemblytics_w_1010	70	+	Insertion	0	70	Scaffold2001_Phase0	+	within_alignment	4113	4183
Chromosome15	7168698	7168698	Assemblytics_w_1011	72	+	Insertion	0	72	Scaffold2029_Phase0	+	within_alignment	23048	23120
Chromosome08	22407752	22407752	Assemblytics_w_1012	58	+	Insertion	0	58	Scaffold1918_Phase0	+	within_alignment	15834	15892
Chromosome01	15094858	15094858	Assemblytics_w_1013	61	+	Insertion	0	61	Scaffold1755_Phase0	+	within_alignment	29943	30004
Chromosome01	15097151	15097151	Assemblytics_w_1014	77	+	Insertion	0	77	Scaffold1755_Phase0	+	within_alignment	32312	32389
Chromosome01	15100558	15100558	Assemblytics_w_1015	77	+	Insertion	0	77	Scaffold1755_Phase0	+	within_alignment	13726	13803
Chromosome02	5736267	5736267	Assemblytics_w_1016	59	+	Insertion	0	59	Scaffold1751_Phase0	+	within_alignment	189737	189796
Chromosome18	7011910	7011962	Assemblytics_w_1017	52	+	Deletion	52	0	Chromosome18_Phase0	+	within_alignment	7672607	7672607
Chromosome18	4215220	4215220	Assemblytics_w_1018	57	+	Insertion	0	57	Chromosome18_Phase0	+	within_alignment	4376322	4376379
Chromosome18	4260259	4260326	Assemblytics_w_1019	67	+	Deletion	67	0	Chromosome18_Phase0	+	within_alignment	4420862	4420862
Chromosome18	8118494	8118494	Assemblytics_w_1020	57	+	Insertion	0	57	Chromosome18_Phase0	+	within_alignment	8840152	8840209
Chromosome18	8120780	8120780	Assemblytics_w_1021	61	+	Insertion	0	61	Chromosome18_Phase0	+	within_alignment	8842507	8842568
Chromosome15	8789184	8789184	Assemblytics_w_1022	83	+	Insertion	0	83	Scaffold1553_Phase0	+	within_alignment	39555	39638
Chromosome11	10926756	10926756	Assemblytics_w_1023	60	+	Insertion	0	60	Scaffold1818_Phase0	+	within_alignment	204903	204963
Chromosome18	41795	41795	Assemblytics_w_1024	77	+	Insertion	0	77	Scaffold1800_Phase0	+	within_alignment	22647	22724
Chromosome10	12376657	12376657	Assemblytics_w_1025	60	+	Insertion	0	60	Scaffold1778_Phase0	+	within_alignment	37374	37434
Chromosome06	1102671	1102729	Assemblytics_w_1026	58	+	Deletion	58	0	Scaffold1934_Phase0	+	within_alignment	36792	36792
Chromosome11	6757119	6757119	Assemblytics_w_1027	67	+	Insertion	0	67	Chromosome18_Phase0	+	within_alignment	15626229	15626296
Chromosome16	27682438	27682518	Assemblytics_w_1028	80	+	Deletion	80	0	Chromosome16_Phase0	+	within_alignment	29584163	29584163
Chromosome16	27941779	27941834	Assemblytics_w_1029	55	+	Deletion	55	0	Chromosome16_Phase0	+	within_alignment	29834946	29834946
Chromosome08	22563134	22563184	Assemblytics_w_1030	50	+	Deletion	50	0	Scaffold1675_Phase0	+	within_alignment	106808	106808
Chromosome17	24634049	24634101	Assemblytics_w_1031	52	+	Deletion	52	0	Chromosome17_Phase0	+	within_alignment	26461608	26461608
Chromosome07	12741988	12741988	Assemblytics_w_1032	58	+	Insertion	0	58	Scaffold1646_Phase0	+	within_alignment	45778	45836
Chromosome07	12750265	12750265	Assemblytics_w_1033	82	+	Insertion	0	82	Scaffold1646_Phase0	+	within_alignment	54102	54184
Chromosome09	2399773	2399839	Assemblytics_w_1034	66	+	Deletion	66	0	Scaffold1953_Phase0	+	within_alignment	88273	88273
Chromosome18	5131592	5131661	Assemblytics_w_1035	69	+	Deletion	69	0	Chromosome18_Phase0	+	within_alignment	5299103	5299103
Chromosome11	6757039	6757095	Assemblytics_w_1036	56	+	Deletion	56	0	Chromosome18_Phase0	+	within_alignment	5156058	5156058
Chromosome16	19834450	19834532	Assemblytics_w_1037	82	+	Deletion	82	0	Scaffold1767_Phase0	+	within_alignment	154417	154417
Chromosome09	12659342	12659342	Assemblytics_w_1038	73	+	Insertion	0	73	Scaffold1851_Phase0	+	within_alignment	64501	64574
Chromosome09	12659342	12659342	Assemblytics_w_1039	73	+	Insertion	0	73	Scaffold1851_Phase0	+	within_alignment	82117	82190
Chromosome16	25645109	25645109	Assemblytics_w_1040	69	+	Insertion	0	69	Chromosome16_Phase0	+	within_alignment	27479902	27479971
Chromosome10	4951346	4951346	Assemblytics_w_1041	54	+	Insertion	0	54	Scaffold2091_Phase0	+	within_alignment	45427	45481
Chromosome03	3845537	3845537	Assemblytics_w_1042	60	+	Insertion	0	60	Scaffold2053_Phase0	+	within_alignment	71893	71953
Chromosome02	5736267	5736267	Assemblytics_w_1043	57	+	Insertion	0	57	Scaffold1752_Phase0	+	within_alignment	7485	7542
Chromosome06	10372834	10372895	Assemblytics_w_1044	61	+	Deletion	61	0	Scaffold2202_Phase0	+	within_alignment	46836	46836
Chromosome05	18116287	18116287	Assemblytics_w_1045	58	+	Insertion	0	58	Scaffold2026_Phase0	+	within_alignment	2674	2732
Chromosome09	6204880	6204880	Assemblytics_w_1046	63	+	Insertion	0	63	Scaffold1715_Phase0	+	within_alignment	202697	202760
Chromosome01	13323608	13323608	Assemblytics_w_1047	77	+	Insertion	0	77	Scaffold1818_Phase0	+	within_alignment	135368	135445
Chromosome18	8705905	8705905	Assemblytics_w_1048	52	+	Insertion	0	52	Chromosome18_Phase0	+	within_alignment	9430986	9431038
Chromosome18	8819112	8819112	Assemblytics_w_1049	80	+	Insertion	0	80	Chromosome18_Phase0	+	within_alignment	9501634	9501714
Chromosome18	8824451	8824451	Assemblytics_w_1050	57	+	Insertion	0	57	Chromosome18_Phase0	+	within_alignment	9507059	9507116
Chromosome04	9225114	9225114	Assemblytics_w_1051	63	+	Insertion	0	63	Scaffold1909_Phase0	+	within_alignment	341822	341885
Chromosome01	16889652	16889702	Assemblytics_w_1052	50	+	Deletion	50	0	Scaffold2444_Phase0	+	within_alignment	87565	87565
Chromosome09	1941909	1941977	Assemblytics_w_1053	68	+	Deletion	68	0	Scaffold33_Phase0	+	within_alignment	11994	11994
Chromosome08	24387011	24387074	Assemblytics_w_1054	63	+	Deletion	63	0	Scaffold1972_Phase0	+	within_alignment	19390	19390
Chromosome08	388012	388070	Assemblytics_w_1055	58	+	Deletion	58	0	Scaffold2215_Phase0	+	within_alignment	73031	73031
Chromosome05	15398950	15398950	Assemblytics_w_1056	75	+	Insertion	0	75	Scaffold2435_Phase0	+	within_alignment	21431	21506
Chromosome12	18930031	18930031	Assemblytics_w_1057	59	+	Insertion	0	59	Scaffold2296_Phase0	+	within_alignment	51531	51590
Chromosome12	23641245	23641245	Assemblytics_w_1058	73	+	Insertion	0	73	Scaffold2646_Phase0	+	within_alignment	52565	52638
Chromosome15	15226852	15226852	Assemblytics_w_1059	79	+	Insertion	0	79	Scaffold2281_Phase0	+	within_alignment	121789	121868
Chromosome12	4260137	4260216	Assemblytics_w_1060	79	+	Deletion	79	0	Scaffold2429_Phase0	+	within_alignment	281707	281707
Chromosome01	3271710	3271710	Assemblytics_w_1061	72	+	Insertion	0	72	Scaffold2558_Phase0	+	within_alignment	56418	56490
Chromosome11	37358	37358	Assemblytics_w_1062	75	+	Insertion	0	75	Scaffold2449_Phase0	+	within_alignment	193176	193251
Chromosome11	185252	185306	Assemblytics_w_1063	54	+	Deletion	54	0	Scaffold2449_Phase0	+	within_alignment	27235	27235
Chromosome18	4726478	4726478	Assemblytics_w_1064	51	+	Insertion	0	51	Chromosome18_Phase0	+	within_alignment	4835827	4835878
Chromosome07	26728420	26728420	Assemblytics_w_1065	70	+	Insertion	0	70	Scaffold2828_Phase0	+	within_alignment	14783	14853
Chromosome07	1672265	1672265	Assemblytics_w_1066	56	+	Insertion	0	56	Scaffold2651_Phase0	+	within_alignment	4582	4638
Chromosome05	11539903	11539903	Assemblytics_w_1067	58	+	Insertion	0	58	Scaffold2725_Phase0	+	within_alignment	4909	4967
Chromosome18	10474900	10474900	Assemblytics_w_1068	53	+	Insertion	0	53	Scaffold2556_Phase0	+	within_alignment	132696	132749
Chromosome13	14701545	14701545	Assemblytics_w_1069	55	+	Insertion	0	55	Scaffold2719_Phase0	+	within_alignment	7083	7138
Chromosome07	9892662	9892662	Assemblytics_w_1070	59	+	Insertion	0	59	Scaffold2934_Phase0	+	within_alignment	26656	26715
Chromosome14	7582624	7582624	Assemblytics_w_1071	75	+	Insertion	0	75	Scaffold2916_Phase0	+	within_alignment	95566	95641
Chromosome03	2051401	2051454	Assemblytics_w_1072	53	+	Deletion	53	0	Scaffold3059_Phase0	+	within_alignment	1744	1744
Chromosome12	30715400	30715455	Assemblytics_w_1073	55	+	Deletion	55	0	Scaffold2927_Phase0	+	within_alignment	56796	56796
Chromosome13	14701545	14701545	Assemblytics_w_1074	55	+	Insertion	0	55	Scaffold2823_Phase0	+	within_alignment	78733	78788
Chromosome16	3436360	3436360	Assemblytics_w_1075	51	+	Insertion	0	51	Scaffold3064_Phase0	+	within_alignment	113800	113851
Chromosome09	1716983	1717057	Assemblytics_w_1076	74	+	Deletion	74	0	Scaffold2913_Phase0	+	within_alignment	874	874
Chromosome02	23422613	23422678	Assemblytics_w_1077	65	+	Deletion	65	0	Scaffold2914_Phase0	+	within_alignment	32999	32999
Chromosome09	10031468	10031525	Assemblytics_w_1078	57	+	Deletion	57	0	Scaffold2914_Phase0	+	within_alignment	46053	46053
Chromosome11	1189114	1189114	Assemblytics_w_1079	50	+	Insertion	0	50	Scaffold2866_Phase0	+	within_alignment	250211	250261
Chromosome15	23860383	23860383	Assemblytics_w_1080	58	+	Insertion	0	58	Scaffold3248_Phase0	+	within_alignment	63462	63520
Chromosome15	23869083	23869083	Assemblytics_w_1081	76	+	Insertion	0	76	Scaffold3247_Phase0	+	within_alignment	65605	65681
Chromosome16	23839614	23839686	Assemblytics_w_1082	72	+	Deletion	72	0	Scaffold3182_Phase0	+	within_alignment	64839	64839
Chromosome08	32593231	32593231	Assemblytics_w_1083	78	+	Insertion	0	78	Scaffold2741_Phase0	+	within_alignment	93320	93398
Chromosome15	25976679	25976765	Assemblytics_w_1084	86	+	Deletion	86	0	Scaffold3022_Phase0	+	within_alignment	238283	238283
Chromosome04	10354086	10354163	Assemblytics_w_1085	77	+	Deletion	77	0	Scaffold3189_Phase0	+	within_alignment	50186	50186
Chromosome10	7709048	7709048	Assemblytics_w_1086	52	+	Insertion	0	52	Scaffold3177_Phase0	+	within_alignment	46285	46337
Chromosome10	7754755	7754807	Assemblytics_w_1087	52	+	Deletion	52	0	Scaffold3177_Phase0	+	within_alignment	29970	29970
Chromosome06	7297194	7297194	Assemblytics_w_1088	66	+	Insertion	0	66	Scaffold3121_Phase0	+	within_alignment	53736	53802
Chromosome09	29116767	29116835	Assemblytics_w_1089	68	+	Deletion	68	0	Scaffold3275_Phase0	+	within_alignment	33117	33117
Chromosome02	20539121	20539121	Assemblytics_w_1090	56	+	Insertion	0	56	Scaffold3105_Phase0	+	within_alignment	79445	79501
Chromosome09	4155995	4155995	Assemblytics_w_1091	67	+	Insertion	0	67	Scaffold3356_Phase0	+	within_alignment	46257	46324
Chromosome12	26975478	26975478	Assemblytics_w_1092	79	+	Insertion	0	79	Scaffold3228_Phase0	+	within_alignment	4853	4932
Chromosome12	30678163	30678163	Assemblytics_w_1093	55	+	Insertion	0	55	Scaffold3425_Phase0	+	within_alignment	13325	13380
Chromosome17	8568162	8568239	Assemblytics_w_1094	77	+	Deletion	77	0	Scaffold3085_Phase0	+	within_alignment	39232	39232
Chromosome07	8358108	8358108	Assemblytics_w_1095	52	+	Insertion	0	52	Scaffold3642_Phase0	+	within_alignment	90240	90292
Chromosome07	16745901	16745901	Assemblytics_w_1096	68	+	Insertion	0	68	Scaffold3661_Phase0	+	within_alignment	111291	111359
Chromosome07	16749673	16749673	Assemblytics_w_1097	65	+	Insertion	0	65	Scaffold3661_Phase0	+	within_alignment	115126	115191
Chromosome04	8640405	8640467	Assemblytics_w_1098	62	+	Deletion	62	0	Scaffold3668_Phase0	+	within_alignment	12958	12958
Chromosome14	154247	154303	Assemblytics_w_1099	56	+	Deletion	56	0	Scaffold3740_Phase0	+	within_alignment	34304	34304
Chromosome03	3029518	3029576	Assemblytics_w_1100	58	+	Deletion	58	0	Scaffold3761_Phase0	+	within_alignment	12178	12178
Chromosome03	3029518	3029576	Assemblytics_w_1101	58	+	Deletion	58	0	Scaffold3761_Phase0	+	within_alignment	35234	35234
Chromosome14	14090810	14090860	Assemblytics_w_1102	50	+	Deletion	50	0	Scaffold3284_Phase0	+	within_alignment	6336	6336
Chromosome14	14094762	14094762	Assemblytics_w_1103	62	+	Insertion	0	62	Scaffold3284_Phase0	+	within_alignment	101921	101983
Chromosome16	15773231	15773315	Assemblytics_w_1104	84	+	Deletion	84	0	Scaffold3321_Phase0	+	within_alignment	171561	171561
Chromosome16	15800135	15800135	Assemblytics_w_1105	80	+	Insertion	0	80	Scaffold3321_Phase0	+	within_alignment	195089	195169
Chromosome13	25636891	25636953	Assemblytics_w_1106	62	+	Deletion	62	0	Scaffold3910_Phase0	+	within_alignment	1920	1920
Chromosome07	26691396	26691455	Assemblytics_w_1107	59	+	Deletion	59	0	Scaffold3719_Phase0	+	within_alignment	32827	32827
Chromosome15	11441856	11441917	Assemblytics_w_1108	61	+	Deletion	61	0	Scaffold3484_Phase0	+	within_alignment	34724	34724
Chromosome07	26497239	26497239	Assemblytics_w_1109	52	+	Insertion	0	52	Scaffold3641_Phase0	+	within_alignment	99005	99057
Chromosome08	17751476	17751554	Assemblytics_w_1110	78	+	Deletion	78	0	Scaffold3473_Phase0	+	within_alignment	802	802
Chromosome08	23468208	23468208	Assemblytics_w_1111	52	+	Insertion	0	52	Scaffold3474_Phase0	+	within_alignment	34154	34206
Chromosome07	1123429	1123429	Assemblytics_w_1112	84	+	Insertion	0	84	Scaffold3877_Phase0	+	within_alignment	32377	32461
Chromosome07	26614924	26614981	Assemblytics_w_1113	57	+	Deletion	57	0	Scaffold4022_Phase0	+	within_alignment	45643	45643
Chromosome08	20380759	20380759	Assemblytics_w_1114	83	+	Insertion	0	83	Scaffold3478_Phase0	+	within_alignment	49074	49157
Chromosome14	954159	954159	Assemblytics_w_1115	77	+	Insertion	0	77	Scaffold3640_Phase0	+	within_alignment	47549	47626
Chromosome14	10640	10640	Assemblytics_w_1116	59	+	Insertion	0	59	Scaffold3741_Phase0	+	within_alignment	10144	10203
Chromosome02	137272	137325	Assemblytics_w_1117	53	+	Deletion	53	0	Scaffold4005_Phase0	+	within_alignment	96116	96116
Chromosome04	5606187	5606187	Assemblytics_w_1118	54	+	Insertion	0	54	Scaffold3832_Phase0	+	within_alignment	148707	148761
Chromosome04	17078369	17078426	Assemblytics_w_1119	57	+	Deletion	57	0	Scaffold4097_Phase0	+	within_alignment	73510	73510
Chromosome04	17086892	17086960	Assemblytics_w_1120	68	+	Deletion	68	0	Scaffold4097_Phase0	+	within_alignment	82013	82013
Chromosome02	16907669	16907746	Assemblytics_w_1121	77	+	Deletion	77	0	Scaffold4189_Phase0	+	within_alignment	37285	37285
Chromosome17	10014774	10014774	Assemblytics_w_1122	77	+	Insertion	0	77	Scaffold3940_Phase0	+	within_alignment	202939	203016
Chromosome13	7948797	7948797	Assemblytics_w_1123	57	+	Insertion	0	57	Scaffold4217_Phase0	+	within_alignment	59107	59164
Chromosome02	30502793	30502793	Assemblytics_w_1124	53	+	Insertion	0	53	Scaffold4294_Phase0	+	within_alignment	63290	63343
Chromosome09	16267364	16267364	Assemblytics_w_1125	74	+	Insertion	0	74	Scaffold4042_Phase0	+	within_alignment	27731	27805
Chromosome18	19980633	19980633	Assemblytics_w_1126	72	+	Insertion	0	72	Scaffold3875_Phase0	+	within_alignment	151957	152029
Chromosome18	20034499	20034499	Assemblytics_w_1127	52	+	Insertion	0	52	Scaffold3875_Phase0	+	within_alignment	184320	184372
Chromosome14	12831400	12831454	Assemblytics_w_1128	54	+	Deletion	54	0	Scaffold4440_Phase0	+	within_alignment	50093	50093
Chromosome08	15925595	15925669	Assemblytics_w_1129	74	+	Deletion	74	0	Scaffold4114_Phase0	+	within_alignment	162111	162111
Chromosome08	15933658	15933658	Assemblytics_w_1130	77	+	Insertion	0	77	Scaffold4114_Phase0	+	within_alignment	170585	170662
Chromosome06	2990009	2990009	Assemblytics_w_1131	76	+	Insertion	0	76	Scaffold4124_Phase0	+	within_alignment	103326	103402
Chromosome03	12263934	12263934	Assemblytics_w_1132	66	+	Insertion	0	66	Scaffold4530_Phase0	+	within_alignment	846	912
Chromosome02	22426828	22426828	Assemblytics_w_1133	65	+	Insertion	0	65	Scaffold4554_Phase0	+	within_alignment	48988	49053
Chromosome07	12594341	12594407	Assemblytics_w_1134	66	+	Deletion	66	0	Scaffold4247_Phase0	+	within_alignment	147576	147576
Chromosome07	12675872	12675926	Assemblytics_w_1135	54	+	Deletion	54	0	Scaffold4247_Phase0	+	within_alignment	61534	61534
Chromosome08	210592	210592	Assemblytics_w_1136	77	+	Insertion	0	77	Scaffold4405_Phase0	+	within_alignment	103722	103799
Chromosome14	13071708	13071708	Assemblytics_w_1137	52	+	Insertion	0	52	Scaffold4444_Phase0	+	within_alignment	30477	30529
Chromosome14	13103708	13103708	Assemblytics_w_1138	72	+	Insertion	0	72	Scaffold4444_Phase0	+	within_alignment	77370	77442
Chromosome12	22953844	22953901	Assemblytics_w_1139	57	+	Deletion	57	0	Scaffold4326_Phase0	+	within_alignment	20526	20526
Chromosome17	12424627	12424627	Assemblytics_w_1140	69	+	Insertion	0	69	Scaffold4375_Phase0	+	within_alignment	9940	10009
Chromosome17	8111768	8111768	Assemblytics_w_1141	55	+	Insertion	0	55	Scaffold3938_Phase0	+	within_alignment	34852	34907
Chromosome18	11648179	11648256	Assemblytics_w_1142	77	+	Deletion	77	0	Scaffold4574_Phase0	+	within_alignment	51300	51300
Chromosome16	92839	92903	Assemblytics_w_1143	64	+	Deletion	64	0	Scaffold4095_Phase0	+	within_alignment	10514	10514
Chromosome08	33787647	33787647	Assemblytics_w_1144	54	+	Insertion	0	54	Scaffold4407_Phase0	+	within_alignment	83336	83390
Chromosome01	9212547	9212612	Assemblytics_w_1145	65	+	Deletion	65	0	Scaffold4536_Phase0	+	within_alignment	52049	52049
Chromosome08	17854004	17854004	Assemblytics_w_1146	50	+	Insertion	0	50	Scaffold4428_Phase0	+	within_alignment	16230	16280
Chromosome14	15110001	15110051	Assemblytics_w_1147	50	+	Deletion	50	0	Scaffold4665_Phase0	+	within_alignment	117927	117927
Chromosome13	8605590	8605644	Assemblytics_w_1148	54	+	Deletion	54	0	Scaffold4590_Phase0	+	within_alignment	92319	92319
Chromosome09	5800147	5800147	Assemblytics_w_1149	84	+	Insertion	0	84	Scaffold4684_Phase0	+	within_alignment	42087	42171
Chromosome03	28138296	28138360	Assemblytics_w_1150	64	+	Deletion	64	0	Scaffold4673_Phase0	+	within_alignment	92150	92150
Chromosome07	492772	492823	Assemblytics_w_1151	51	+	Deletion	51	0	Scaffold4721_Phase0	+	within_alignment	254105	254105
Chromosome17	21043565	21043634	Assemblytics_w_1152	69	+	Deletion	69	0	Scaffold4831_Phase0	+	within_alignment	30268	30268
Chromosome03	97835	97913	Assemblytics_w_1153	78	+	Deletion	78	0	Scaffold4820_Phase0	+	within_alignment	99592	99592
Chromosome05	6010254	6010315	Assemblytics_w_1154	61	+	Deletion	61	0	Scaffold4900_Phase0	+	within_alignment	100705	100705
Chromosome03	28321187	28321257	Assemblytics_w_1155	70	+	Deletion	70	0	Scaffold4675_Phase0	+	within_alignment	82825	82825
Chromosome16	13058917	13058917	Assemblytics_w_1156	55	+	Insertion	0	55	Scaffold4757_Phase0	+	within_alignment	83495	83550
Chromosome16	13079977	13080043	Assemblytics_w_1157	66	+	Deletion	66	0	Scaffold4757_Phase0	+	within_alignment	40457	40457
Chromosome08	15117407	15117460	Assemblytics_w_1158	53	+	Deletion	53	0	Scaffold4881_Phase0	+	within_alignment	104592	104592
Chromosome08	1444016	1444069	Assemblytics_w_1159	53	+	Deletion	53	0	Scaffold4916_Phase0	+	within_alignment	205499	205499
Chromosome01	8320196	8320197	Assemblytics_b_6	237	+	Insertion	0	237	Chromosome01_Phase0	+	between_alignments	10499345	10499582
Chromosome01	8340762	8343616	Assemblytics_b_8	1795	+	Repeat_expansion	2854	4649	Chromosome01_Phase0	+	between_alignments	10518979	10523628
Chromosome01	8632480	8634350	Assemblytics_b_18	880	+	Repeat_expansion	1870	2750	Chromosome01_Phase0	+	between_alignments	10918115	10920865
Chromosome13	18681800	18681801	Assemblytics_b_23	112	+	Insertion	0	112	Chromosome01_Phase0	+	between_alignments	10998627	10998739
Chromosome01	142303	142304	Assemblytics_b_34	416	+	Insertion	0	416	Chromosome01_Phase0	+	between_alignments	1193354	1193770
Chromosome01	9746900	9750400	Assemblytics_b_40	3501	+	Tandem_expansion	-3500	1	Chromosome01_Phase0	+	between_alignments	11256058	11256059
Chromosome01	9742729	9743606	Assemblytics_b_41	3110	+	Tandem_expansion	-877	2233	Chromosome01_Phase0	+	between_alignments	11263716	11265949
Chromosome18	14158418	14160772	Assemblytics_b_48	3777	+	Tandem_expansion	-2354	1423	Chromosome01_Phase0	+	between_alignments	11541241	11542664
Chromosome01	9404316	9404856	Assemblytics_b_74	542	+	Deletion	540	-2	Chromosome01_Phase0	-	between_alignments	12262598	12262600
Chromosome01	9339937	9340416	Assemblytics_b_79	479	+	Deletion	479	0	Chromosome01_Phase0	+	between_alignments	12326641	12326641
Chromosome01	9923625	9932267	Assemblytics_b_86	2001	+	Repeat_contraction	8642	6641	Chromosome01_Phase0	+	between_alignments	12411026	12417667
Chromosome08	6259814	6259819	Assemblytics_b_87	152	+	Insertion	5	157	Chromosome01_Phase0	+	between_alignments	1247977	1248134
Chromosome01	308322	308681	Assemblytics_b_110	360	+	Tandem_expansion	-359	1	Chromosome01_Phase0	+	between_alignments	1422777	1422778
Chromosome01	10536878	10542760	Assemblytics_b_129	1069	+	Repeat_expansion	5882	6951	Chromosome01_Phase0	+	between_alignments	14248286	14255237
Chromosome12	954574	955546	Assemblytics_b_136	4962	+	Tandem_expansion	-972	3990	Chromosome01_Phase0	+	between_alignments	14359706	14363696
Chromosome11	9254160	9254161	Assemblytics_b_143	2225	+	Insertion	0	2225	Chromosome01_Phase0	+	between_alignments	14420142	14422367
Chromosome11	9253291	9253292	Assemblytics_b_144	303	+	Insertion	0	303	Chromosome01_Phase0	+	between_alignments	14423235	14423538
Chromosome01	7632638	7635523	Assemblytics_b_146	2418	+	Repeat_expansion	2885	5303	Chromosome01_Phase0	+	between_alignments	14444197	14449500
Chromosome01	484675	484821	Assemblytics_b_149	3441	+	Tandem_expansion	-146	3295	Chromosome01_Phase0	+	between_alignments	1445959	1449254
Chromosome01	9274145	9281793	Assemblytics_b_154	5492	+	Repeat_contraction	7648	2156	Chromosome01_Phase0	+	between_alignments	14617398	14619554
Chromosome01	8916352	8916534	Assemblytics_b_161	179	+	Deletion	182	3	Chromosome01_Phase0	+	between_alignments	14886593	14886596
Chromosome01	558221	562045	Assemblytics_b_167	1955	+	Repeat_contraction	3824	1869	Chromosome01_Phase0	+	between_alignments	1535667	1537536
Chromosome01	572459	577866	Assemblytics_b_170	8187	+	Repeat_expansion	5407	13594	Chromosome01_Phase0	+	between_alignments	1558833	1572427
Chromosome01	579771	579967	Assemblytics_b_171	177	+	Deletion	196	19	Chromosome01_Phase0	+	between_alignments	1574302	1574321
Chromosome01	584963	586534	Assemblytics_b_172	50	+	Repeat_expansion	1571	1621	Chromosome01_Phase0	+	between_alignments	1579332	1580953
Chromosome01	620641	620642	Assemblytics_b_173	94	+	Insertion	0	94	Chromosome01_Phase0	+	between_alignments	1615139	1615233
Chromosome01	628089	629451	Assemblytics_b_174	101	+	Repeat_expansion	1362	1463	Chromosome01_Phase0	+	between_alignments	1622695	1624158
Chromosome01	16259241	16268834	Assemblytics_b_180	2190	+	Repeat_contraction	9593	7403	Chromosome01_Phase0	+	between_alignments	15462392	15469795
Chromosome01	16213619	16215726	Assemblytics_b_181	1471	+	Repeat_contraction	2107	636	Chromosome01_Phase0	+	between_alignments	15490324	15490960
Chromosome01	16040724	16040828	Assemblytics_b_185	104	+	Deletion	104	0	Chromosome01_Phase0	+	between_alignments	15633670	15633670
Chromosome01	16030300	16039155	Assemblytics_b_186	2074	+	Repeat_contraction	8855	6781	Chromosome01_Phase0	+	between_alignments	15635238	15642019
Chromosome01	11891467	11891468	Assemblytics_b_188	7419	+	Insertion	0	7419	Chromosome01_Phase0	+	between_alignments	15689975	15697394
Chromosome01	11786249	11787212	Assemblytics_b_192	173	+	Repeat_expansion	963	1136	Chromosome01_Phase0	+	between_alignments	15797334	15798470
Chromosome01	11781788	11781789	Assemblytics_b_193	694	+	Insertion	-1	693	Chromosome01_Phase0	+	between_alignments	15802956	15803649
Chromosome01	11776399	11776495	Assemblytics_b_194	96	+	Deletion	96	0	Chromosome01_Phase0	+	between_alignments	15808929	15808929
Chromosome13	4079863	4079867	Assemblytics_b_206	2183	+	Insertion	-4	2179	Chromosome01_Phase0	+	between_alignments	307745	309924
Chromosome01	5006813	5007619	Assemblytics_b_212	477	+	Repeat_expansion	806	1283	Chromosome01_Phase0	+	between_alignments	16078046	16079329
Chromosome01	10483193	10483303	Assemblytics_b_216	110	+	Deletion	110	0	Chromosome01_Phase0	+	between_alignments	16288954	16288954
Chromosome01	644961	648499	Assemblytics_b_220	1799	+	Repeat_contraction	3538	1739	Chromosome01_Phase0	+	between_alignments	1699838	1701577
Chromosome01	714292	715792	Assemblytics_b_225	698	+	Repeat_expansion	1500	2198	Chromosome01_Phase0	+	between_alignments	1760145	1762343
Chromosome01	757301	761219	Assemblytics_b_227	531	+	Repeat_contraction	3918	3387	Chromosome01_Phase0	+	between_alignments	1782458	1785845
Chromosome01	767052	768738	Assemblytics_b_228	1682	+	Deletion	1686	4	Chromosome01_Phase0	+	between_alignments	1791741	1791745
Chromosome01	796758	797575	Assemblytics_b_230	69	+	Repeat_expansion	817	886	Chromosome01_Phase0	+	between_alignments	1823245	1824131
Chromosome01	802255	803077	Assemblytics_b_231	542	+	Repeat_contraction	822	280	Chromosome01_Phase0	+	between_alignments	1828803	1829083
Chromosome01	887666	887675	Assemblytics_b_244	801	+	Insertion	9	810	Chromosome01_Phase0	+	between_alignments	1958153	1958963
Chromosome01	16317775	16317827	Assemblytics_b_273	2232	+	Repeat_expansion	52	2284	Chromosome01_Phase0	+	between_alignments	16871642	16873926
Chromosome01	16166624	16166635	Assemblytics_b_278	3084	+	Insertion	-11	3073	Chromosome01_Phase0	+	between_alignments	16953749	16956822
Chromosome01	16150108	16150109	Assemblytics_b_279	1005	+	Insertion	0	1005	Chromosome01_Phase0	+	between_alignments	16973352	16974357
Chromosome07	14028515	14028516	Assemblytics_b_281	1389	+	Insertion	0	1389	Chromosome01_Phase0	+	between_alignments	17036823	17038212
Chromosome16	21684431	21684435	Assemblytics_b_287	1672	+	Insertion	4	1676	Chromosome01_Phase0	+	between_alignments	17269062	17270738
Chromosome01	13663682	13665077	Assemblytics_b_290	592	+	Repeat_contraction	1395	803	Chromosome01_Phase0	+	between_alignments	17399378	17400181
Chromosome01	13671184	13675953	Assemblytics_b_291	4769	+	Deletion	4769	0	Chromosome01_Phase0	+	between_alignments	17406268	17406268
Chromosome01	13420178	13420688	Assemblytics_b_304	510	+	Deletion	510	0	Chromosome01_Phase0	+	between_alignments	17608120	17608120
Chromosome08	16904345	16904792	Assemblytics_b_310	447	+	Tandem_expansion	-447	0	Chromosome01_Phase0	+	between_alignments	17827238	17827238
Chromosome01	13274818	13277273	Assemblytics_b_313	1289	+	Repeat_contraction	2455	1166	Chromosome01_Phase0	+	between_alignments	17939499	17940665
Chromosome01	10477522	10477530	Assemblytics_b_316	343	+	Insertion	8	351	Chromosome01_Phase0	+	between_alignments	17984976	17985327
Chromosome01	10473921	10473922	Assemblytics_b_317	317	+	Insertion	0	317	Chromosome01_Phase0	+	between_alignments	17988937	17989254
Chromosome01	10471272	10471492	Assemblytics_b_318	2003	+	Repeat_expansion	220	2223	Chromosome01_Phase0	+	between_alignments	17991673	17993896
Chromosome01	14993106	14993867	Assemblytics_b_335	2674	+	Tandem_expansion	-761	1913	Chromosome01_Phase0	+	between_alignments	18355342	18357255
Chromosome01	14636934	14638045	Assemblytics_b_347	1112	+	Tandem_expansion	-1111	1	Chromosome01_Phase0	+	between_alignments	18540306	18540307
Chromosome01	14581958	14581960	Assemblytics_b_352	1347	+	Insertion	-2	1345	Chromosome01_Phase0	+	between_alignments	18574686	18576031
Chromosome01	14511656	14511657	Assemblytics_b_361	128	+	Insertion	0	128	Chromosome01_Phase0	+	between_alignments	18717070	18717198
Chromosome01	14484124	14484918	Assemblytics_b_364	794	+	Deletion	794	0	Chromosome01_Phase0	+	between_alignments	18778406	18778406
Chromosome15	5420528	5421956	Assemblytics_b_366	4407	+	Tandem_expansion	-1428	2979	Chromosome01_Phase0	+	between_alignments	18791021	18794000
Chromosome01	13784860	13784861	Assemblytics_b_376	331	+	Insertion	0	331	Chromosome01_Phase0	+	between_alignments	19091793	19092124
Chromosome01	12691105	12697336	Assemblytics_b_383	60	+	Repeat_contraction	6231	6171	Chromosome01_Phase0	+	between_alignments	19173827	19179998
Chromosome01	12714143	12716760	Assemblytics_b_384	2183	+	Repeat_expansion	2617	4800	Chromosome01_Phase0	+	between_alignments	19196802	19201602
Chromosome01	13975028	13987011	Assemblytics_b_392	4813	+	Repeat_contraction	11983	7170	Chromosome01_Phase0	+	between_alignments	19433552	19440722
Chromosome01	13987995	13997019	Assemblytics_b_393	1073	+	Repeat_contraction	9024	7951	Chromosome01_Phase0	+	between_alignments	19441706	19449657
Chromosome15	18774921	18779126	Assemblytics_b_409	7456	+	Tandem_expansion	-4205	3251	Chromosome01_Phase0	+	between_alignments	19672493	19675744
Chromosome01	15471203	15473404	Assemblytics_b_436	2205	+	Deletion	2201	-4	Chromosome01_Phase0	-	between_alignments	20065010	20065014
Chromosome01	15610806	15612241	Assemblytics_b_445	742	+	Repeat_contraction	1435	693	Chromosome01_Phase0	+	between_alignments	20211951	20212644
Chromosome01	15759556	15762442	Assemblytics_b_452	3696	+	Tandem_expansion	-2886	810	Chromosome01_Phase0	+	between_alignments	20381438	20382248
Chromosome01	15760813	15760819	Assemblytics_b_453	5200	+	Insertion	6	5206	Chromosome01_Phase0	+	between_alignments	20383506	20388712
Chromosome01	16995204	16995250	Assemblytics_b_467	315	+	Insertion	46	361	Chromosome01_Phase0	+	between_alignments	20724125	20724486
Chromosome01	16990119	16990195	Assemblytics_b_468	77	+	Tandem_expansion	-76	1	Chromosome01_Phase0	+	between_alignments	20729568	20729569
Chromosome08	18568477	18569799	Assemblytics_b_470	7556	+	Tandem_expansion	-1322	6234	Chromosome01_Phase0	+	between_alignments	20785948	20792182
Chromosome01	16760762	16761653	Assemblytics_b_473	2958	+	Repeat_expansion	891	3849	Chromosome01_Phase0	+	between_alignments	20835975	20839824
Chromosome01	16757011	16759596	Assemblytics_b_474	2007	+	Repeat_expansion	2585	4592	Chromosome01_Phase0	+	between_alignments	20840994	20845586
Chromosome09	610642	613237	Assemblytics_b_494	4954	+	Tandem_expansion	-2595	2359	Chromosome01_Phase0	+	between_alignments	21153379	21155738
Chromosome01	17325308	17325753	Assemblytics_b_502	445	+	Deletion	445	0	Chromosome01_Phase0	+	between_alignments	21312721	21312721
Chromosome01	17327939	17327940	Assemblytics_b_503	104	+	Insertion	0	104	Chromosome01_Phase0	+	between_alignments	21314928	21315032
Chromosome01	17387502	17387960	Assemblytics_b_507	195	+	Repeat_contraction	458	263	Chromosome01_Phase0	+	between_alignments	21349681	21349944
Chromosome01	17423312	17425689	Assemblytics_b_509	7648	+	Tandem_expansion	-2377	5271	Chromosome01_Phase0	+	between_alignments	21387566	21392837
Chromosome01	1071010	1071114	Assemblytics_b_514	104	+	Deletion	104	0	Chromosome01_Phase0	+	between_alignments	2205094	2205094
Chromosome01	1095635	1098217	Assemblytics_b_518	142	+	Repeat_expansion	2582	2724	Chromosome01_Phase0	+	between_alignments	2246402	2249126
Chromosome01	1099669	1109382	Assemblytics_b_519	1088	+	Repeat_contraction	9713	8625	Chromosome01_Phase0	+	between_alignments	2250581	2259206
Chromosome01	1113646	1115423	Assemblytics_b_520	219	+	Repeat_expansion	1777	1996	Chromosome01_Phase0	+	between_alignments	2263491	2265487
Chromosome01	1129670	1129671	Assemblytics_b_522	297	+	Insertion	1	298	Chromosome01_Phase0	+	between_alignments	2285963	2286261
Chromosome01	1133710	1134412	Assemblytics_b_523	702	+	Deletion	702	0	Chromosome01_Phase0	+	between_alignments	2290303	2290303
Chromosome01	1140693	1146091	Assemblytics_b_524	1190	+	Repeat_contraction	5398	4208	Chromosome01_Phase0	+	between_alignments	2296590	2300798
Chromosome01	1166145	1172141	Assemblytics_b_526	281	+	Repeat_expansion	5996	6277	Chromosome01_Phase0	+	between_alignments	2337313	2343590
Chromosome01	1212678	1212681	Assemblytics_b_529	132	+	Insertion	3	135	Chromosome01_Phase0	+	between_alignments	2397477	2397612
Chromosome01	1218405	1218413	Assemblytics_b_530	220	+	Insertion	-8	212	Chromosome01_Phase0	+	between_alignments	2403440	2403652
Chromosome01	1219615	1219828	Assemblytics_b_531	113	+	Repeat_contraction	213	100	Chromosome01_Phase0	+	between_alignments	2404868	2404968
Chromosome01	1276296	1278321	Assemblytics_b_534	173	+	Repeat_expansion	2025	2198	Chromosome01_Phase0	+	between_alignments	2449209	2451407
Chromosome01	1280056	1287816	Assemblytics_b_535	2175	+	Repeat_contraction	7760	5585	Chromosome01_Phase0	+	between_alignments	2453130	2458715
Chromosome01	1328934	1336853	Assemblytics_b_538	2537	+	Repeat_expansion	7919	10456	Chromosome01_Phase0	+	between_alignments	2497115	2507571
Chromosome01	1398224	1410961	Assemblytics_b_544	7935	+	Repeat_contraction	12737	4802	Chromosome01_Phase0	+	between_alignments	2570927	2575729
Chromosome01	1444319	1447534	Assemblytics_b_547	4555	+	Repeat_expansion	3215	7770	Chromosome01_Phase0	+	between_alignments	2607084	2614854
Chromosome01	1458350	1462266	Assemblytics_b_549	4563	+	Repeat_expansion	3916	8479	Chromosome01_Phase0	+	between_alignments	2625667	2634146
Chromosome01	1547069	1547351	Assemblytics_b_551	142	+	Repeat_contraction	282	140	Chromosome01_Phase0	+	between_alignments	2670247	2670387
Chromosome01	1549466	1552486	Assemblytics_b_552	843	+	Repeat_expansion	3020	3863	Chromosome01_Phase0	+	between_alignments	2672503	2676366
Chromosome01	1562429	1563432	Assemblytics_b_553	1147	+	Repeat_expansion	1003	2150	Chromosome01_Phase0	+	between_alignments	2686298	2688448
Chromosome01	1566923	1580108	Assemblytics_b_554	2391	+	Repeat_expansion	13185	15576	Chromosome01_Phase0	+	between_alignments	2691936	2707512
Chromosome01	1583154	1584542	Assemblytics_b_555	276	+	Repeat_expansion	1388	1664	Chromosome01_Phase0	+	between_alignments	2710552	2712216
Chromosome01	1587026	1587030	Assemblytics_b_556	4422	+	Insertion	-4	4418	Chromosome01_Phase0	+	between_alignments	2714706	2719124
Chromosome01	1649978	1651256	Assemblytics_b_560	117	+	Repeat_expansion	1278	1395	Chromosome01_Phase0	+	between_alignments	2763009	2764404
Chromosome01	1654066	1654535	Assemblytics_b_561	439	+	Deletion	469	30	Chromosome01_Phase0	+	between_alignments	2767266	2767296
Chromosome01	17848363	17855743	Assemblytics_b_582	229	+	Repeat_contraction	7380	7151	Chromosome01_Phase0	+	between_alignments	21929587	21936738
Chromosome01	17860618	17861135	Assemblytics_b_583	479	+	Deletion	517	38	Chromosome01_Phase0	+	between_alignments	21941587	21941625
Chromosome01	17873691	17875209	Assemblytics_b_585	1518	+	Deletion	1518	0	Chromosome01_Phase0	+	between_alignments	21974531	21974531
Chromosome01	17903636	17911883	Assemblytics_b_589	1620	+	Repeat_expansion	8247	9867	Chromosome01_Phase0	+	between_alignments	22011633	22021500
Chromosome01	18016742	18017945	Assemblytics_b_598	795	+	Repeat_expansion	1203	1998	Chromosome01_Phase0	+	between_alignments	22129717	22131715
Chromosome01	18197753	18197754	Assemblytics_b_606	307	+	Insertion	0	307	Chromosome01_Phase0	+	between_alignments	22314512	22314819
Chromosome01	18289352	18289355	Assemblytics_b_612	172	+	Insertion	3	175	Chromosome01_Phase0	+	between_alignments	22402523	22402698
Chromosome01	18329531	18329538	Assemblytics_b_616	101	+	Insertion	-7	94	Chromosome01_Phase0	+	between_alignments	22446561	22446655
Chromosome01	18329531	18329538	Assemblytics_b_621	101	+	Insertion	-7	94	Chromosome01_Phase0	+	between_alignments	22502974	22503068
Chromosome01	18336080	18341440	Assemblytics_b_622	3248	+	Repeat_contraction	5360	2112	Chromosome01_Phase0	+	between_alignments	22509612	22511724
Chromosome01	18345093	18349173	Assemblytics_b_623	1842	+	Repeat_expansion	4080	5922	Chromosome01_Phase0	+	between_alignments	22515407	22521329
Chromosome01	18399427	18399568	Assemblytics_b_625	110	+	Deletion	141	31	Chromosome01_Phase0	+	between_alignments	22580995	22581026
Chromosome01	18395780	18396606	Assemblytics_b_627	222	+	Repeat_expansion	826	1048	Chromosome01_Phase0	+	between_alignments	22678826	22679874
Chromosome09	731797	731884	Assemblytics_b_631	469	+	Repeat_expansion	87	556	Chromosome01_Phase0	+	between_alignments	22796537	22797093
Chromosome01	18574582	18574583	Assemblytics_b_635	706	+	Insertion	0	706	Chromosome01_Phase0	+	between_alignments	22843007	22843713
Chromosome01	18575943	18585712	Assemblytics_b_636	2294	+	Repeat_expansion	9769	12063	Chromosome01_Phase0	+	between_alignments	22845072	22857135
Chromosome01	18591699	18591700	Assemblytics_b_637	388	+	Insertion	0	388	Chromosome01_Phase0	+	between_alignments	22863141	22863529
Chromosome01	18610183	18613990	Assemblytics_b_641	2537	+	Repeat_expansion	3807	6344	Chromosome01_Phase0	+	between_alignments	22891898	22898242
Chromosome01	18616934	18623953	Assemblytics_b_642	635	+	Repeat_contraction	7019	6384	Chromosome01_Phase0	+	between_alignments	22901164	22907548
Chromosome01	18627267	18627269	Assemblytics_b_643	131	+	Insertion	2	133	Chromosome01_Phase0	+	between_alignments	22910899	22911032
Chromosome01	18635101	18637276	Assemblytics_b_644	1993	+	Repeat_contraction	2175	182	Chromosome01_Phase0	+	between_alignments	22918889	22919071
Chromosome01	18650362	18655379	Assemblytics_b_646	5017	+	Deletion	5017	0	Chromosome01_Phase0	+	between_alignments	22932546	22932546
Chromosome01	18656634	18664954	Assemblytics_b_647	6694	+	Repeat_contraction	8320	1626	Chromosome01_Phase0	+	between_alignments	22933810	22935436
Chromosome01	18704498	18704515	Assemblytics_b_654	125	+	Insertion	-17	108	Chromosome01_Phase0	+	between_alignments	22992797	22992905
Chromosome01	18779410	18780088	Assemblytics_b_657	516	+	Repeat_contraction	678	162	Chromosome01_Phase0	+	between_alignments	23040610	23040772
Chromosome01	19220880	19235844	Assemblytics_b_673	628	+	Repeat_expansion	14964	15592	Chromosome01_Phase0	+	between_alignments	23458650	23474242
Chromosome01	19397300	19411024	Assemblytics_b_691	1799	+	Repeat_expansion	13724	15523	Chromosome01_Phase0	+	between_alignments	23660178	23675701
Chromosome01	19416684	19427618	Assemblytics_b_692	6030	+	Repeat_contraction	10934	4904	Chromosome01_Phase0	+	between_alignments	23681352	23686256
Chromosome01	19439103	19445811	Assemblytics_b_693	709	+	Repeat_expansion	6708	7417	Chromosome01_Phase0	+	between_alignments	23697728	23705145
Chromosome01	19450249	19461371	Assemblytics_b_694	1371	+	Repeat_contraction	11122	9751	Chromosome01_Phase0	+	between_alignments	23709587	23719338
Chromosome01	19465408	19466432	Assemblytics_b_695	8155	+	Repeat_expansion	1024	9179	Chromosome01_Phase0	+	between_alignments	23723374	23732553
Chromosome01	19475620	19477905	Assemblytics_b_697	133	+	Repeat_expansion	2285	2418	Chromosome01_Phase0	+	between_alignments	23755649	23758067
Chromosome01	19484847	19494748	Assemblytics_b_698	7068	+	Repeat_expansion	9901	16969	Chromosome01_Phase0	+	between_alignments	23764981	23781950
Chromosome01	19500687	19501167	Assemblytics_b_699	461	+	Deletion	480	19	Chromosome01_Phase0	+	between_alignments	23787864	23787883
Chromosome01	19551128	19555299	Assemblytics_b_705	4171	+	Deletion	4171	0	Chromosome01_Phase0	+	between_alignments	23826932	23826932
Chromosome01	19578560	19582215	Assemblytics_b_707	6419	+	Repeat_expansion	3655	10074	Chromosome01_Phase0	+	between_alignments	23845987	23856061
Chromosome01	19631876	19645083	Assemblytics_b_709	1558	+	Repeat_contraction	13207	11649	Chromosome01_Phase0	+	between_alignments	23925272	23936921
Chromosome01	19656024	19659344	Assemblytics_b_710	967	+	Repeat_contraction	3320	2353	Chromosome01_Phase0	+	between_alignments	23947932	23950285
Chromosome01	19672691	19673112	Assemblytics_b_711	315	+	Repeat_expansion	421	736	Chromosome01_Phase0	+	between_alignments	23963712	23964448
Chromosome01	19684468	19687609	Assemblytics_b_712	2341	+	Repeat_contraction	3141	800	Chromosome01_Phase0	+	between_alignments	23975731	23976531
Chromosome01	19698176	19698491	Assemblytics_b_713	315	+	Deletion	315	0	Chromosome01_Phase0	+	between_alignments	23987194	23987194
Chromosome01	19701542	19701814	Assemblytics_b_715	192	+	Repeat_contraction	272	80	Chromosome01_Phase0	+	between_alignments	23990249	23990329
Chromosome01	19850384	19853625	Assemblytics_b_723	4718	+	Tandem_expansion	-3241	1477	Chromosome01_Phase0	+	between_alignments	24139473	24140950
Chromosome01	19907197	19908299	Assemblytics_b_726	1102	+	Deletion	1102	0	Chromosome01_Phase0	+	between_alignments	24194588	24194588
Chromosome01	19958061	19960479	Assemblytics_b_727	1592	+	Repeat_expansion	2418	4010	Chromosome01_Phase0	+	between_alignments	24218831	24222841
Chromosome01	19987259	19988332	Assemblytics_b_730	1073	+	Deletion	1073	0	Chromosome01_Phase0	+	between_alignments	24242770	24242770
Chromosome01	20076619	20076620	Assemblytics_b_737	100	+	Insertion	1	101	Chromosome01_Phase0	+	between_alignments	24358741	24358842
Chromosome01	20079110	20083442	Assemblytics_b_738	403	+	Repeat_contraction	4332	3929	Chromosome01_Phase0	+	between_alignments	24361328	24365257
Chromosome01	20188692	20189288	Assemblytics_b_742	539	+	Repeat_contraction	596	57	Chromosome01_Phase0	+	between_alignments	24441660	24441717
Chromosome01	20258660	20259155	Assemblytics_b_746	381	+	Repeat_contraction	495	114	Chromosome01_Phase0	+	between_alignments	24505710	24505824
Chromosome01	20267995	20270273	Assemblytics_b_747	458	+	Repeat_contraction	2278	1820	Chromosome01_Phase0	+	between_alignments	24514614	24516434
Chromosome01	20275715	20280927	Assemblytics_b_748	443	+	Repeat_contraction	5212	4769	Chromosome01_Phase0	+	between_alignments	24521913	24526682
Chromosome01	20290917	20291533	Assemblytics_b_749	226	+	Repeat_contraction	616	390	Chromosome01_Phase0	+	between_alignments	24536656	24537046
Chromosome01	20304396	20309846	Assemblytics_b_750	1225	+	Repeat_contraction	5450	4225	Chromosome01_Phase0	+	between_alignments	24549870	24554095
Chromosome01	20312038	20312126	Assemblytics_b_751	88	+	Deletion	88	0	Chromosome01_Phase0	+	between_alignments	24556266	24556266
Chromosome01	20313913	20313917	Assemblytics_b_752	6076	+	Insertion	4	6080	Chromosome01_Phase0	+	between_alignments	24558055	24564135
Chromosome01	20315265	20315266	Assemblytics_b_753	119	+	Insertion	0	119	Chromosome01_Phase0	+	between_alignments	24565483	24565602
Chromosome01	20321624	20321730	Assemblytics_b_754	106	+	Deletion	106	0	Chromosome01_Phase0	+	between_alignments	24571966	24571966
Chromosome01	20324148	20324818	Assemblytics_b_755	1007	+	Repeat_expansion	670	1677	Chromosome01_Phase0	+	between_alignments	24574382	24576059
Chromosome01	20352153	20356694	Assemblytics_b_758	564	+	Repeat_contraction	4541	3977	Chromosome01_Phase0	+	between_alignments	24603782	24607759
Chromosome01	20362513	20362514	Assemblytics_b_759	2002	+	Insertion	0	2002	Chromosome01_Phase0	+	between_alignments	24613563	24615565
Chromosome01	20366581	20366585	Assemblytics_b_760	341	+	Insertion	-4	337	Chromosome01_Phase0	+	between_alignments	24619665	24620002
Chromosome01	20383713	20396581	Assemblytics_b_762	1050	+	Repeat_contraction	12868	11818	Chromosome01_Phase0	+	between_alignments	24637103	24648921
Chromosome01	20401617	20402153	Assemblytics_b_763	536	+	Deletion	536	0	Chromosome01_Phase0	+	between_alignments	24653962	24653962
Chromosome01	20410092	20412723	Assemblytics_b_764	416	+	Repeat_contraction	2631	2215	Chromosome01_Phase0	+	between_alignments	24661855	24664070
Chromosome01	20535754	20540029	Assemblytics_b_767	4689	+	Tandem_expansion	-4275	414	Chromosome01_Phase0	+	between_alignments	24724983	24725397
Chromosome01	20535278	20535307	Assemblytics_b_768	828	+	Insertion	29	857	Chromosome01_Phase0	+	between_alignments	24730096	24730953
Chromosome01	20546412	20547976	Assemblytics_b_778	281	+	Repeat_expansion	1564	1845	Chromosome01_Phase0	+	between_alignments	24833925	24835770
Chromosome01	20549159	20549451	Assemblytics_b_779	571	+	Repeat_expansion	292	863	Chromosome01_Phase0	+	between_alignments	24836964	24837827
Chromosome01	20580645	20581751	Assemblytics_b_783	251	+	Repeat_contraction	1106	855	Chromosome01_Phase0	+	between_alignments	24867072	24867927
Chromosome01	20584640	20586335	Assemblytics_b_784	1792	+	Tandem_expansion	-1695	97	Chromosome01_Phase0	+	between_alignments	24872508	24872605
Chromosome01	20586335	20586513	Assemblytics_b_785	178	+	Deletion	178	0	Chromosome01_Phase0	+	between_alignments	24874301	24874301
Chromosome01	20605378	20626568	Assemblytics_b_787	1445	+	Repeat_expansion	21190	22635	Chromosome01_Phase0	+	between_alignments	24893044	24915679
Chromosome01	20634358	20640376	Assemblytics_b_788	6018	+	Tandem_expansion	-6018	0	Chromosome01_Phase0	+	between_alignments	24929466	24929466
Chromosome01	20669273	20674200	Assemblytics_b_790	1083	+	Repeat_expansion	4927	6010	Chromosome01_Phase0	+	between_alignments	24964303	24970313
Chromosome01	20691309	20692038	Assemblytics_b_792	729	+	Deletion	729	0	Chromosome01_Phase0	+	between_alignments	24989121	24989121
Chromosome01	20723507	20725481	Assemblytics_b_794	572	+	Repeat_expansion	1974	2546	Chromosome01_Phase0	+	between_alignments	25019327	25021873
Chromosome01	20732036	20739971	Assemblytics_b_795	279	+	Repeat_contraction	7935	7656	Chromosome01_Phase0	+	between_alignments	25028489	25036145
Chromosome01	20747765	20748256	Assemblytics_b_796	2813	+	Repeat_expansion	491	3304	Chromosome01_Phase0	+	between_alignments	25043904	25047208
Chromosome01	20750019	20750634	Assemblytics_b_797	1786	+	Repeat_expansion	615	2401	Chromosome01_Phase0	+	between_alignments	25048979	25051380
Chromosome01	20758651	20758652	Assemblytics_b_798	220	+	Insertion	0	220	Chromosome01_Phase0	+	between_alignments	25059379	25059599
Chromosome01	20768973	20776436	Assemblytics_b_799	249	+	Repeat_expansion	7463	7712	Chromosome01_Phase0	+	between_alignments	25069936	25077648
Chromosome01	20837721	20837722	Assemblytics_b_802	374	+	Insertion	0	374	Chromosome01_Phase0	+	between_alignments	25138748	25139122
Chromosome01	20839463	20845201	Assemblytics_b_803	633	+	Repeat_expansion	5738	6371	Chromosome01_Phase0	+	between_alignments	25140856	25147227
Chromosome01	20854359	20864881	Assemblytics_b_804	5717	+	Repeat_contraction	10522	4805	Chromosome01_Phase0	+	between_alignments	25156444	25161249
Chromosome01	20907652	20912183	Assemblytics_b_806	2457	+	Repeat_contraction	4531	2074	Chromosome01_Phase0	+	between_alignments	25191929	25194003
Chromosome01	20913973	20914411	Assemblytics_b_807	75	+	Repeat_contraction	438	363	Chromosome01_Phase0	+	between_alignments	25195780	25196143
Chromosome01	20929428	20930434	Assemblytics_b_809	6953	+	Repeat_expansion	1006	7959	Chromosome01_Phase0	+	between_alignments	25212885	25220844
Chromosome01	20941035	20945587	Assemblytics_b_810	1040	+	Repeat_expansion	4552	5592	Chromosome01_Phase0	+	between_alignments	25231448	25237040
Chromosome01	20949182	20951034	Assemblytics_b_811	499	+	Repeat_expansion	1852	2351	Chromosome01_Phase0	+	between_alignments	25240636	25242987
Chromosome01	20953028	20953032	Assemblytics_b_812	567	+	Insertion	-4	563	Chromosome01_Phase0	+	between_alignments	25244990	25245553
Chromosome01	20963798	20963799	Assemblytics_b_813	1344	+	Insertion	-1	1343	Chromosome01_Phase0	+	between_alignments	25256318	25257661
Chromosome01	20973606	20973869	Assemblytics_b_814	263	+	Deletion	263	0	Chromosome01_Phase0	+	between_alignments	25267506	25267506
Chromosome01	20997988	21001148	Assemblytics_b_816	1809	+	Repeat_contraction	3160	1351	Chromosome01_Phase0	+	between_alignments	25291659	25293010
Chromosome01	21065362	21068571	Assemblytics_b_820	951	+	Repeat_expansion	3209	4160	Chromosome01_Phase0	+	between_alignments	25329332	25333492
Chromosome01	21073196	21087432	Assemblytics_b_821	8208	+	Repeat_expansion	14236	22444	Chromosome01_Phase0	+	between_alignments	25338183	25360627
Chromosome01	21121290	21139263	Assemblytics_b_823	166	+	Repeat_expansion	17973	18139	Chromosome01_Phase0	+	between_alignments	25394428	25412567
Chromosome01	21157449	21157877	Assemblytics_b_824	217	+	Repeat_contraction	428	211	Chromosome01_Phase0	+	between_alignments	25430803	25431014
Chromosome01	21175095	21177837	Assemblytics_b_826	1824	+	Repeat_expansion	2742	4566	Chromosome01_Phase0	+	between_alignments	25448264	25452830
Chromosome01	21183352	21183448	Assemblytics_b_828	53	+	Repeat_expansion	96	149	Chromosome01_Phase0	+	between_alignments	25458495	25458644
Chromosome01	21231778	21232050	Assemblytics_b_830	121	+	Repeat_expansion	272	393	Chromosome01_Phase0	+	between_alignments	25507488	25507881
Chromosome01	21233158	21237422	Assemblytics_b_831	926	+	Repeat_contraction	4264	3338	Chromosome01_Phase0	+	between_alignments	25508981	25512319
Chromosome01	21245658	21246074	Assemblytics_b_832	1956	+	Repeat_expansion	416	2372	Chromosome01_Phase0	+	between_alignments	25520537	25522909
Chromosome01	21259601	21259608	Assemblytics_b_833	1009	+	Insertion	-7	1002	Chromosome01_Phase0	+	between_alignments	25536463	25537465
Chromosome01	21266979	21269047	Assemblytics_b_834	819	+	Repeat_expansion	2068	2887	Chromosome01_Phase0	+	between_alignments	25544891	25547778
Chromosome01	21277072	21277221	Assemblytics_b_835	81	+	Repeat_expansion	149	230	Chromosome01_Phase0	+	between_alignments	25555850	25556080
Chromosome01	21279666	21279831	Assemblytics_b_836	64	+	Repeat_contraction	165	101	Chromosome01_Phase0	+	between_alignments	25558533	25558634
Chromosome01	21281724	21282224	Assemblytics_b_837	500	+	Deletion	500	0	Chromosome01_Phase0	+	between_alignments	25560538	25560538
Chromosome01	21321582	21321584	Assemblytics_b_840	160	+	Insertion	-2	158	Chromosome01_Phase0	+	between_alignments	25597246	25597404
Chromosome01	21328257	21330466	Assemblytics_b_841	2209	+	Deletion	2209	0	Chromosome01_Phase0	+	between_alignments	25604041	25604041
Chromosome01	21335837	21339987	Assemblytics_b_843	4237	+	Tandem_expansion	-4150	87	Chromosome01_Phase0	+	between_alignments	25610463	25610550
Chromosome01	21366757	21366926	Assemblytics_b_845	169	+	Deletion	169	0	Chromosome01_Phase0	+	between_alignments	25626896	25626896
Chromosome01	21482241	21482956	Assemblytics_b_850	1260	+	Repeat_expansion	715	1975	Chromosome01_Phase0	+	between_alignments	25689110	25691085
Chromosome01	21428510	21428513	Assemblytics_b_855	88	+	Insertion	3	91	Chromosome01_Phase0	+	between_alignments	25766967	25767058
Chromosome01	21495113	21495219	Assemblytics_b_863	106	+	Deletion	106	0	Chromosome01_Phase0	+	between_alignments	25886298	25886298
Chromosome01	21546838	21547002	Assemblytics_b_864	142	+	Repeat_expansion	164	306	Chromosome01_Phase0	+	between_alignments	25913757	25914063
Chromosome01	21694449	21694724	Assemblytics_b_873	276	+	Deletion	275	-1	Chromosome01_Phase0	-	between_alignments	26063550	26063551
Chromosome01	21710968	21713777	Assemblytics_b_874	918	+	Repeat_contraction	2809	1891	Chromosome01_Phase0	+	between_alignments	26079774	26081665
Chromosome01	21726089	21732756	Assemblytics_b_876	3057	+	Repeat_contraction	6667	3610	Chromosome01_Phase0	+	between_alignments	26093985	26097595
Chromosome01	21739922	21742869	Assemblytics_b_877	294	+	Repeat_contraction	2947	2653	Chromosome01_Phase0	+	between_alignments	26104726	26107379
Chromosome01	21751646	21753947	Assemblytics_b_879	1125	+	Repeat_contraction	2301	1176	Chromosome01_Phase0	+	between_alignments	26116184	26117360
Chromosome01	21884496	21884897	Assemblytics_b_888	252	+	Repeat_expansion	401	653	Chromosome01_Phase0	+	between_alignments	26315026	26315679
Chromosome01	21892122	21893046	Assemblytics_b_889	2060	+	Repeat_expansion	924	2984	Chromosome01_Phase0	+	between_alignments	26322910	26325894
Chromosome01	21898817	21898818	Assemblytics_b_890	90	+	Insertion	0	90	Chromosome01_Phase0	+	between_alignments	26331661	26331751
Chromosome01	21902056	21902449	Assemblytics_b_891	393	+	Deletion	393	0	Chromosome01_Phase0	+	between_alignments	26334998	26334998
Chromosome01	21907569	21908590	Assemblytics_b_892	1191	+	Repeat_expansion	1021	2212	Chromosome01_Phase0	+	between_alignments	26340120	26342332
Chromosome01	21914734	21914742	Assemblytics_b_893	1116	+	Insertion	-8	1108	Chromosome01_Phase0	+	between_alignments	26348516	26349624
Chromosome01	21917746	21917756	Assemblytics_b_894	220	+	Insertion	10	230	Chromosome01_Phase0	+	between_alignments	26352621	26352851
Chromosome01	22037553	22039663	Assemblytics_b_904	2110	+	Deletion	2110	0	Chromosome01_Phase0	+	between_alignments	26489574	26489574
Chromosome01	22103125	22112805	Assemblytics_b_911	7845	+	Repeat_contraction	9680	1835	Chromosome01_Phase0	+	between_alignments	26606228	26608063
Chromosome01	22147952	22152692	Assemblytics_b_916	1218	+	Repeat_contraction	4740	3522	Chromosome01_Phase0	+	between_alignments	26672816	26676338
Chromosome01	22132763	22132764	Assemblytics_b_917	615	+	Insertion	0	615	Chromosome01_Phase0	+	between_alignments	26691467	26692082
Chromosome01	22119445	22127309	Assemblytics_b_918	7088	+	Repeat_contraction	7864	776	Chromosome01_Phase0	+	between_alignments	26697586	26698362
Chromosome01	21971238	21971240	Assemblytics_b_924	7418	+	Insertion	2	7420	Chromosome01_Phase0	+	between_alignments	26782960	26790380
Chromosome01	21981357	21983457	Assemblytics_b_925	2116	+	Deletion	2100	-16	Chromosome01_Phase0	-	between_alignments	26800405	26800421
Chromosome01	22263160	22263501	Assemblytics_b_931	157	+	Repeat_contraction	341	184	Chromosome01_Phase0	+	between_alignments	26878902	26879086
Chromosome01	22280186	22280187	Assemblytics_b_932	111	+	Insertion	0	111	Chromosome01_Phase0	+	between_alignments	26895770	26895881
Chromosome01	22320447	22344500	Assemblytics_b_933	6492	+	Repeat_contraction	24053	17561	Chromosome01_Phase0	+	between_alignments	26934897	26952458
Chromosome01	22347787	22349032	Assemblytics_b_934	1154	+	Repeat_contraction	1245	91	Chromosome01_Phase0	+	between_alignments	26955746	26955837
Chromosome01	22352209	22352307	Assemblytics_b_935	97	+	Deletion	98	1	Chromosome01_Phase0	+	between_alignments	26959026	26959027
Chromosome01	22359636	22362063	Assemblytics_b_936	1049	+	Repeat_contraction	2427	1378	Chromosome01_Phase0	+	between_alignments	26966366	26967744
Chromosome01	22372271	22373670	Assemblytics_b_937	80	+	Repeat_expansion	1399	1479	Chromosome01_Phase0	+	between_alignments	26977958	26979437
Chromosome01	22399180	22399835	Assemblytics_b_940	655	+	Deletion	655	0	Chromosome01_Phase0	+	between_alignments	27003386	27003386
Chromosome01	22409020	22409922	Assemblytics_b_942	867	+	Deletion	902	35	Chromosome01_Phase0	+	between_alignments	27013674	27013709
Chromosome01	22419893	22420072	Assemblytics_b_943	138	+	Deletion	179	41	Chromosome01_Phase0	+	between_alignments	27023688	27023729
Chromosome01	22428766	22431495	Assemblytics_b_945	423	+	Repeat_expansion	2729	3152	Chromosome01_Phase0	+	between_alignments	27048175	27051327
Chromosome01	22557726	22559537	Assemblytics_b_949	113	+	Repeat_contraction	1811	1698	Chromosome01_Phase0	+	between_alignments	27102529	27104227
Chromosome01	22548897	22550681	Assemblytics_b_951	90	+	Repeat_expansion	1784	1874	Chromosome01_Phase0	+	between_alignments	27111211	27113085
Chromosome01	22542035	22544020	Assemblytics_b_952	297	+	Repeat_contraction	1985	1688	Chromosome01_Phase0	+	between_alignments	27117948	27119636
Chromosome01	22531964	22532677	Assemblytics_b_954	118	+	Repeat_expansion	713	831	Chromosome01_Phase0	+	between_alignments	27128379	27129210
Chromosome01	22522961	22525024	Assemblytics_b_955	8447	+	Repeat_expansion	2063	10510	Chromosome01_Phase0	+	between_alignments	27136124	27146634
Chromosome01	22519872	22519943	Assemblytics_b_956	157	+	Repeat_expansion	71	228	Chromosome01_Phase0	+	between_alignments	27149711	27149939
Chromosome01	22506057	22510062	Assemblytics_b_957	4991	+	Repeat_expansion	4005	8996	Chromosome01_Phase0	+	between_alignments	27159696	27168692
Chromosome01	22572308	22586849	Assemblytics_b_960	177	+	Repeat_expansion	14541	14718	Chromosome01_Phase0	+	between_alignments	27192793	27207511
Chromosome01	22593876	22598114	Assemblytics_b_961	4238	+	Deletion	4238	0	Chromosome01_Phase0	+	between_alignments	27214574	27214574
Chromosome01	22603122	22607550	Assemblytics_b_962	4408	+	Deletion	4428	20	Chromosome01_Phase0	+	between_alignments	27219612	27219632
Chromosome01	22609013	22611039	Assemblytics_b_963	1891	+	Repeat_expansion	2026	3917	Chromosome01_Phase0	+	between_alignments	27221095	27225012
Chromosome01	22650746	22651491	Assemblytics_b_966	743	+	Deletion	745	2	Chromosome01_Phase0	+	between_alignments	27255708	27255710
Chromosome01	22740737	22741774	Assemblytics_b_969	2146	+	Repeat_expansion	1037	3183	Chromosome01_Phase0	+	between_alignments	27359434	27362617
Chromosome01	22753969	22755396	Assemblytics_b_970	359	+	Repeat_contraction	1427	1068	Chromosome01_Phase0	+	between_alignments	27374821	27375889
Chromosome01	22777650	22778236	Assemblytics_b_972	389	+	Repeat_contraction	586	197	Chromosome01_Phase0	+	between_alignments	27398068	27398265
Chromosome01	22782368	22782577	Assemblytics_b_973	271	+	Repeat_expansion	209	480	Chromosome01_Phase0	+	between_alignments	27402359	27402839
Chromosome01	22791913	22792480	Assemblytics_b_974	543	+	Deletion	567	24	Chromosome01_Phase0	+	between_alignments	27412158	27412182
Chromosome16	26435991	26435992	Assemblytics_b_978	3409	+	Insertion	1	3410	Chromosome01_Phase0	+	between_alignments	27434635	27438045
Chromosome01	22819894	22826659	Assemblytics_b_984	560	+	Repeat_expansion	6765	7325	Chromosome01_Phase0	+	between_alignments	27483440	27490765
Chromosome01	22807956	22808903	Assemblytics_b_985	914	+	Deletion	947	33	Chromosome01_Phase0	+	between_alignments	27501740	27501773
Chromosome01	22804218	22804350	Assemblytics_b_986	131	+	Deletion	132	1	Chromosome01_Phase0	+	between_alignments	27505378	27505379
Chromosome01	22856820	22857075	Assemblytics_b_990	255	+	Deletion	255	0	Chromosome01_Phase0	+	between_alignments	27554873	27554873
Chromosome01	22876852	22881364	Assemblytics_b_991	446	+	Repeat_expansion	4512	4958	Chromosome01_Phase0	+	between_alignments	27574668	27579626
Chromosome01	22882354	22886212	Assemblytics_b_992	144	+	Repeat_expansion	3858	4002	Chromosome01_Phase0	+	between_alignments	27580614	27584616
Chromosome01	22908917	22908971	Assemblytics_b_994	54	+	Tandem_expansion	-54	0	Chromosome01_Phase0	+	between_alignments	27606930	27606930
Chromosome01	22914180	22915730	Assemblytics_b_995	6899	+	Repeat_expansion	1550	8449	Chromosome01_Phase0	+	between_alignments	27612178	27620627
Chromosome01	22939148	22941417	Assemblytics_b_996	342	+	Repeat_expansion	2269	2611	Chromosome01_Phase0	+	between_alignments	27644126	27646737
Chromosome01	22955912	22956456	Assemblytics_b_998	146	+	Repeat_contraction	544	398	Chromosome01_Phase0	+	between_alignments	27675950	27676348
Chromosome01	22959421	22966451	Assemblytics_b_999	558	+	Repeat_contraction	7030	6472	Chromosome01_Phase0	+	between_alignments	27679312	27685784
Chromosome01	22986872	22986885	Assemblytics_b_1003	349	+	Insertion	13	362	Chromosome01_Phase0	+	between_alignments	27706196	27706558
Chromosome01	22991948	22995936	Assemblytics_b_1004	141	+	Repeat_expansion	3988	4129	Chromosome01_Phase0	+	between_alignments	27711606	27715735
Chromosome01	23002275	23002323	Assemblytics_b_1006	323	+	Insertion	48	371	Chromosome01_Phase0	+	between_alignments	27722035	27722406
Chromosome01	23026725	23030008	Assemblytics_b_1008	9827	+	Repeat_expansion	3283	13110	Chromosome01_Phase0	+	between_alignments	27746486	27759596
Chromosome01	23063528	23065722	Assemblytics_b_1011	1184	+	Repeat_expansion	2194	3378	Chromosome01_Phase0	+	between_alignments	27789344	27792722
Chromosome01	23101667	23101682	Assemblytics_b_1014	473	+	Insertion	15	488	Chromosome01_Phase0	+	between_alignments	27817317	27817805
Chromosome01	23105451	23105452	Assemblytics_b_1015	140	+	Insertion	0	140	Chromosome01_Phase0	+	between_alignments	27821607	27821747
Chromosome01	23121273	23122143	Assemblytics_b_1017	909	+	Repeat_expansion	870	1779	Chromosome01_Phase0	+	between_alignments	27835811	27837590
Chromosome01	23298376	23301371	Assemblytics_b_1023	399	+	Repeat_expansion	2995	3394	Chromosome01_Phase0	+	between_alignments	28025048	28028442
Chromosome01	23314627	23314629	Assemblytics_b_1024	3741	+	Insertion	-2	3739	Chromosome01_Phase0	+	between_alignments	28041720	28045459
Chromosome01	23319223	23331275	Assemblytics_b_1025	71	+	Repeat_expansion	12052	12123	Chromosome01_Phase0	+	between_alignments	28050040	28062163
Chromosome01	23341782	23346771	Assemblytics_b_1026	269	+	Repeat_expansion	4989	5258	Chromosome01_Phase0	+	between_alignments	28072651	28077909
Chromosome01	23352263	23352264	Assemblytics_b_1028	468	+	Insertion	0	468	Chromosome01_Phase0	+	between_alignments	28083395	28083863
Chromosome01	23372345	23374034	Assemblytics_b_1033	785	+	Repeat_contraction	1689	904	Chromosome01_Phase0	+	between_alignments	28107185	28108089
Chromosome01	23397865	23401340	Assemblytics_b_1036	394	+	Repeat_contraction	3475	3081	Chromosome01_Phase0	+	between_alignments	28127155	28130236
Chromosome01	23459755	23462389	Assemblytics_b_1039	225	+	Repeat_expansion	2634	2859	Chromosome01_Phase0	+	between_alignments	28190810	28193669
Chromosome01	23479472	23482844	Assemblytics_b_1040	155	+	Repeat_contraction	3372	3217	Chromosome01_Phase0	+	between_alignments	28210751	28213968
Chromosome01	23488089	23491188	Assemblytics_b_1042	1010	+	Repeat_contraction	3099	2089	Chromosome01_Phase0	+	between_alignments	28219184	28221273
Chromosome01	23494098	23507305	Assemblytics_b_1043	556	+	Repeat_contraction	13207	12651	Chromosome01_Phase0	+	between_alignments	28224186	28236837
Chromosome01	23508131	23508137	Assemblytics_b_1044	534	+	Insertion	-6	528	Chromosome01_Phase0	+	between_alignments	28237643	28238171
Chromosome01	23599573	23600798	Assemblytics_b_1049	979	+	Repeat_expansion	1225	2204	Chromosome01_Phase0	+	between_alignments	28328995	28331199
Chromosome01	23604950	23605057	Assemblytics_b_1050	107	+	Deletion	107	0	Chromosome01_Phase0	+	between_alignments	28335311	28335311
Chromosome01	23618564	23618568	Assemblytics_b_1052	9543	+	Insertion	-4	9539	Chromosome01_Phase0	+	between_alignments	28348870	28358409
Chromosome01	23659623	23661300	Assemblytics_b_1054	569	+	Repeat_expansion	1677	2246	Chromosome01_Phase0	+	between_alignments	28409097	28411343
Chromosome01	23697099	23697342	Assemblytics_b_1056	184	+	Repeat_expansion	243	427	Chromosome01_Phase0	+	between_alignments	28461989	28462416
Chromosome01	23745649	23745650	Assemblytics_b_1060	1661	+	Insertion	0	1661	Chromosome01_Phase0	+	between_alignments	28508900	28510561
Chromosome01	23760905	23762505	Assemblytics_b_1062	1548	+	Repeat_contraction	1600	52	Chromosome01_Phase0	+	between_alignments	28525829	28525881
Chromosome01	23773485	23773985	Assemblytics_b_1063	438	+	Repeat_contraction	500	62	Chromosome01_Phase0	+	between_alignments	28536837	28536899
Chromosome01	1704665	1708823	Assemblytics_b_1105	379	+	Repeat_contraction	4158	3779	Chromosome01_Phase0	+	between_alignments	2822594	2826373
Chromosome01	1751232	1751721	Assemblytics_b_1107	80	+	Repeat_expansion	489	569	Chromosome01_Phase0	+	between_alignments	2841725	2842294
Chromosome01	1764455	1764456	Assemblytics_b_1110	135	+	Insertion	1	136	Chromosome01_Phase0	+	between_alignments	2868863	2868999
Chromosome01	1800020	1802738	Assemblytics_b_1112	62	+	Repeat_expansion	2718	2780	Chromosome01_Phase0	+	between_alignments	2882064	2884844
Chromosome01	1813246	1815548	Assemblytics_b_1114	308	+	Repeat_expansion	2302	2610	Chromosome01_Phase0	+	between_alignments	2895295	2897905
Chromosome01	2276780	2277259	Assemblytics_b_1117	479	+	Deletion	479	0	Chromosome01_Phase0	+	between_alignments	2978553	2978553
Chromosome01	2274457	2274458	Assemblytics_b_1118	184	+	Insertion	0	184	Chromosome01_Phase0	+	between_alignments	2980880	2981064
Chromosome01	2265403	2269524	Assemblytics_b_1119	350	+	Repeat_contraction	4121	3771	Chromosome01_Phase0	+	between_alignments	2985986	2989757
Chromosome01	24868304	24869950	Assemblytics_b_1122	609	+	Repeat_contraction	1646	1037	Chromosome01_Phase0	+	between_alignments	29690779	29691816
Chromosome01	24938559	24939154	Assemblytics_b_1125	585	+	Repeat_expansion	595	1180	Chromosome01_Phase0	+	between_alignments	29741608	29742788
Chromosome01	24962059	24962148	Assemblytics_b_1127	89	+	Deletion	89	0	Chromosome01_Phase0	+	between_alignments	29765708	29765708
Chromosome01	25016244	25016266	Assemblytics_b_1130	593	+	Insertion	22	615	Chromosome01_Phase0	+	between_alignments	29807850	29808465
Chromosome01	25022056	25023850	Assemblytics_b_1131	407	+	Repeat_contraction	1794	1387	Chromosome01_Phase0	+	between_alignments	29814221	29815608
Chromosome01	25391523	25391807	Assemblytics_b_1142	141	+	Tandem_expansion	-284	-143	Chromosome01_Phase0	-	between_alignments	30167537	30167680
Chromosome01	25543950	25544116	Assemblytics_b_1147	166	+	Deletion	166	0	Chromosome01_Phase0	+	between_alignments	30319295	30319295
Chromosome01	25547133	25551081	Assemblytics_b_1148	569	+	Repeat_expansion	3948	4517	Chromosome01_Phase0	+	between_alignments	30322314	30326831
Chromosome01	25757815	25757826	Assemblytics_b_1157	514	+	Tandem_contraction	-11	-525	Chromosome01_Phase0	-	between_alignments	30539466	30539991
Chromosome01	2209896	2212798	Assemblytics_b_1162	4886	+	Repeat_expansion	2902	7788	Chromosome01_Phase0	+	between_alignments	3117569	3125357
Chromosome01	26037616	26037617	Assemblytics_b_1171	455	+	Insertion	0	455	Chromosome01_Phase0	+	between_alignments	30827217	30827672
Chromosome01	26053727	26053735	Assemblytics_b_1173	474	+	Insertion	-8	466	Chromosome01_Phase0	+	between_alignments	30843868	30844334
Chromosome01	26056665	26057248	Assemblytics_b_1174	363	+	Repeat_expansion	583	946	Chromosome01_Phase0	+	between_alignments	30847270	30848216
Chromosome01	26080505	26082153	Assemblytics_b_1177	180	+	Repeat_expansion	1648	1828	Chromosome01_Phase0	+	between_alignments	30871459	30873287
Chromosome01	26087110	26089053	Assemblytics_b_1178	390	+	Repeat_expansion	1943	2333	Chromosome01_Phase0	+	between_alignments	30878274	30880607
Chromosome01	26108843	26108844	Assemblytics_b_1180	134	+	Insertion	0	134	Chromosome01_Phase0	+	between_alignments	30900432	30900566
Chromosome01	26124985	26125086	Assemblytics_b_1181	101	+	Deletion	101	0	Chromosome01_Phase0	+	between_alignments	30916697	30916697
Chromosome01	26127562	26129135	Assemblytics_b_1182	351	+	Repeat_contraction	1573	1222	Chromosome01_Phase0	+	between_alignments	30919124	30920346
Chromosome01	26132562	26135842	Assemblytics_b_1183	114	+	Repeat_contraction	3280	3166	Chromosome01_Phase0	+	between_alignments	30923776	30926942
Chromosome01	26159565	26159852	Assemblytics_b_1184	287	+	Deletion	287	0	Chromosome01_Phase0	+	between_alignments	30950652	30950652
Chromosome01	26166287	26166291	Assemblytics_b_1185	475	+	Insertion	-4	471	Chromosome01_Phase0	+	between_alignments	30957102	30957573
Chromosome01	26186256	26186416	Assemblytics_b_1186	110	+	Repeat_expansion	160	270	Chromosome01_Phase0	+	between_alignments	30977599	30977869
Chromosome01	26195990	26197634	Assemblytics_b_1187	206	+	Repeat_contraction	1644	1438	Chromosome01_Phase0	+	between_alignments	30987407	30988845
Chromosome01	26213930	26213931	Assemblytics_b_1188	524	+	Insertion	0	524	Chromosome01_Phase0	+	between_alignments	31005124	31005648
Chromosome01	26645560	26645706	Assemblytics_b_1207	146	+	Deletion	146	0	Chromosome01_Phase0	+	between_alignments	31446569	31446569
Chromosome01	26659631	26659632	Assemblytics_b_1209	885	+	Insertion	0	885	Chromosome01_Phase0	+	between_alignments	31460409	31461294
Chromosome01	26754887	26754888	Assemblytics_b_1213	2155	+	Insertion	0	2155	Chromosome01_Phase0	+	between_alignments	31534539	31536694
Chromosome01	26797974	26798759	Assemblytics_b_1221	374	+	Repeat_expansion	785	1159	Chromosome01_Phase0	+	between_alignments	31579852	31581011
Chromosome01	26809362	26812193	Assemblytics_b_1222	329	+	Repeat_contraction	2831	2502	Chromosome01_Phase0	+	between_alignments	31591615	31594117
Chromosome01	2241201	2245220	Assemblytics_b_1226	197	+	Repeat_contraction	4019	3822	Chromosome01_Phase0	+	between_alignments	3178773	3182595
Chromosome01	2220343	2228654	Assemblytics_b_1229	1023	+	Repeat_expansion	8311	9334	Chromosome01_Phase0	+	between_alignments	3199241	3208575
Chromosome01	2170918	2172519	Assemblytics_b_1233	373	+	Repeat_expansion	1601	1974	Chromosome01_Phase0	+	between_alignments	3269272	3271246
Chromosome01	2125367	2141637	Assemblytics_b_1235	5504	+	Repeat_contraction	16270	10766	Chromosome01_Phase0	+	between_alignments	3300550	3311316
Chromosome01	2076362	2105978	Assemblytics_b_1237	3409	+	Repeat_contraction	29616	26207	Chromosome01_Phase0	+	between_alignments	3336455	3362662
Chromosome01	2068445	2071806	Assemblytics_b_1239	54	+	Repeat_contraction	3361	3307	Chromosome01_Phase0	+	between_alignments	3367216	3370523
Chromosome01	2038094	2050167	Assemblytics_b_1241	3817	+	Repeat_contraction	12073	8256	Chromosome01_Phase0	+	between_alignments	3388874	3397130
Chromosome01	2029711	2029724	Assemblytics_b_1242	112	+	Insertion	-13	99	Chromosome01_Phase0	+	between_alignments	3405594	3405693
Chromosome01	2020607	2020912	Assemblytics_b_1243	65	+	Repeat_expansion	305	370	Chromosome01_Phase0	+	between_alignments	3414556	3414926
Chromosome01	2003022	2003847	Assemblytics_b_1245	449	+	Repeat_expansion	825	1274	Chromosome01_Phase0	+	between_alignments	3433466	3434740
Chromosome01	1996367	1998139	Assemblytics_b_1246	581	+	Repeat_expansion	1772	2353	Chromosome01_Phase0	+	between_alignments	3439684	3442037
Chromosome01	2359897	2362216	Assemblytics_b_1249	2317	+	Deletion	2319	2	Chromosome01_Phase0	+	between_alignments	3569025	3569027
Chromosome01	26907760	26907942	Assemblytics_b_1254	182	+	Deletion	182	0	Chromosome01_Phase0	+	between_alignments	31737932	31737932
Chromosome01	26916239	26918405	Assemblytics_b_1255	482	+	Repeat_contraction	2166	1684	Chromosome01_Phase0	+	between_alignments	31746181	31747865
Chromosome01	26930959	26931033	Assemblytics_b_1256	239	+	Repeat_expansion	74	313	Chromosome01_Phase0	+	between_alignments	31760366	31760679
Chromosome01	26972979	26973110	Assemblytics_b_1259	131	+	Deletion	131	0	Chromosome01_Phase0	+	between_alignments	31802309	31802309
Chromosome01	26980011	26984582	Assemblytics_b_1260	4568	+	Deletion	4571	3	Chromosome01_Phase0	+	between_alignments	31809194	31809197
Chromosome01	27019980	27023009	Assemblytics_b_1262	1868	+	Repeat_contraction	3029	1161	Chromosome01_Phase0	+	between_alignments	31844760	31845921
Chromosome01	27035445	27036814	Assemblytics_b_1263	302	+	Repeat_expansion	1369	1671	Chromosome01_Phase0	+	between_alignments	31858357	31860028
Chromosome01	27131486	27131593	Assemblytics_b_1267	107	+	Deletion	107	0	Chromosome01_Phase0	+	between_alignments	31930422	31930422
Chromosome01	27136606	27136613	Assemblytics_b_1268	588	+	Insertion	-7	581	Chromosome01_Phase0	+	between_alignments	31935465	31936046
Chromosome01	27155054	27155218	Assemblytics_b_1269	190	+	Deletion	164	-26	Chromosome01_Phase0	-	between_alignments	31954567	31954593
Chromosome01	27200706	27202799	Assemblytics_b_1270	7076	+	Repeat_expansion	2093	9169	Chromosome01_Phase0	+	between_alignments	31999989	32009158
Chromosome01	27214309	27214541	Assemblytics_b_1273	70	+	Repeat_expansion	232	302	Chromosome01_Phase0	+	between_alignments	32028940	32029242
Chromosome01	27230889	27232605	Assemblytics_b_1277	286	+	Repeat_contraction	1716	1430	Chromosome01_Phase0	+	between_alignments	32050461	32051891
Chromosome01	27306110	27316827	Assemblytics_b_1279	1713	+	Repeat_expansion	10717	12430	Chromosome01_Phase0	+	between_alignments	32107451	32119881
Chromosome01	27331709	27333415	Assemblytics_b_1280	53	+	Repeat_expansion	1706	1759	Chromosome01_Phase0	+	between_alignments	32134759	32136518
Chromosome01	27340045	27340053	Assemblytics_b_1282	734	+	Insertion	-8	726	Chromosome01_Phase0	+	between_alignments	32143105	32143831
Chromosome01	27382868	27385262	Assemblytics_b_1285	1400	+	Repeat_contraction	2394	994	Chromosome01_Phase0	+	between_alignments	32191294	32192288
Chromosome01	27404514	27406700	Assemblytics_b_1286	694	+	Repeat_expansion	2186	2880	Chromosome01_Phase0	+	between_alignments	32211559	32214439
Chromosome01	27431122	27432332	Assemblytics_b_1288	218	+	Repeat_contraction	1210	992	Chromosome01_Phase0	+	between_alignments	32238937	32239929
Chromosome01	27498988	27499197	Assemblytics_b_1293	1357	+	Repeat_expansion	209	1566	Chromosome01_Phase0	+	between_alignments	32305577	32307143
Chromosome01	27509652	27509831	Assemblytics_b_1294	182	+	Deletion	179	-3	Chromosome01_Phase0	-	between_alignments	32317560	32317563
Chromosome01	27522809	27522828	Assemblytics_b_1295	139	+	Insertion	19	158	Chromosome01_Phase0	+	between_alignments	32330483	32330641
Chromosome01	27586393	27594550	Assemblytics_b_1298	311	+	Repeat_contraction	8157	7846	Chromosome01_Phase0	+	between_alignments	32405246	32413092
Chromosome01	27605369	27605477	Assemblytics_b_1299	110	+	Tandem_expansion	-108	2	Chromosome01_Phase0	+	between_alignments	32423930	32423932
Chromosome01	27806293	27806575	Assemblytics_b_1310	252	+	Deletion	282	30	Chromosome01_Phase0	+	between_alignments	32684080	32684110
Chromosome01	27949682	27951184	Assemblytics_b_1318	1502	+	Deletion	1502	0	Chromosome01_Phase0	+	between_alignments	32834914	32834914
Chromosome01	27935263	27939642	Assemblytics_b_1320	2214	+	Repeat_expansion	4379	6593	Chromosome01_Phase0	+	between_alignments	32844932	32851525
Chromosome01	27904086	27904265	Assemblytics_b_1322	174	+	Deletion	179	5	Chromosome01_Phase0	+	between_alignments	32882472	32882477
Chromosome01	27795617	27795618	Assemblytics_b_1323	132	+	Insertion	-1	131	Chromosome01_Phase0	+	between_alignments	32887577	32887708
Chromosome01	28022182	28023619	Assemblytics_b_1326	1435	+	Deletion	1437	2	Chromosome01_Phase0	+	between_alignments	32998501	32998503
Chromosome01	28036582	28037599	Assemblytics_b_1329	998	+	Deletion	1017	19	Chromosome01_Phase0	+	between_alignments	33011434	33011453
Chromosome01	28040072	28040086	Assemblytics_b_1330	97	+	Insertion	-14	83	Chromosome01_Phase0	+	between_alignments	33013982	33014065
Chromosome01	28049144	28066256	Assemblytics_b_1332	5231	+	Repeat_expansion	17112	22343	Chromosome01_Phase0	+	between_alignments	33023105	33045448
Chromosome01	28067974	28067975	Assemblytics_b_1333	61	+	Insertion	-1	60	Chromosome01_Phase0	+	between_alignments	33047153	33047213
Chromosome01	28208525	28208533	Assemblytics_b_1338	1756	+	Insertion	-8	1748	Chromosome01_Phase0	+	between_alignments	33152109	33153857
Chromosome01	28212307	28219635	Assemblytics_b_1339	1560	+	Repeat_contraction	7328	5768	Chromosome01_Phase0	+	between_alignments	33157617	33163385
Chromosome01	28222091	28222092	Assemblytics_b_1340	150	+	Insertion	0	150	Chromosome01_Phase0	+	between_alignments	33165870	33166020
Chromosome01	28255562	28255613	Assemblytics_b_1344	52	+	Tandem_expansion	-51	1	Chromosome01_Phase0	+	between_alignments	33218910	33218911
Chromosome01	28261401	28261402	Assemblytics_b_1345	463	+	Insertion	0	463	Chromosome01_Phase0	+	between_alignments	33224729	33225192
Chromosome01	28266484	28266614	Assemblytics_b_1346	796	+	Repeat_expansion	130	926	Chromosome01_Phase0	+	between_alignments	33230276	33231202
Chromosome01	28287011	28287286	Assemblytics_b_1348	1834	+	Repeat_expansion	275	2109	Chromosome01_Phase0	+	between_alignments	33250955	33253064
Chromosome01	28318987	28319160	Assemblytics_b_1349	173	+	Deletion	173	0	Chromosome01_Phase0	+	between_alignments	33284860	33284860
Chromosome01	28320901	28323592	Assemblytics_b_1350	294	+	Repeat_contraction	2691	2397	Chromosome01_Phase0	+	between_alignments	33286613	33289010
Chromosome01	28325291	28325295	Assemblytics_b_1351	163	+	Insertion	-4	159	Chromosome01_Phase0	+	between_alignments	33290705	33290864
Chromosome01	28338827	28339895	Assemblytics_b_1353	154	+	Repeat_expansion	1068	1222	Chromosome01_Phase0	+	between_alignments	33304460	33305682
Chromosome01	28432784	28432785	Assemblytics_b_1361	3200	+	Insertion	0	3200	Chromosome01_Phase0	+	between_alignments	33409493	33412693
Chromosome01	28475850	28475851	Assemblytics_b_1362	142	+	Insertion	0	142	Chromosome01_Phase0	+	between_alignments	33455925	33456067
Chromosome01	28576187	28579721	Assemblytics_b_1373	230	+	Repeat_contraction	3534	3304	Chromosome01_Phase0	+	between_alignments	33554186	33557490
Chromosome01	28592086	28594278	Assemblytics_b_1376	140	+	Repeat_expansion	2192	2332	Chromosome01_Phase0	+	between_alignments	33573378	33575710
Chromosome01	28619245	28619508	Assemblytics_b_1378	115	+	Repeat_expansion	263	378	Chromosome01_Phase0	+	between_alignments	33602309	33602687
Chromosome01	28660915	28665472	Assemblytics_b_1383	523	+	Repeat_contraction	4557	4034	Chromosome01_Phase0	+	between_alignments	33642711	33646745
Chromosome01	28684741	28684749	Assemblytics_b_1384	508	+	Insertion	-8	500	Chromosome01_Phase0	+	between_alignments	33666049	33666549
Chromosome01	28735174	28735175	Assemblytics_b_1388	1650	+	Insertion	0	1650	Chromosome01_Phase0	+	between_alignments	33703566	33705216
Chromosome01	28776827	28776828	Assemblytics_b_1395	207	+	Insertion	0	207	Chromosome01_Phase0	+	between_alignments	33773599	33773806
Chromosome01	28790178	28790179	Assemblytics_b_1397	111	+	Insertion	0	111	Chromosome01_Phase0	+	between_alignments	33787006	33787117
Chromosome01	28792083	28793110	Assemblytics_b_1398	357	+	Repeat_expansion	1027	1384	Chromosome01_Phase0	+	between_alignments	33789055	33790439
Chromosome01	28805009	28805442	Assemblytics_b_1399	349	+	Repeat_contraction	433	84	Chromosome01_Phase0	+	between_alignments	33820345	33820429
Chromosome01	28821025	28821202	Assemblytics_b_1400	136	+	Deletion	177	41	Chromosome01_Phase0	+	between_alignments	33835960	33836001
Chromosome01	28842120	28842129	Assemblytics_b_1402	242	+	Insertion	9	251	Chromosome01_Phase0	+	between_alignments	33856327	33856578
Chromosome01	28849072	28852064	Assemblytics_b_1403	647	+	Repeat_contraction	2992	2345	Chromosome01_Phase0	+	between_alignments	33863520	33865865
Chromosome01	28866514	28870854	Assemblytics_b_1404	4347	+	Deletion	4340	-7	Chromosome01_Phase0	-	between_alignments	33880321	33880328
Chromosome01	28888396	28888398	Assemblytics_b_1405	106	+	Insertion	-2	104	Chromosome01_Phase0	+	between_alignments	33897829	33897933
Chromosome01	28902727	28902835	Assemblytics_b_1408	108	+	Deletion	108	0	Chromosome01_Phase0	+	between_alignments	33933438	33933438
Chromosome01	28967169	28967170	Assemblytics_b_1413	1332	+	Insertion	0	1332	Chromosome01_Phase0	+	between_alignments	34029777	34031109
Chromosome01	28979095	28979202	Assemblytics_b_1415	107	+	Deletion	107	0	Chromosome01_Phase0	+	between_alignments	34041376	34041376
Chromosome01	29039908	29039909	Assemblytics_b_1419	167	+	Insertion	0	167	Chromosome01_Phase0	+	between_alignments	34108620	34108787
Chromosome01	29058849	29058850	Assemblytics_b_1421	2329	+	Insertion	0	2329	Chromosome01_Phase0	+	between_alignments	34127707	34130036
Chromosome01	29121378	29124564	Assemblytics_b_1422	3187	+	Tandem_expansion	-3186	1	Chromosome01_Phase0	+	between_alignments	34195478	34195479
Chromosome01	29124565	29131543	Assemblytics_b_1423	6978	+	Tandem_expansion	-6978	0	Chromosome01_Phase0	+	between_alignments	34205630	34205630
Chromosome01	29139290	29140300	Assemblytics_b_1424	1010	+	Deletion	1010	0	Chromosome01_Phase0	+	between_alignments	34220405	34220405
Chromosome01	29210721	29213457	Assemblytics_b_1430	1102	+	Repeat_expansion	2736	3838	Chromosome01_Phase0	+	between_alignments	34311373	34315211
Chromosome01	29241571	29245351	Assemblytics_b_1432	1449	+	Repeat_expansion	3780	5229	Chromosome01_Phase0	+	between_alignments	34343336	34348565
Chromosome01	29245195	29246670	Assemblytics_b_1433	4033	+	Tandem_expansion	-1475	2558	Chromosome01_Phase0	+	between_alignments	34349883	34352441
Chromosome01	29267595	29268675	Assemblytics_b_1434	69	+	Repeat_contraction	1080	1011	Chromosome01_Phase0	+	between_alignments	34374855	34375866
Chromosome01	29288888	29288889	Assemblytics_b_1436	885	+	Insertion	0	885	Chromosome01_Phase0	+	between_alignments	34396629	34397514
Chromosome01	29291042	29291073	Assemblytics_b_1437	552	+	Insertion	31	583	Chromosome01_Phase0	+	between_alignments	34399663	34400246
Chromosome01	29295523	29296564	Assemblytics_b_1439	103	+	Repeat_contraction	1041	938	Chromosome01_Phase0	+	between_alignments	34404696	34405634
Chromosome01	29302757	29303200	Assemblytics_b_1440	122	+	Repeat_contraction	443	321	Chromosome01_Phase0	+	between_alignments	34411818	34412139
Chromosome01	29494545	29494796	Assemblytics_b_1446	189	+	Repeat_contraction	251	62	Chromosome01_Phase0	+	between_alignments	34603671	34603733
Chromosome01	29519550	29519551	Assemblytics_b_1448	259	+	Insertion	0	259	Chromosome01_Phase0	+	between_alignments	34616484	34616743
Chromosome01	29539373	29539997	Assemblytics_b_1449	293	+	Repeat_expansion	624	917	Chromosome01_Phase0	+	between_alignments	34636463	34637380
Chromosome01	29595707	29595708	Assemblytics_b_1454	480	+	Insertion	0	480	Chromosome01_Phase0	+	between_alignments	34693165	34693645
Chromosome01	29789077	29789141	Assemblytics_b_1463	7358	+	Repeat_expansion	64	7422	Chromosome01_Phase0	+	between_alignments	34840543	34847965
Chromosome01	29748828	29749436	Assemblytics_b_1465	430	+	Repeat_contraction	608	178	Chromosome01_Phase0	+	between_alignments	34875466	34875644
Chromosome01	30159248	30161403	Assemblytics_b_1475	459	+	Repeat_contraction	2155	1696	Chromosome01_Phase0	+	between_alignments	35227350	35229046
Chromosome01	30185307	30185309	Assemblytics_b_1476	109	+	Insertion	2	111	Chromosome01_Phase0	+	between_alignments	35252933	35253044
Chromosome01	30221667	30226809	Assemblytics_b_1479	190	+	Repeat_contraction	5142	4952	Chromosome01_Phase0	+	between_alignments	35289358	35294310
Chromosome01	30277400	30277884	Assemblytics_b_1483	484	+	Deletion	484	0	Chromosome01_Phase0	+	between_alignments	35344871	35344871
Chromosome01	30318028	30318575	Assemblytics_b_1485	528	+	Deletion	547	19	Chromosome01_Phase0	+	between_alignments	35385021	35385040
Chromosome01	30345816	30346926	Assemblytics_b_1487	533	+	Repeat_expansion	1110	1643	Chromosome01_Phase0	+	between_alignments	35412225	35413868
Chromosome01	30382104	30384382	Assemblytics_b_1490	517	+	Repeat_contraction	2278	1761	Chromosome01_Phase0	+	between_alignments	35448062	35449823
Chromosome01	30473078	30473108	Assemblytics_b_1492	182	+	Insertion	30	212	Chromosome01_Phase0	+	between_alignments	35547799	35548011
Chromosome01	30506804	30506892	Assemblytics_b_1495	88	+	Deletion	88	0	Chromosome01_Phase0	+	between_alignments	35581579	35581579
Chromosome01	30514045	30514605	Assemblytics_b_1496	385	+	Repeat_contraction	560	175	Chromosome01_Phase0	+	between_alignments	35588745	35588920
Chromosome01	30583839	30584369	Assemblytics_b_1500	530	+	Deletion	530	0	Chromosome01_Phase0	+	between_alignments	35658905	35658905
Chromosome01	30614349	30616148	Assemblytics_b_1502	301	+	Repeat_contraction	1799	1498	Chromosome01_Phase0	+	between_alignments	35688666	35690164
Chromosome01	30649406	30650835	Assemblytics_b_1505	1429	+	Deletion	1429	0	Chromosome01_Phase0	+	between_alignments	35715887	35715887
Chromosome01	30714138	30723057	Assemblytics_b_1508	4130	+	Repeat_expansion	8919	13049	Chromosome01_Phase0	+	between_alignments	35779059	35792108
Chromosome01	30733986	30733995	Assemblytics_b_1510	714	+	Insertion	-9	705	Chromosome01_Phase0	+	between_alignments	35814259	35814964
Chromosome01	30743842	30743843	Assemblytics_b_1511	7216	+	Insertion	0	7216	Chromosome01_Phase0	+	between_alignments	35824815	35832031
Chromosome01	30755126	30756308	Assemblytics_b_1512	1022	+	Repeat_contraction	1182	160	Chromosome01_Phase0	+	between_alignments	35843254	35843414
Chromosome01	30779289	30779768	Assemblytics_b_1513	789	+	Repeat_expansion	479	1268	Chromosome01_Phase0	+	between_alignments	35866433	35867701
Chromosome01	30792605	30793437	Assemblytics_b_1514	202	+	Repeat_expansion	832	1034	Chromosome01_Phase0	+	between_alignments	35880542	35881576
Chromosome01	30831020	30832063	Assemblytics_b_1518	365	+	Repeat_expansion	1043	1408	Chromosome01_Phase0	+	between_alignments	35920944	35922352
Chromosome01	31022336	31022348	Assemblytics_b_1527	318	+	Insertion	-12	306	Chromosome01_Phase0	+	between_alignments	36112942	36113248
Chromosome01	31037937	31040609	Assemblytics_b_1528	459	+	Repeat_contraction	2672	2213	Chromosome01_Phase0	+	between_alignments	36128820	36131033
Chromosome01	31042594	31042596	Assemblytics_b_1529	250	+	Insertion	2	252	Chromosome01_Phase0	+	between_alignments	36133004	36133256
Chromosome01	31050550	31050790	Assemblytics_b_1530	1385	+	Repeat_expansion	240	1625	Chromosome01_Phase0	+	between_alignments	36141189	36142814
Chromosome01	31075671	31081514	Assemblytics_b_1532	156	+	Repeat_expansion	5843	5999	Chromosome01_Phase0	+	between_alignments	36165250	36171249
Chromosome01	31092002	31092116	Assemblytics_b_1533	307	+	Repeat_expansion	114	421	Chromosome01_Phase0	+	between_alignments	36181744	36182165
Chromosome01	31100695	31101230	Assemblytics_b_1534	196	+	Repeat_contraction	535	339	Chromosome01_Phase0	+	between_alignments	36190755	36191094
Chromosome01	31106875	31110112	Assemblytics_b_1535	3185	+	Repeat_expansion	3237	6422	Chromosome01_Phase0	+	between_alignments	36196741	36203163
Chromosome01	31138694	31140727	Assemblytics_b_1539	304	+	Repeat_contraction	2033	1729	Chromosome01_Phase0	+	between_alignments	36234566	36236295
Chromosome01	31180947	31181052	Assemblytics_b_1541	105	+	Deletion	105	0	Chromosome01_Phase0	+	between_alignments	36276959	36276959
Chromosome01	31182524	31185004	Assemblytics_b_1542	2480	+	Deletion	2480	0	Chromosome01_Phase0	+	between_alignments	36278428	36278428
Chromosome01	31282376	31283549	Assemblytics_b_1550	102	+	Repeat_contraction	1173	1071	Chromosome01_Phase0	+	between_alignments	36338876	36339947
Chromosome01	31319394	31319606	Assemblytics_b_1553	89	+	Repeat_expansion	212	301	Chromosome01_Phase0	+	between_alignments	36375629	36375930
Chromosome01	31321944	31328733	Assemblytics_b_1554	4169	+	Repeat_contraction	6789	2620	Chromosome01_Phase0	+	between_alignments	36378288	36380908
Chromosome01	31339243	31343062	Assemblytics_b_1555	623	+	Repeat_contraction	3819	3196	Chromosome01_Phase0	+	between_alignments	36391396	36394592
Chromosome01	31347712	31348105	Assemblytics_b_1556	390	+	Deletion	393	3	Chromosome01_Phase0	+	between_alignments	36399261	36399264
Chromosome01	31364014	31382514	Assemblytics_b_1559	2030	+	Repeat_contraction	18500	16470	Chromosome01_Phase0	+	between_alignments	36416018	36432488
Chromosome01	31400733	31403331	Assemblytics_b_1561	2163	+	Repeat_contraction	2598	435	Chromosome01_Phase0	+	between_alignments	36450799	36451234
Chromosome01	31446711	31449820	Assemblytics_b_1562	3114	+	Deletion	3109	-5	Chromosome01_Phase0	-	between_alignments	36494571	36494576
Chromosome01	31475414	31485328	Assemblytics_b_1563	5916	+	Repeat_contraction	9914	3998	Chromosome01_Phase0	+	between_alignments	36519998	36523996
Chromosome01	31504886	31506931	Assemblytics_b_1565	628	+	Repeat_contraction	2045	1417	Chromosome01_Phase0	+	between_alignments	36543512	36544929
Chromosome01	31540508	31551065	Assemblytics_b_1567	50	+	Repeat_contraction	10557	10507	Chromosome01_Phase0	+	between_alignments	36578425	36588932
Chromosome01	31590980	31598982	Assemblytics_b_1569	1089	+	Repeat_contraction	8002	6913	Chromosome01_Phase0	+	between_alignments	36639948	36646861
Chromosome01	31640983	31641446	Assemblytics_b_1571	74	+	Repeat_contraction	463	389	Chromosome01_Phase0	+	between_alignments	36695201	36695590
Chromosome01	31649540	31650009	Assemblytics_b_1572	149	+	Repeat_contraction	469	320	Chromosome01_Phase0	+	between_alignments	36703693	36704013
Chromosome01	31683872	31698440	Assemblytics_b_1574	963	+	Repeat_contraction	14568	13605	Chromosome01_Phase0	+	between_alignments	36737911	36751516
Chromosome01	31710840	31719650	Assemblytics_b_1575	288	+	Repeat_contraction	8810	8522	Chromosome01_Phase0	+	between_alignments	36763893	36772415
Chromosome01	31722208	31722374	Assemblytics_b_1576	101	+	Repeat_expansion	166	267	Chromosome01_Phase0	+	between_alignments	36774970	36775237
Chromosome01	31752035	31752328	Assemblytics_b_1577	77	+	Repeat_contraction	293	216	Chromosome01_Phase0	+	between_alignments	36805038	36805254
Chromosome01	31756868	31757884	Assemblytics_b_1578	74	+	Repeat_contraction	1016	942	Chromosome01_Phase0	+	between_alignments	36809809	36810751
Chromosome01	31765444	31766436	Assemblytics_b_1579	56	+	Repeat_expansion	992	1048	Chromosome01_Phase0	+	between_alignments	36818303	36819351
Chromosome01	31778444	31778447	Assemblytics_b_1580	634	+	Insertion	-3	631	Chromosome01_Phase0	+	between_alignments	36831389	36832020
Chromosome01	31795651	31800484	Assemblytics_b_1582	1343	+	Repeat_expansion	4833	6176	Chromosome01_Phase0	+	between_alignments	36849628	36855804
Chromosome01	31812610	31814042	Assemblytics_b_1584	335	+	Repeat_contraction	1432	1097	Chromosome01_Phase0	+	between_alignments	36867931	36869028
Chromosome01	31846316	31848660	Assemblytics_b_1587	7705	+	Repeat_expansion	2344	10049	Chromosome01_Phase0	+	between_alignments	36894124	36904173
Chromosome01	31876296	31876306	Assemblytics_b_1592	998	+	Insertion	10	1008	Chromosome01_Phase0	+	between_alignments	36930041	36931049
Chromosome01	31880266	31882543	Assemblytics_b_1593	360	+	Repeat_contraction	2277	1917	Chromosome01_Phase0	+	between_alignments	36934980	36936897
Chromosome01	31884211	31886927	Assemblytics_b_1594	2153	+	Repeat_contraction	2716	563	Chromosome01_Phase0	+	between_alignments	36938576	36939139
Chromosome01	31888071	31891370	Assemblytics_b_1595	746	+	Repeat_contraction	3299	2553	Chromosome01_Phase0	+	between_alignments	36940279	36942832
Chromosome01	31990325	31990749	Assemblytics_b_1597	6905	+	Tandem_expansion	-424	6481	Chromosome01_Phase0	+	between_alignments	37042184	37048665
Chromosome01	32047243	32047772	Assemblytics_b_1601	530	+	Tandem_expansion	-529	1	Chromosome01_Phase0	+	between_alignments	37107163	37107164
Chromosome01	32087935	32087986	Assemblytics_b_1602	280	+	Tandem_expansion	-51	229	Chromosome01_Phase0	+	between_alignments	37147927	37148156
Chromosome01	32101972	32102181	Assemblytics_b_1604	186	+	Repeat_expansion	209	395	Chromosome01_Phase0	+	between_alignments	37162203	37162598
Chromosome01	2517780	2520032	Assemblytics_b_1609	2252	+	Deletion	2252	0	Chromosome01_Phase0	+	between_alignments	3635430	3635430
Chromosome01	32124045	32124106	Assemblytics_b_1617	135	+	Repeat_expansion	61	196	Chromosome01_Phase0	+	between_alignments	37190585	37190781
Chromosome01	32131373	32134835	Assemblytics_b_1618	157	+	Repeat_expansion	3462	3619	Chromosome01_Phase0	+	between_alignments	37197982	37201601
Chromosome01	32139771	32139957	Assemblytics_b_1619	186	+	Deletion	186	0	Chromosome01_Phase0	+	between_alignments	37206537	37206537
Chromosome01	33882792	33883367	Assemblytics_b_1624	539	+	Repeat_expansion	575	1114	Chromosome01_Phase0	+	between_alignments	37299253	37300367
Chromosome01	32209032	32215331	Assemblytics_b_1626	1476	+	Repeat_contraction	6299	4823	Chromosome01_Phase0	+	between_alignments	37351139	37355962
Chromosome01	32236023	32236211	Assemblytics_b_1629	188	+	Deletion	188	0	Chromosome01_Phase0	+	between_alignments	37373186	37373186
Chromosome01	32355327	32355328	Assemblytics_b_1637	96	+	Insertion	0	96	Chromosome01_Phase0	+	between_alignments	37500709	37500805
Chromosome01	32364562	32364565	Assemblytics_b_1638	92	+	Insertion	3	95	Chromosome01_Phase0	+	between_alignments	37510072	37510167
Chromosome01	32368640	32368641	Assemblytics_b_1639	9159	+	Insertion	0	9159	Chromosome01_Phase0	+	between_alignments	37514226	37523385
Chromosome01	14976102	14976103	Assemblytics_b_1641	9807	+	Insertion	1	9808	Chromosome01_Phase0	+	between_alignments	37533845	37543653
Chromosome01	32383409	32383410	Assemblytics_b_1643	795	+	Insertion	0	795	Chromosome01_Phase0	+	between_alignments	37551853	37552648
Chromosome01	32409105	32410754	Assemblytics_b_1645	637	+	Repeat_expansion	1649	2286	Chromosome01_Phase0	+	between_alignments	37578317	37580603
Chromosome01	32409105	32409842	Assemblytics_b_1657	501	+	Repeat_expansion	737	1238	Chromosome01_Phase0	+	between_alignments	37652016	37653254
Chromosome01	32455591	32456172	Assemblytics_b_1661	551	+	Deletion	581	30	Chromosome01_Phase0	+	between_alignments	37683065	37683095
Chromosome01	32466843	32466849	Assemblytics_b_1663	2236	+	Insertion	-6	2230	Chromosome01_Phase0	+	between_alignments	37693792	37696022
Chromosome01	32531568	32532541	Assemblytics_b_1666	225	+	Repeat_contraction	973	748	Chromosome01_Phase0	+	between_alignments	37753562	37754310
Chromosome01	32600293	32606278	Assemblytics_b_1669	164	+	Repeat_expansion	5985	6149	Chromosome01_Phase0	+	between_alignments	37811320	37817469
Chromosome01	32624109	32625327	Assemblytics_b_1670	3039	+	Repeat_expansion	1218	4257	Chromosome01_Phase0	+	between_alignments	37835272	37839529
Chromosome01	32630504	32632291	Assemblytics_b_1671	1080	+	Repeat_contraction	1787	707	Chromosome01_Phase0	+	between_alignments	37844717	37845424
Chromosome01	32650331	32651872	Assemblytics_b_1672	1041	+	Repeat_expansion	1541	2582	Chromosome01_Phase0	+	between_alignments	37863490	37866072
Chromosome01	32665964	32666404	Assemblytics_b_1673	128	+	Repeat_contraction	440	312	Chromosome01_Phase0	+	between_alignments	37880198	37880510
Chromosome01	32673946	32676193	Assemblytics_b_1674	882	+	Repeat_contraction	2247	1365	Chromosome01_Phase0	+	between_alignments	37888067	37889432
Chromosome01	32682623	32682627	Assemblytics_b_1675	7500	+	Insertion	-4	7496	Chromosome01_Phase0	+	between_alignments	37895903	37903399
Chromosome01	32703691	32703698	Assemblytics_b_1678	260	+	Insertion	-7	253	Chromosome01_Phase0	+	between_alignments	37926134	37926387
Chromosome01	32711164	32711788	Assemblytics_b_1679	725	+	Repeat_expansion	624	1349	Chromosome01_Phase0	+	between_alignments	37933858	37935207
Chromosome01	32733415	32736048	Assemblytics_b_1680	3076	+	Repeat_expansion	2633	5709	Chromosome01_Phase0	+	between_alignments	37956773	37962482
Chromosome01	32742588	32751798	Assemblytics_b_1681	4704	+	Repeat_expansion	9210	13914	Chromosome01_Phase0	+	between_alignments	37969007	37982921
Chromosome01	32770705	32776598	Assemblytics_b_1682	1350	+	Repeat_expansion	5893	7243	Chromosome01_Phase0	+	between_alignments	38001858	38009101
Chromosome01	32781288	32781296	Assemblytics_b_1683	369	+	Insertion	8	377	Chromosome01_Phase0	+	between_alignments	38013816	38014193
Chromosome01	32783418	32783433	Assemblytics_b_1684	1302	+	Insertion	-15	1287	Chromosome01_Phase0	+	between_alignments	38016328	38017615
Chromosome01	32786878	32786979	Assemblytics_b_1685	225	+	Repeat_expansion	101	326	Chromosome01_Phase0	+	between_alignments	38021105	38021431
Chromosome01	32794456	32794551	Assemblytics_b_1686	95	+	Deletion	95	0	Chromosome01_Phase0	+	between_alignments	38028920	38028920
Chromosome01	32820946	32822313	Assemblytics_b_1689	248	+	Repeat_expansion	1367	1615	Chromosome01_Phase0	+	between_alignments	38055271	38056886
Chromosome01	32838830	32838911	Assemblytics_b_1690	263	+	Repeat_expansion	81	344	Chromosome01_Phase0	+	between_alignments	38073379	38073723
Chromosome01	32864699	32864848	Assemblytics_b_1692	1020	+	Repeat_expansion	149	1169	Chromosome01_Phase0	+	between_alignments	38099712	38100881
Chromosome01	32872198	32872224	Assemblytics_b_1693	95	+	Insertion	26	121	Chromosome01_Phase0	+	between_alignments	38108246	38108367
Chromosome01	32893732	32893828	Assemblytics_b_1695	96	+	Deletion	96	0	Chromosome01_Phase0	+	between_alignments	38129963	38129963
Chromosome01	32894908	32896023	Assemblytics_b_1696	402	+	Repeat_expansion	1115	1517	Chromosome01_Phase0	+	between_alignments	38131043	38132560
Chromosome01	32906956	32907043	Assemblytics_b_1697	87	+	Deletion	87	0	Chromosome01_Phase0	+	between_alignments	38143448	38143448
Chromosome01	32985740	32990150	Assemblytics_b_1710	499	+	Repeat_contraction	4410	3911	Chromosome01_Phase0	+	between_alignments	38260806	38264717
Chromosome01	32995922	33001548	Assemblytics_b_1711	1375	+	Repeat_contraction	5626	4251	Chromosome01_Phase0	+	between_alignments	38270537	38274788
Chromosome01	33032498	33035657	Assemblytics_b_1714	2460	+	Repeat_contraction	3159	699	Chromosome01_Phase0	+	between_alignments	38306776	38307475
Chromosome01	33055738	33057042	Assemblytics_b_1716	1313	+	Deletion	1304	-9	Chromosome01_Phase0	-	between_alignments	38319950	38319959
Chromosome01	33111611	33111613	Assemblytics_b_1720	93	+	Insertion	2	95	Chromosome01_Phase0	+	between_alignments	38374809	38374904
Chromosome01	33353848	33355157	Assemblytics_b_1731	4574	+	Repeat_expansion	1309	5883	Chromosome01_Phase0	+	between_alignments	38569448	38575331
Chromosome01	33361554	33361681	Assemblytics_b_1733	117	+	Repeat_expansion	127	244	Chromosome01_Phase0	+	between_alignments	38581754	38581998
Chromosome01	33451755	33452618	Assemblytics_b_1736	165	+	Repeat_expansion	863	1028	Chromosome01_Phase0	+	between_alignments	38664939	38665967
Chromosome01	33473482	33476277	Assemblytics_b_1738	9589	+	Repeat_expansion	2795	12384	Chromosome01_Phase0	+	between_alignments	38686676	38699060
Chromosome01	33512859	33512933	Assemblytics_b_1741	278	+	Repeat_expansion	74	352	Chromosome01_Phase0	+	between_alignments	38727373	38727725
Chromosome01	33555880	33558063	Assemblytics_b_1745	723	+	Repeat_contraction	2183	1460	Chromosome01_Phase0	+	between_alignments	38770277	38771737
Chromosome01	33579562	33581260	Assemblytics_b_1749	1378	+	Repeat_expansion	1698	3076	Chromosome01_Phase0	+	between_alignments	38794626	38797702
Chromosome01	33597106	33598432	Assemblytics_b_1751	135	+	Repeat_contraction	1326	1191	Chromosome01_Phase0	+	between_alignments	38813887	38815078
Chromosome01	33636053	33642617	Assemblytics_b_1754	6564	+	Deletion	6564	0	Chromosome01_Phase0	+	between_alignments	38864278	38864278
Chromosome01	33644144	33646477	Assemblytics_b_1755	1309	+	Repeat_contraction	2333	1024	Chromosome01_Phase0	+	between_alignments	38865810	38866834
Chromosome01	33667689	33668393	Assemblytics_b_1759	250	+	Repeat_contraction	704	454	Chromosome01_Phase0	+	between_alignments	38878726	38879180
Chromosome01	33675045	33675602	Assemblytics_b_1760	524	+	Deletion	557	33	Chromosome01_Phase0	+	between_alignments	38885844	38885877
Chromosome01	33689947	33689948	Assemblytics_b_1761	176	+	Insertion	1	177	Chromosome01_Phase0	+	between_alignments	38900264	38900441
Chromosome01	33803630	33805428	Assemblytics_b_1767	112	+	Repeat_contraction	1798	1686	Chromosome01_Phase0	+	between_alignments	39002667	39004353
Chromosome01	33838396	33838485	Assemblytics_b_1769	4540	+	Repeat_expansion	89	4629	Chromosome01_Phase0	+	between_alignments	39027058	39031687
Chromosome01	33848547	33859125	Assemblytics_b_1770	3532	+	Repeat_contraction	10578	7046	Chromosome01_Phase0	+	between_alignments	39041745	39048791
Chromosome01	34178819	34179384	Assemblytics_b_1772	90	+	Repeat_contraction	565	475	Chromosome01_Phase0	+	between_alignments	39080436	39080911
Chromosome01	34193562	34195739	Assemblytics_b_1775	766	+	Repeat_contraction	2177	1411	Chromosome01_Phase0	+	between_alignments	39096734	39098145
Chromosome01	2974831	2975443	Assemblytics_b_1780	607	+	Deletion	612	5	Chromosome01_Phase0	+	between_alignments	3909725	3909730
Chromosome01	3008738	3020241	Assemblytics_b_1784	5041	+	Repeat_contraction	11503	6462	Chromosome01_Phase0	+	between_alignments	3946762	3953224
Chromosome01	3030214	3030215	Assemblytics_b_1785	155	+	Insertion	1	156	Chromosome01_Phase0	+	between_alignments	3963242	3963398
Chromosome01	3038874	3038875	Assemblytics_b_1786	95	+	Insertion	0	95	Chromosome01_Phase0	+	between_alignments	3972062	3972157
Chromosome01	3040504	3041046	Assemblytics_b_1787	911	+	Repeat_expansion	542	1453	Chromosome01_Phase0	+	between_alignments	3973794	3975247
Chromosome01	3048950	3072418	Assemblytics_b_1788	1351	+	Repeat_contraction	23468	22117	Chromosome01_Phase0	+	between_alignments	3983068	4005185
Chromosome01	3077525	3077737	Assemblytics_b_1790	212	+	Deletion	212	0	Chromosome01_Phase0	+	between_alignments	4051350	4051350
Chromosome01	3082598	3084253	Assemblytics_b_1791	987	+	Repeat_expansion	1655	2642	Chromosome01_Phase0	+	between_alignments	4056115	4058757
Chromosome01	3085444	3085622	Assemblytics_b_1792	177	+	Deletion	178	1	Chromosome01_Phase0	+	between_alignments	4059947	4059948
Chromosome01	34217894	34217895	Assemblytics_b_1799	122	+	Insertion	0	122	Chromosome01_Phase0	+	between_alignments	39138744	39138866
Chromosome01	34286667	34287623	Assemblytics_b_1805	956	+	Deletion	956	0	Chromosome01_Phase0	+	between_alignments	39218884	39218884
Chromosome01	34297124	34297245	Assemblytics_b_1807	134	+	Repeat_expansion	121	255	Chromosome01_Phase0	+	between_alignments	39228345	39228600
Chromosome01	34304646	34304738	Assemblytics_b_1809	92	+	Deletion	92	0	Chromosome01_Phase0	+	between_alignments	39235983	39235983
Chromosome01	34306769	34307362	Assemblytics_b_1810	102	+	Repeat_expansion	593	695	Chromosome01_Phase0	+	between_alignments	39238013	39238708
Chromosome01	34483276	34483932	Assemblytics_b_1817	1634	+	Repeat_expansion	656	2290	Chromosome01_Phase0	+	between_alignments	39399147	39401437
Chromosome01	34494528	34495101	Assemblytics_b_1818	140	+	Repeat_expansion	573	713	Chromosome01_Phase0	+	between_alignments	39412141	39412854
Chromosome01	34557875	34559326	Assemblytics_b_1821	523	+	Repeat_contraction	1451	928	Chromosome01_Phase0	+	between_alignments	39475659	39476587
Chromosome01	34661757	34661863	Assemblytics_b_1826	106	+	Deletion	106	0	Chromosome01_Phase0	+	between_alignments	39530214	39530214
Chromosome17	16407411	16407511	Assemblytics_b_1832	100	+	Deletion	100	0	Chromosome01_Phase0	+	between_alignments	39609110	39609110
Chromosome01	3544528	3548597	Assemblytics_b_1848	420	+	Repeat_contraction	4069	3649	Chromosome01_Phase0	+	between_alignments	4292102	4295751
Chromosome12	28098607	28098608	Assemblytics_b_1850	464	+	Insertion	0	464	Chromosome01_Phase0	+	between_alignments	4317309	4317773
Chromosome01	3581185	3581367	Assemblytics_b_1851	133	+	Deletion	182	49	Chromosome01_Phase0	+	between_alignments	4355056	4355105
Chromosome01	3587528	3592024	Assemblytics_b_1853	411	+	Repeat_expansion	4496	4907	Chromosome01_Phase0	+	between_alignments	4361315	4366222
Chromosome01	3612409	3612446	Assemblytics_b_1855	2506	+	Insertion	37	2543	Chromosome01_Phase0	+	between_alignments	4393386	4395929
Chromosome01	3617975	3618023	Assemblytics_b_1856	1428	+	Insertion	48	1476	Chromosome01_Phase0	+	between_alignments	4401457	4402933
Chromosome01	3696854	3697299	Assemblytics_b_1864	263	+	Repeat_contraction	445	182	Chromosome01_Phase0	+	between_alignments	4569514	4569696
Chromosome01	3711217	3712988	Assemblytics_b_1867	164	+	Repeat_contraction	1771	1607	Chromosome01_Phase0	+	between_alignments	4582654	4584261
Chromosome01	3721788	3722572	Assemblytics_b_1868	377	+	Repeat_expansion	784	1161	Chromosome01_Phase0	+	between_alignments	4593070	4594231
Chromosome01	3732342	3735088	Assemblytics_b_1869	849	+	Repeat_contraction	2746	1897	Chromosome01_Phase0	+	between_alignments	4604029	4605926
Chromosome01	3755600	3756294	Assemblytics_b_1871	397	+	Repeat_contraction	694	297	Chromosome01_Phase0	+	between_alignments	4614705	4615002
Chromosome01	3762519	3762520	Assemblytics_b_1874	4158	+	Insertion	0	4158	Chromosome01_Phase0	+	between_alignments	4630363	4634521
Chromosome01	3763209	3766501	Assemblytics_b_1875	717	+	Repeat_expansion	3292	4009	Chromosome01_Phase0	+	between_alignments	4635210	4639219
Chromosome01	3768180	3773226	Assemblytics_b_1876	4703	+	Repeat_contraction	5046	343	Chromosome01_Phase0	+	between_alignments	4640897	4641240
Chromosome01	3781972	3783327	Assemblytics_b_1877	2789	+	Repeat_expansion	1355	4144	Chromosome01_Phase0	+	between_alignments	4649978	4654122
Chromosome01	3852146	3854470	Assemblytics_b_1881	150	+	Repeat_expansion	2324	2474	Chromosome01_Phase0	+	between_alignments	4703774	4706248
Chromosome01	3892629	3906717	Assemblytics_b_1900	231	+	Repeat_contraction	14088	13857	Chromosome01_Phase0	+	between_alignments	4745243	4759100
Chromosome01	4003971	4015449	Assemblytics_b_1904	788	+	Repeat_contraction	11478	10690	Chromosome01_Phase0	+	between_alignments	4832782	4843472
Chromosome01	4049683	4055101	Assemblytics_b_1908	220	+	Repeat_contraction	5418	5198	Chromosome01_Phase0	+	between_alignments	4877478	4882676
Chromosome01	4057863	4062657	Assemblytics_b_1909	785	+	Repeat_expansion	4794	5579	Chromosome01_Phase0	+	between_alignments	4885424	4891003
Chromosome01	4087743	4089326	Assemblytics_b_1911	1641	+	Repeat_expansion	1583	3224	Chromosome01_Phase0	+	between_alignments	4914102	4917326
Chromosome01	4096418	4097381	Assemblytics_b_1913	224	+	Repeat_expansion	963	1187	Chromosome01_Phase0	+	between_alignments	4924382	4925569
Chromosome01	4096418	4097381	Assemblytics_b_1915	224	+	Repeat_expansion	963	1187	Chromosome01_Phase0	+	between_alignments	4945702	4946889
Chromosome01	4139453	4139459	Assemblytics_b_1919	2314	+	Insertion	6	2320	Chromosome01_Phase0	+	between_alignments	4990940	4993260
Chromosome01	4465079	4469986	Assemblytics_b_1935	1026	+	Repeat_contraction	4907	3881	Chromosome01_Phase0	+	between_alignments	5480366	5484247
Chromosome01	4497228	4499321	Assemblytics_b_1937	306	+	Repeat_contraction	2093	1787	Chromosome01_Phase0	+	between_alignments	5520462	5522249
Chromosome01	4524112	4524685	Assemblytics_b_1940	505	+	Repeat_contraction	573	68	Chromosome01_Phase0	+	between_alignments	5545991	5546059
Chromosome01	4526365	4530912	Assemblytics_b_1941	2257	+	Repeat_expansion	4547	6804	Chromosome01_Phase0	+	between_alignments	5547750	5554554
Chromosome01	4773998	4775830	Assemblytics_b_1945	1428	+	Repeat_contraction	1832	404	Chromosome01_Phase0	+	between_alignments	5598216	5598620
Chromosome01	4573375	4575390	Assemblytics_b_1950	2781	+	Repeat_expansion	2015	4796	Chromosome01_Phase0	+	between_alignments	5677748	5682544
Chromosome01	4676328	4680937	Assemblytics_b_1951	4990	+	Repeat_expansion	4609	9599	Chromosome01_Phase0	+	between_alignments	5754887	5764486
Chromosome01	4694407	4694635	Assemblytics_b_1952	51	+	Repeat_expansion	228	279	Chromosome01_Phase0	+	between_alignments	5777955	5778234
Chromosome01	4716186	4721703	Assemblytics_b_1955	7306	+	Tandem_expansion	-5517	1789	Chromosome01_Phase0	+	between_alignments	5805371	5807160
Chromosome01	4773793	4775015	Assemblytics_b_1957	984	+	Repeat_contraction	1222	238	Chromosome01_Phase0	+	between_alignments	5857358	5857596
Chromosome01	4745014	4746480	Assemblytics_b_1959	206	+	Repeat_contraction	1466	1260	Chromosome01_Phase0	+	between_alignments	5878748	5880008
Chromosome01	4845712	4845971	Assemblytics_b_1964	76	+	Repeat_contraction	259	183	Chromosome01_Phase0	+	between_alignments	6112868	6113051
Chromosome01	4914843	4915330	Assemblytics_b_1969	484	+	Deletion	487	3	Chromosome01_Phase0	+	between_alignments	6240148	6240151
Chromosome01	4923558	4926683	Assemblytics_b_1970	1842	+	Repeat_expansion	3125	4967	Chromosome01_Phase0	+	between_alignments	6248334	6253301
Chromosome01	5140109	5140110	Assemblytics_b_1977	101	+	Insertion	0	101	Chromosome01_Phase0	+	between_alignments	6354221	6354322
Chromosome01	5141056	5141153	Assemblytics_b_1978	414	+	Repeat_expansion	97	511	Chromosome01_Phase0	+	between_alignments	6355271	6355782
Chromosome01	5147122	5147125	Assemblytics_b_1979	122	+	Insertion	-3	119	Chromosome01_Phase0	+	between_alignments	6361755	6361874
Chromosome01	5171640	5172106	Assemblytics_b_1981	466	+	Deletion	466	0	Chromosome01_Phase0	+	between_alignments	6436828	6436828
Chromosome01	5181943	5181944	Assemblytics_b_1984	209	+	Insertion	0	209	Chromosome01_Phase0	+	between_alignments	6457301	6457510
Chromosome01	12561181	12561266	Assemblytics_b_1993	103	+	Repeat_expansion	85	188	Chromosome01_Phase0	+	between_alignments	6753188	6753376
Chromosome01	6141403	6142063	Assemblytics_b_1997	500	+	Repeat_contraction	660	160	Chromosome01_Phase0	+	between_alignments	6811632	6811792
Chromosome01	6717345	6719090	Assemblytics_b_1999	567	+	Repeat_contraction	1745	1178	Chromosome01_Phase0	+	between_alignments	6839620	6840798
Chromosome01	6651847	6651851	Assemblytics_b_2009	130	+	Insertion	4	134	Chromosome01_Phase0	+	between_alignments	6938728	6938862
Chromosome01	6556923	6563583	Assemblytics_b_2012	378	+	Repeat_expansion	6660	7038	Chromosome01_Phase0	+	between_alignments	6958149	6965187
Chromosome01	6539316	6550391	Assemblytics_b_2013	1034	+	Repeat_contraction	11075	10041	Chromosome01_Phase0	+	between_alignments	6971739	6981780
Chromosome01	6528344	6529641	Assemblytics_b_2014	378	+	Repeat_contraction	1297	919	Chromosome01_Phase0	+	between_alignments	6991456	6992375
Chromosome01	6217406	6217911	Assemblytics_b_2017	88	+	Repeat_expansion	505	593	Chromosome01_Phase0	+	between_alignments	7064608	7065201
Chromosome01	6279850	6285577	Assemblytics_b_2020	77	+	Repeat_contraction	5727	5650	Chromosome01_Phase0	+	between_alignments	7176456	7182106
Chromosome01	6290051	6293342	Assemblytics_b_2021	537	+	Repeat_contraction	3291	2754	Chromosome01_Phase0	+	between_alignments	7186600	7189354
Chromosome01	6359860	6367071	Assemblytics_b_2026	966	+	Repeat_expansion	7211	8177	Chromosome01_Phase0	+	between_alignments	7268046	7276223
Chromosome13	3899820	3899822	Assemblytics_b_2035	2270	+	Insertion	-2	2268	Chromosome01_Phase0	+	between_alignments	828083	830351
Chromosome14	12627477	12630740	Assemblytics_b_2038	780	+	Repeat_expansion	3263	4043	Chromosome01_Phase0	+	between_alignments	7423142	7427185
Chromosome01	6817526	6831468	Assemblytics_b_2050	5644	+	Repeat_expansion	13942	19586	Chromosome01_Phase0	+	between_alignments	7830795	7850381
Chromosome01	6796441	6796791	Assemblytics_b_2051	346	+	Deletion	350	4	Chromosome01_Phase0	+	between_alignments	7871231	7871235
Chromosome01	7260494	7260499	Assemblytics_b_2062	2250	+	Insertion	-5	2245	Chromosome01_Phase0	+	between_alignments	8170126	8172371
Chromosome01	7253325	7253326	Assemblytics_b_2063	360	+	Insertion	0	360	Chromosome01_Phase0	+	between_alignments	8179539	8179899
Chromosome01	7446371	7449562	Assemblytics_b_2073	1148	+	Repeat_expansion	3191	4339	Chromosome01_Phase0	+	between_alignments	8379489	8383828
Chromosome01	7469226	7469233	Assemblytics_b_2074	236	+	Insertion	-7	229	Chromosome01_Phase0	+	between_alignments	8403520	8403749
Chromosome01	10914932	10918470	Assemblytics_b_2090	697	+	Repeat_expansion	3538	4235	Chromosome01_Phase0	+	between_alignments	8823586	8827821
Chromosome01	11349213	11351364	Assemblytics_b_2093	849	+	Repeat_expansion	2151	3000	Chromosome01_Phase0	+	between_alignments	8941841	8944841
Chromosome18	15874280	15875062	Assemblytics_b_2095	7616	+	Tandem_expansion	-782	6834	Chromosome01_Phase0	+	between_alignments	8957020	8963854
Chromosome01	11327748	11328349	Assemblytics_b_2097	590	+	Deletion	601	11	Chromosome01_Phase0	+	between_alignments	8966774	8966785
Chromosome01	11322158	11324452	Assemblytics_b_2098	2294	+	Deletion	2294	0	Chromosome01_Phase0	+	between_alignments	8970084	8970084
Chromosome01	11549461	11549664	Assemblytics_b_2102	5668	+	Repeat_expansion	203	5871	Chromosome01_Phase0	+	between_alignments	9189470	9195341
Chromosome01	177759	178293	Assemblytics_b_2117	539	+	Tandem_expansion	-534	5	Chromosome01_Phase0	+	between_alignments	995309	995314
Chromosome08	6351301	6351304	Assemblytics_b_2123	889	+	Insertion	-3	886	Chromosome01_Phase0	+	between_alignments	1047041	1047927
Chromosome08	33722031	33722796	Assemblytics_b_2132	4480	+	Tandem_expansion	-765	3715	Chromosome01_Phase0	+	between_alignments	9353467	9357182
Chromosome08	33722031	33722797	Assemblytics_b_2133	8983	+	Tandem_expansion	-766	8217	Chromosome01_Phase0	+	between_alignments	9357946	9366163
Chromosome08	33722031	33722797	Assemblytics_b_2134	4513	+	Tandem_expansion	-766	3747	Chromosome01_Phase0	+	between_alignments	9366929	9370676
Chromosome02	11289966	11289983	Assemblytics_b_2143	117	+	Insertion	17	134	Chromosome02_Phase0	+	between_alignments	10631732	10631866
Chromosome02	11271152	11274106	Assemblytics_b_2144	2061	+	Repeat_expansion	2954	5015	Chromosome02_Phase0	+	between_alignments	10647768	10652783
Chromosome02	11356489	11356490	Assemblytics_b_2152	474	+	Insertion	0	474	Chromosome02_Phase0	+	between_alignments	10722487	10722961
Chromosome02	11380361	11385844	Assemblytics_b_2154	5482	+	Deletion	5483	1	Chromosome02_Phase0	+	between_alignments	10746814	10746815
Chromosome02	11160028	11160036	Assemblytics_b_2160	574	+	Insertion	-8	566	Chromosome02_Phase0	+	between_alignments	10892876	10893442
Chromosome02	11154372	11154824	Assemblytics_b_2161	452	+	Deletion	452	0	Chromosome02_Phase0	+	between_alignments	10898662	10898662
Chromosome02	11498205	11500514	Assemblytics_b_2165	2309	+	Deletion	2309	0	Chromosome02_Phase0	+	between_alignments	10968739	10968739
Chromosome02	11502019	11502388	Assemblytics_b_2166	369	+	Deletion	369	0	Chromosome02_Phase0	+	between_alignments	10970268	10970268
Chromosome02	11533399	11533519	Assemblytics_b_2168	1925	+	Repeat_expansion	120	2045	Chromosome02_Phase0	+	between_alignments	11016830	11018875
Chromosome02	11546390	11546391	Assemblytics_b_2171	480	+	Insertion	0	480	Chromosome02_Phase0	+	between_alignments	11031772	11032252
Chromosome02	11548127	11548406	Assemblytics_b_2172	271	+	Deletion	279	8	Chromosome02_Phase0	+	between_alignments	11034001	11034009
Chromosome02	11573749	11580128	Assemblytics_b_2174	662	+	Repeat_contraction	6379	5717	Chromosome02_Phase0	+	between_alignments	11061337	11067054
Chromosome02	11589733	11590243	Assemblytics_b_2175	354	+	Repeat_expansion	510	864	Chromosome02_Phase0	+	between_alignments	11076611	11077475
Chromosome02	11607432	11609740	Assemblytics_b_2176	809	+	Repeat_expansion	2308	3117	Chromosome02_Phase0	+	between_alignments	11094658	11097775
Chromosome02	11619055	11619157	Assemblytics_b_2177	102	+	Deletion	102	0	Chromosome02_Phase0	+	between_alignments	11107104	11107104
Chromosome02	11626657	11626705	Assemblytics_b_2179	65	+	Insertion	-48	17	Chromosome02_Phase0	+	between_alignments	11114716	11114733
Chromosome02	11636229	11636905	Assemblytics_b_2180	100	+	Repeat_expansion	676	776	Chromosome02_Phase0	+	between_alignments	11124295	11125071
Chromosome02	11735368	11740355	Assemblytics_b_2183	9499	+	Tandem_expansion	-4987	4512	Chromosome02_Phase0	+	between_alignments	11154042	11158554
Chromosome02	11742100	11751974	Assemblytics_b_2185	9874	+	Deletion	9874	0	Chromosome02_Phase0	+	between_alignments	11161279	11161279
Chromosome02	11767451	11769719	Assemblytics_b_2187	156	+	Repeat_expansion	2268	2424	Chromosome02_Phase0	+	between_alignments	11176668	11179092
Chromosome02	11782309	11782762	Assemblytics_b_2189	193	+	Repeat_contraction	453	260	Chromosome02_Phase0	+	between_alignments	11193174	11193434
Chromosome02	11788754	11790034	Assemblytics_b_2190	257	+	Repeat_contraction	1280	1023	Chromosome02_Phase0	+	between_alignments	11199409	11200432
Chromosome02	11791353	11791445	Assemblytics_b_2191	92	+	Deletion	92	0	Chromosome02_Phase0	+	between_alignments	11201736	11201736
Chromosome02	11796970	11800064	Assemblytics_b_2192	3019	+	Repeat_contraction	3094	75	Chromosome02_Phase0	+	between_alignments	11207252	11207327
Chromosome02	11800828	11801253	Assemblytics_b_2193	617	+	Repeat_expansion	425	1042	Chromosome02_Phase0	+	between_alignments	11208087	11209129
Chromosome02	11830992	11832103	Assemblytics_b_2194	460	+	Repeat_expansion	1111	1571	Chromosome02_Phase0	+	between_alignments	11238870	11240441
Chromosome02	11839985	11844588	Assemblytics_b_2195	1147	+	Repeat_expansion	4603	5750	Chromosome02_Phase0	+	between_alignments	11248301	11254051
Chromosome02	11849127	11859500	Assemblytics_b_2196	4668	+	Repeat_expansion	10373	15041	Chromosome02_Phase0	+	between_alignments	11258588	11273629
Chromosome02	11888297	11890606	Assemblytics_b_2199	1097	+	Repeat_expansion	2309	3406	Chromosome02_Phase0	+	between_alignments	11306073	11309479
Chromosome02	11893292	11895745	Assemblytics_b_2200	1194	+	Repeat_contraction	2453	1259	Chromosome02_Phase0	+	between_alignments	11324908	11326167
Chromosome02	11904701	11905986	Assemblytics_b_2201	770	+	Repeat_contraction	1285	515	Chromosome02_Phase0	+	between_alignments	11335069	11335584
Chromosome02	11915114	11915115	Assemblytics_b_2203	197	+	Insertion	0	197	Chromosome02_Phase0	+	between_alignments	11344675	11344872
Chromosome02	11919920	11919940	Assemblytics_b_2204	446	+	Insertion	20	466	Chromosome02_Phase0	+	between_alignments	11349704	11350170
Chromosome02	11979079	11979214	Assemblytics_b_2207	78	+	Repeat_expansion	135	213	Chromosome02_Phase0	+	between_alignments	11412715	11412928
Chromosome02	11985037	11985161	Assemblytics_b_2208	124	+	Deletion	124	0	Chromosome02_Phase0	+	between_alignments	11418717	11418717
Chromosome02	11987635	11988596	Assemblytics_b_2209	438	+	Repeat_contraction	961	523	Chromosome02_Phase0	+	between_alignments	11421168	11421691
Chromosome02	12009997	12011718	Assemblytics_b_2211	150	+	Repeat_expansion	1721	1871	Chromosome02_Phase0	+	between_alignments	11441817	11443688
Chromosome02	12016577	12017197	Assemblytics_b_2212	489	+	Repeat_expansion	620	1109	Chromosome02_Phase0	+	between_alignments	11448583	11449692
Chromosome02	12098341	12100083	Assemblytics_b_2216	100	+	Repeat_contraction	1742	1642	Chromosome02_Phase0	+	between_alignments	11530289	11531931
Chromosome02	12110872	12110873	Assemblytics_b_2218	479	+	Insertion	0	479	Chromosome02_Phase0	+	between_alignments	11540562	11541041
Chromosome02	12125490	12130930	Assemblytics_b_2219	731	+	Repeat_contraction	5440	4709	Chromosome02_Phase0	+	between_alignments	11555731	11560440
Chromosome02	12133017	12134036	Assemblytics_b_2220	53	+	Repeat_expansion	1019	1072	Chromosome02_Phase0	+	between_alignments	11562524	11563596
Chromosome02	12138658	12139145	Assemblytics_b_2221	483	+	Deletion	487	4	Chromosome02_Phase0	+	between_alignments	11568214	11568218
Chromosome02	12140081	12141056	Assemblytics_b_2222	2054	+	Repeat_expansion	975	3029	Chromosome02_Phase0	+	between_alignments	11569156	11572185
Chromosome02	12142476	12150450	Assemblytics_b_2223	2409	+	Repeat_contraction	7974	5565	Chromosome02_Phase0	+	between_alignments	11573613	11579178
Chromosome02	12151956	12156012	Assemblytics_b_2224	2319	+	Repeat_contraction	4056	1737	Chromosome02_Phase0	+	between_alignments	11580703	11582440
Chromosome02	12234501	12236570	Assemblytics_b_2227	470	+	Repeat_expansion	2069	2539	Chromosome02_Phase0	+	between_alignments	11617270	11619809
Chromosome02	12250109	12250376	Assemblytics_b_2228	256	+	Repeat_expansion	267	523	Chromosome02_Phase0	+	between_alignments	11633351	11633874
Chromosome02	12251353	12253604	Assemblytics_b_2229	2251	+	Deletion	2251	0	Chromosome02_Phase0	+	between_alignments	11634853	11634853
Chromosome02	12267263	12268007	Assemblytics_b_2231	2267	+	Repeat_expansion	744	3011	Chromosome02_Phase0	+	between_alignments	11649090	11652101
Chromosome02	12300857	12301472	Assemblytics_b_2234	191	+	Repeat_contraction	615	424	Chromosome02_Phase0	+	between_alignments	11726530	11726954
Chromosome02	12308545	12308547	Assemblytics_b_2235	344	+	Insertion	2	346	Chromosome02_Phase0	+	between_alignments	11734014	11734360
Chromosome02	12335867	12340792	Assemblytics_b_2237	3743	+	Repeat_contraction	4925	1182	Chromosome02_Phase0	+	between_alignments	11779819	11781001
Chromosome02	12348308	12348794	Assemblytics_b_2238	115	+	Repeat_contraction	486	371	Chromosome02_Phase0	+	between_alignments	11788513	11788884
Chromosome02	12356957	12357027	Assemblytics_b_2239	74	+	Repeat_expansion	70	144	Chromosome02_Phase0	+	between_alignments	11797040	11797184
Chromosome02	12365935	12366365	Assemblytics_b_2240	59	+	Repeat_expansion	430	489	Chromosome02_Phase0	+	between_alignments	11806059	11806548
Chromosome02	12373728	12384782	Assemblytics_b_2241	6031	+	Repeat_contraction	11054	5023	Chromosome02_Phase0	+	between_alignments	11813950	11818973
Chromosome02	12425486	12428355	Assemblytics_b_2247	1357	+	Repeat_expansion	2869	4226	Chromosome02_Phase0	+	between_alignments	11865843	11870069
Chromosome02	12435891	12435892	Assemblytics_b_2248	263	+	Insertion	0	263	Chromosome02_Phase0	+	between_alignments	11877621	11877884
Chromosome02	12452111	12454846	Assemblytics_b_2250	2736	+	Tandem_expansion	-2735	1	Chromosome02_Phase0	+	between_alignments	11896815	11896816
Chromosome02	12571980	12572599	Assemblytics_b_2255	1294	+	Repeat_expansion	619	1913	Chromosome02_Phase0	+	between_alignments	12017052	12018965
Chromosome02	12590538	12593003	Assemblytics_b_2257	639	+	Repeat_expansion	2465	3104	Chromosome02_Phase0	+	between_alignments	12036851	12039955
Chromosome02	12597133	12606896	Assemblytics_b_2258	648	+	Repeat_contraction	9763	9115	Chromosome02_Phase0	+	between_alignments	12044084	12053199
Chromosome02	12617832	12620609	Assemblytics_b_2259	420	+	Repeat_contraction	2777	2357	Chromosome02_Phase0	+	between_alignments	12064098	12066455
Chromosome02	12671887	12672205	Assemblytics_b_2262	795	+	Repeat_expansion	318	1113	Chromosome02_Phase0	+	between_alignments	12123548	12124661
Chromosome02	12740939	12745158	Assemblytics_b_2264	1912	+	Repeat_expansion	4219	6131	Chromosome02_Phase0	+	between_alignments	12210778	12216909
Chromosome02	12732239	12733770	Assemblytics_b_2265	1531	+	Deletion	1531	0	Chromosome02_Phase0	+	between_alignments	12224021	12224021
Chromosome02	12784143	12784160	Assemblytics_b_2271	689	+	Insertion	17	706	Chromosome02_Phase0	+	between_alignments	12284472	12285178
Chromosome02	12794711	12798528	Assemblytics_b_2272	3476	+	Repeat_expansion	3817	7293	Chromosome02_Phase0	+	between_alignments	12295784	12303077
Chromosome02	12828514	12832125	Assemblytics_b_2274	80	+	Repeat_expansion	3611	3691	Chromosome02_Phase0	+	between_alignments	12317217	12320908
Chromosome02	12838058	12838720	Assemblytics_b_2275	323	+	Repeat_contraction	662	339	Chromosome02_Phase0	+	between_alignments	12326821	12327160
Chromosome02	12841757	12844689	Assemblytics_b_2276	717	+	Repeat_contraction	2932	2215	Chromosome02_Phase0	+	between_alignments	12330228	12332443
Chromosome02	12851876	12851880	Assemblytics_b_2277	93	+	Insertion	4	97	Chromosome02_Phase0	+	between_alignments	12339657	12339754
Chromosome02	12866716	12868862	Assemblytics_b_2278	104	+	Repeat_expansion	2146	2250	Chromosome02_Phase0	+	between_alignments	12354586	12356836
Chromosome02	12896802	12897791	Assemblytics_b_2280	8774	+	Repeat_expansion	989	9763	Chromosome02_Phase0	+	between_alignments	12363080	12372843
Chromosome02	12900146	12900524	Assemblytics_b_2281	332	+	Deletion	378	46	Chromosome02_Phase0	+	between_alignments	12375182	12375228
Chromosome02	12917499	12929414	Assemblytics_b_2282	5128	+	Repeat_contraction	11915	6787	Chromosome02_Phase0	+	between_alignments	12392223	12399010
Chromosome02	13552933	13562730	Assemblytics_b_2303	1085	+	Repeat_contraction	9797	8712	Chromosome02_Phase0	+	between_alignments	12661195	12669907
Chromosome02	13580898	13582922	Assemblytics_b_2306	105	+	Repeat_expansion	2024	2129	Chromosome02_Phase0	+	between_alignments	12699040	12701169
Chromosome02	13604648	13604654	Assemblytics_b_2308	585	+	Insertion	6	591	Chromosome02_Phase0	+	between_alignments	12722863	12723454
Chromosome02	13614337	13614338	Assemblytics_b_2309	1511	+	Insertion	0	1511	Chromosome02_Phase0	+	between_alignments	12733156	12734667
Chromosome02	13668800	13674751	Assemblytics_b_2313	403	+	Repeat_contraction	5951	5548	Chromosome02_Phase0	+	between_alignments	12781302	12786850
Chromosome02	13671919	13675941	Assemblytics_b_2314	4023	+	Tandem_expansion	-4022	1	Chromosome02_Phase0	+	between_alignments	12788040	12788041
Chromosome02	13673864	13674760	Assemblytics_b_2315	892	+	Deletion	896	4	Chromosome02_Phase0	+	between_alignments	12789989	12789993
Chromosome02	14169610	14169819	Assemblytics_b_2320	542	+	Repeat_expansion	209	751	Chromosome02_Phase0	+	between_alignments	12864342	12865093
Chromosome02	14149512	14157556	Assemblytics_b_2321	2232	+	Repeat_contraction	8044	5812	Chromosome02_Phase0	+	between_alignments	12877125	12882937
Chromosome02	14147708	14147709	Assemblytics_b_2322	502	+	Insertion	0	502	Chromosome02_Phase0	+	between_alignments	12884757	12885259
Chromosome02	13821076	13821199	Assemblytics_b_2324	121	+	Deletion	123	2	Chromosome02_Phase0	+	between_alignments	12896903	12896905
Chromosome02	13811697	13815693	Assemblytics_b_2325	51	+	Repeat_expansion	3996	4047	Chromosome02_Phase0	+	between_alignments	12902284	12906331
Chromosome02	13807851	13808859	Assemblytics_b_2326	179	+	Repeat_contraction	1008	829	Chromosome02_Phase0	+	between_alignments	12909176	12910005
Chromosome02	13780821	13781594	Assemblytics_b_2328	659	+	Repeat_expansion	773	1432	Chromosome02_Phase0	+	between_alignments	12934859	12936291
Chromosome02	13778198	13778199	Assemblytics_b_2329	129	+	Insertion	0	129	Chromosome02_Phase0	+	between_alignments	12938910	12939039
Chromosome02	13774401	13775814	Assemblytics_b_2330	983	+	Repeat_contraction	1413	430	Chromosome02_Phase0	+	between_alignments	12941416	12941846
Chromosome02	13763485	13765711	Assemblytics_b_2331	352	+	Repeat_expansion	2226	2578	Chromosome02_Phase0	+	between_alignments	12950517	12953095
Chromosome02	13756460	13756461	Assemblytics_b_2332	361	+	Insertion	0	361	Chromosome02_Phase0	+	between_alignments	12960162	12960523
Chromosome02	13748553	13748554	Assemblytics_b_2333	87	+	Insertion	0	87	Chromosome02_Phase0	+	between_alignments	12968420	12968507
Chromosome02	14229719	14238322	Assemblytics_b_2336	720	+	Repeat_contraction	8603	7883	Chromosome02_Phase0	+	between_alignments	13027852	13035735
Chromosome02	14272763	14278365	Assemblytics_b_2342	985	+	Repeat_expansion	5602	6587	Chromosome02_Phase0	+	between_alignments	13073655	13080242
Chromosome02	14281158	14281165	Assemblytics_b_2343	1094	+	Insertion	-7	1087	Chromosome02_Phase0	+	between_alignments	13083042	13084129
Chromosome02	14291523	14292013	Assemblytics_b_2344	60	+	Repeat_expansion	490	550	Chromosome02_Phase0	+	between_alignments	13094512	13095062
Chromosome02	14307420	14309441	Assemblytics_b_2345	955	+	Repeat_expansion	2021	2976	Chromosome02_Phase0	+	between_alignments	13110392	13113368
Chromosome02	14311941	14314871	Assemblytics_b_2346	170	+	Repeat_expansion	2930	3100	Chromosome02_Phase0	+	between_alignments	13115865	13118965
Chromosome02	14321098	14332689	Assemblytics_b_2348	9016	+	Repeat_expansion	11591	20607	Chromosome02_Phase0	+	between_alignments	13125125	13145732
Chromosome02	14346843	14347424	Assemblytics_b_2350	581	+	Deletion	581	0	Chromosome02_Phase0	+	between_alignments	13157878	13157878
Chromosome02	14358854	14359398	Assemblytics_b_2351	115	+	Repeat_expansion	544	659	Chromosome02_Phase0	+	between_alignments	13169333	13169992
Chromosome02	14365733	14366721	Assemblytics_b_2352	454	+	Repeat_contraction	988	534	Chromosome02_Phase0	+	between_alignments	13176358	13176892
Chromosome02	14447083	14447102	Assemblytics_b_2355	239	+	Insertion	19	258	Chromosome02_Phase0	+	between_alignments	13255953	13256211
Chromosome02	14517533	14517534	Assemblytics_b_2362	131	+	Insertion	0	131	Chromosome02_Phase0	+	between_alignments	13302181	13302312
Chromosome02	14520206	14520535	Assemblytics_b_2363	326	+	Deletion	329	3	Chromosome02_Phase0	+	between_alignments	13304979	13304982
Chromosome02	14526725	14530870	Assemblytics_b_2364	455	+	Repeat_contraction	4145	3690	Chromosome02_Phase0	+	between_alignments	13311169	13314859
Chromosome02	14532596	14533674	Assemblytics_b_2365	393	+	Repeat_expansion	1078	1471	Chromosome02_Phase0	+	between_alignments	13316585	13318056
Chromosome02	14536097	14538215	Assemblytics_b_2366	980	+	Repeat_expansion	2118	3098	Chromosome02_Phase0	+	between_alignments	13320481	13323579
Chromosome02	14560090	14560193	Assemblytics_b_2369	432	+	Repeat_expansion	103	535	Chromosome02_Phase0	+	between_alignments	13349930	13350465
Chromosome02	14565583	14565584	Assemblytics_b_2370	5910	+	Insertion	0	5910	Chromosome02_Phase0	+	between_alignments	13355839	13361749
Chromosome02	14580614	14584299	Assemblytics_b_2373	281	+	Repeat_contraction	3685	3404	Chromosome02_Phase0	+	between_alignments	13384321	13387725
Chromosome02	14587431	14588555	Assemblytics_b_2374	296	+	Repeat_contraction	1124	828	Chromosome02_Phase0	+	between_alignments	13390847	13391675
Chromosome02	14651135	14651329	Assemblytics_b_2378	61	+	Repeat_contraction	194	133	Chromosome02_Phase0	+	between_alignments	13441876	13442009
Chromosome02	14695802	14696190	Assemblytics_b_2381	388	+	Deletion	388	0	Chromosome02_Phase0	+	between_alignments	13492878	13492878
Chromosome02	14745895	14746217	Assemblytics_b_2384	115	+	Repeat_expansion	322	437	Chromosome02_Phase0	+	between_alignments	13543297	13543734
Chromosome02	14751103	14751245	Assemblytics_b_2386	141	+	Deletion	142	1	Chromosome02_Phase0	+	between_alignments	13548691	13548692
Chromosome02	14760641	14762278	Assemblytics_b_2387	2621	+	Repeat_expansion	1637	4258	Chromosome02_Phase0	+	between_alignments	13558131	13562389
Chromosome02	14816247	14816248	Assemblytics_b_2392	7046	+	Insertion	0	7046	Chromosome02_Phase0	+	between_alignments	13627396	13634442
Chromosome02	14881597	14883231	Assemblytics_b_2396	1434	+	Repeat_contraction	1634	200	Chromosome02_Phase0	+	between_alignments	13696287	13696487
Chromosome02	14890189	14890828	Assemblytics_b_2398	639	+	Deletion	639	0	Chromosome02_Phase0	+	between_alignments	13703432	13703432
Chromosome02	14899945	14900207	Assemblytics_b_2400	454	+	Tandem_expansion	-262	192	Chromosome02_Phase0	+	between_alignments	13720245	13720437
Chromosome02	14904967	14904976	Assemblytics_b_2401	148	+	Insertion	-9	139	Chromosome02_Phase0	+	between_alignments	13725470	13725609
Chromosome02	14927976	14928452	Assemblytics_b_2405	406	+	Repeat_contraction	476	70	Chromosome02_Phase0	+	between_alignments	13748896	13748966
Chromosome02	14931569	14934366	Assemblytics_b_2406	2426	+	Repeat_contraction	2797	371	Chromosome02_Phase0	+	between_alignments	13752062	13752433
Chromosome02	14970887	14972955	Assemblytics_b_2410	470	+	Repeat_expansion	2068	2538	Chromosome02_Phase0	+	between_alignments	13792953	13795491
Chromosome02	14975007	14975209	Assemblytics_b_2411	194	+	Deletion	202	8	Chromosome02_Phase0	+	between_alignments	13797541	13797549
Chromosome02	14995379	15000742	Assemblytics_b_2413	9784	+	Repeat_expansion	5363	15147	Chromosome02_Phase0	+	between_alignments	13809351	13824498
Chromosome02	15017543	15018014	Assemblytics_b_2416	134	+	Repeat_contraction	471	337	Chromosome02_Phase0	+	between_alignments	13852663	13853000
Chromosome02	15067480	15068158	Assemblytics_b_2423	658	+	Deletion	678	20	Chromosome02_Phase0	+	between_alignments	13908781	13908801
Chromosome02	15087360	15087361	Assemblytics_b_2426	216	+	Insertion	1	217	Chromosome02_Phase0	+	between_alignments	13927998	13928215
Chromosome02	15152634	15155512	Assemblytics_b_2430	1289	+	Repeat_contraction	2878	1589	Chromosome02_Phase0	+	between_alignments	13996735	13998324
Chromosome02	15180026	15180279	Assemblytics_b_2432	157	+	Repeat_expansion	253	410	Chromosome02_Phase0	+	between_alignments	14023117	14023527
Chromosome02	15309866	15309867	Assemblytics_b_2436	315	+	Insertion	0	315	Chromosome02_Phase0	+	between_alignments	14083096	14083411
Chromosome02	15313651	15314306	Assemblytics_b_2437	561	+	Repeat_expansion	655	1216	Chromosome02_Phase0	+	between_alignments	14087194	14088410
Chromosome02	15321971	15324355	Assemblytics_b_2438	1758	+	Repeat_contraction	2384	626	Chromosome02_Phase0	+	between_alignments	14096060	14096686
Chromosome02	15392740	15394287	Assemblytics_b_2441	283	+	Repeat_expansion	1547	1830	Chromosome02_Phase0	+	between_alignments	14164398	14166228
Chromosome02	15615411	15618473	Assemblytics_b_2451	207	+	Repeat_contraction	3062	2855	Chromosome02_Phase0	+	between_alignments	14401197	14404052
Chromosome02	15599372	15599860	Assemblytics_b_2454	72	+	Repeat_contraction	488	416	Chromosome02_Phase0	+	between_alignments	14419313	14419729
Chromosome02	15580854	15591270	Assemblytics_b_2455	870	+	Repeat_expansion	10416	11286	Chromosome02_Phase0	+	between_alignments	14427764	14439050
Chromosome02	15559847	15565738	Assemblytics_b_2456	3235	+	Repeat_contraction	5891	2656	Chromosome02_Phase0	+	between_alignments	14454184	14456840
Chromosome02	15672013	15677535	Assemblytics_b_2461	1769	+	Repeat_expansion	5522	7291	Chromosome02_Phase0	+	between_alignments	14550010	14557301
Chromosome02	15678353	15682136	Assemblytics_b_2462	676	+	Repeat_contraction	3783	3107	Chromosome02_Phase0	+	between_alignments	14558126	14561233
Chromosome02	15700438	15704874	Assemblytics_b_2463	1777	+	Repeat_contraction	4436	2659	Chromosome02_Phase0	+	between_alignments	14579538	14582197
Chromosome02	15764087	15764632	Assemblytics_b_2470	177	+	Repeat_contraction	545	368	Chromosome02_Phase0	+	between_alignments	14632628	14632996
Chromosome02	15977537	15977538	Assemblytics_b_2478	284	+	Insertion	0	284	Chromosome02_Phase0	+	between_alignments	14808891	14809175
Chromosome02	16219916	16227039	Assemblytics_b_2488	1024	+	Repeat_contraction	7123	6099	Chromosome02_Phase0	+	between_alignments	15096002	15102101
Chromosome02	16230981	16233393	Assemblytics_b_2489	2221	+	Repeat_contraction	2412	191	Chromosome02_Phase0	+	between_alignments	15105999	15106190
Chromosome02	16248543	16248671	Assemblytics_b_2490	1561	+	Repeat_expansion	128	1689	Chromosome02_Phase0	+	between_alignments	15121416	15123105
Chromosome02	16379266	16380249	Assemblytics_b_2493	367	+	Repeat_expansion	983	1350	Chromosome02_Phase0	+	between_alignments	15191292	15192642
Chromosome02	16388751	16395620	Assemblytics_b_2494	1139	+	Repeat_expansion	6869	8008	Chromosome02_Phase0	+	between_alignments	15201195	15209203
Chromosome02	16398494	16398681	Assemblytics_b_2495	172	+	Repeat_expansion	187	359	Chromosome02_Phase0	+	between_alignments	15212058	15212417
Chromosome02	16417608	16418847	Assemblytics_b_2496	614	+	Repeat_expansion	1239	1853	Chromosome02_Phase0	+	between_alignments	15231334	15233187
Chromosome02	16423639	16423743	Assemblytics_b_2497	103	+	Deletion	104	1	Chromosome02_Phase0	+	between_alignments	15237949	15237950
Chromosome02	16445930	16448122	Assemblytics_b_2500	5683	+	Repeat_expansion	2192	7875	Chromosome02_Phase0	+	between_alignments	15266300	15274175
Chromosome02	16453586	16454116	Assemblytics_b_2501	529	+	Deletion	530	1	Chromosome02_Phase0	+	between_alignments	15279638	15279639
Chromosome02	16458596	16458597	Assemblytics_b_2502	145	+	Insertion	0	145	Chromosome02_Phase0	+	between_alignments	15284106	15284251
Chromosome02	16495056	16498263	Assemblytics_b_2505	713	+	Repeat_expansion	3207	3920	Chromosome02_Phase0	+	between_alignments	15325620	15329540
Chromosome02	16528107	16531023	Assemblytics_b_2507	737	+	Repeat_contraction	2916	2179	Chromosome02_Phase0	+	between_alignments	15356808	15358987
Chromosome02	16789168	16794517	Assemblytics_b_2515	427	+	Repeat_contraction	5349	4922	Chromosome02_Phase0	+	between_alignments	15656723	15661645
Chromosome02	16735650	16736877	Assemblytics_b_2517	2271	+	Repeat_expansion	1227	3498	Chromosome02_Phase0	+	between_alignments	15689952	15693450
Chromosome02	16894285	16895026	Assemblytics_b_2519	515	+	Repeat_expansion	741	1256	Chromosome02_Phase0	+	between_alignments	15798857	15800113
Chromosome02	16903445	16907819	Assemblytics_b_2520	753	+	Repeat_expansion	4374	5127	Chromosome02_Phase0	+	between_alignments	15808481	15813608
Chromosome02	16913151	16915382	Assemblytics_b_2521	597	+	Repeat_contraction	2231	1634	Chromosome02_Phase0	+	between_alignments	15819027	15820661
Chromosome02	16985749	16986345	Assemblytics_b_2523	594	+	Deletion	596	2	Chromosome02_Phase0	+	between_alignments	15886648	15886650
Chromosome02	16981293	16987251	Assemblytics_b_2526	7254	+	Repeat_expansion	5958	13212	Chromosome02_Phase0	+	between_alignments	15958608	15971820
Chromosome02	16988954	17012778	Assemblytics_b_2527	9564	+	Repeat_expansion	23824	33388	Chromosome02_Phase0	+	between_alignments	15973528	16006916
Chromosome02	17023066	17023283	Assemblytics_b_2528	218	+	Tandem_expansion	-217	1	Chromosome02_Phase0	+	between_alignments	16017425	16017426
Chromosome04	8911144	8914230	Assemblytics_b_2541	6313	+	Repeat_expansion	3086	9399	Chromosome02_Phase0	+	between_alignments	16315353	16324752
Chromosome13	516162	517851	Assemblytics_b_2544	7588	+	Tandem_expansion	-1689	5899	Chromosome02_Phase0	+	between_alignments	16356748	16362647
Chromosome02	18755057	18755883	Assemblytics_b_2548	6745	+	Repeat_expansion	826	7571	Chromosome02_Phase0	+	between_alignments	16433749	16441320
Chromosome02	18811980	18811997	Assemblytics_b_2555	217	+	Insertion	17	234	Chromosome02_Phase0	+	between_alignments	16534040	16534274
Chromosome02	18814139	18814764	Assemblytics_b_2556	76	+	Repeat_contraction	625	549	Chromosome02_Phase0	+	between_alignments	16536411	16536960
Chromosome02	18840372	18842940	Assemblytics_b_2559	6704	+	Tandem_expansion	-2568	4136	Chromosome02_Phase0	+	between_alignments	16568991	16573127
[truncated: 8,879 more rows]
