# Supplementary material for: Large structural variations in the haplotype‐resolved African cassava genome
Source: Plant J. 2021 Nov 10;108(6):1830–48. doi: 10.1111/tpj.15543 (PMC9299708; doi:10.1111/tpj.15543)
Supplement: Supplementary file 4 — File S3. Structural variants between the two phases. [file TPJ-108-1830-s006.tsv]

Chrm	SV_start	SV_end	ID	size	strand	type	ref_gap_size	query_gap_size	query_Chrm	query_strand	method	query_SV_start	query_SV_end
Chromosome09_Phase0	26867845	26867845	Assemblytics_w_1	64	+	Insertion	0	64	000012F_007	+	within_alignment	43020	43084
Chromosome01_Phase0	37998659	37998728	Assemblytics_w_2	69	+	Deletion	69	0	000009F_003	+	within_alignment	67144	67144
Chromosome01_Phase0	36998354	36998414	Assemblytics_w_3	60	+	Deletion	60	0	000006F_001	+	within_alignment	79047	79047
Chromosome01_Phase0	37058363	37058438	Assemblytics_w_4	75	+	Deletion	75	0	000006F_001	+	within_alignment	27606	27606
Chromosome01_Phase0	37070952	37070952	Assemblytics_w_5	50	+	Insertion	0	50	000006F_001	+	within_alignment	18056	18106
Chromosome16_Phase0	27805688	27805738	Assemblytics_w_6	50	+	Deletion	50	0	000020F_008	+	within_alignment	6050	6050
Chromosome02_Phase0	10516509	10516580	Assemblytics_w_7	71	+	Deletion	71	0	000011F_024	+	within_alignment	23373	23373
Chromosome02_Phase0	10568389	10568389	Assemblytics_w_8	57	+	Insertion	0	57	000011F_011	+	within_alignment	18069	18126
Chromosome02_Phase0	10618440	10618440	Assemblytics_w_9	69	+	Insertion	0	69	000011F_025	+	within_alignment	61793	61862
Chromosome02_Phase0	10635342	10635423	Assemblytics_w_10	81	+	Deletion	81	0	000011F_025	+	within_alignment	25720	25720
Chromosome02_Phase0	12707121	12707121	Assemblytics_w_11	62	+	Insertion	0	62	000015F_010	+	within_alignment	67586	67648
Chromosome02_Phase0	12745944	12746006	Assemblytics_w_12	62	+	Deletion	62	0	000015F_010	+	within_alignment	34331	34331
Chromosome02_Phase0	12766037	12766100	Assemblytics_w_13	63	+	Deletion	63	0	000015F_010	+	within_alignment	17024	17024
Chromosome01_Phase0	37838947	37838947	Assemblytics_w_14	66	+	Insertion	0	66	000009F_002	+	within_alignment	6386	6452
Chromosome02_Phase0	9951608	9951608	Assemblytics_w_15	52	+	Insertion	0	52	000011F_006	+	within_alignment	96914	96966
Chromosome16_Phase0	28338537	28338537	Assemblytics_w_16	52	+	Insertion	0	52	000020F_004	+	within_alignment	117775	117827
Chromosome04_Phase0	31004650	31004650	Assemblytics_w_17	56	+	Insertion	0	56	000000F_008	+	within_alignment	65403	65459
Chromosome04_Phase0	31018533	31018533	Assemblytics_w_18	72	+	Insertion	0	72	000000F_008	+	within_alignment	79246	79318
Chromosome04_Phase0	31111875	31111875	Assemblytics_w_19	78	+	Insertion	0	78	000000F_008	+	within_alignment	179452	179530
Chromosome09_Phase0	26923693	26923693	Assemblytics_w_20	75	+	Insertion	0	75	000012F_001	+	within_alignment	99198	99273
Chromosome02_Phase0	8519884	8519884	Assemblytics_w_21	79	+	Insertion	0	79	000026F_007	+	within_alignment	4694	4773
Chromosome01_Phase0	39022401	39022465	Assemblytics_w_22	64	+	Deletion	64	0	000009F_009	+	within_alignment	88354	88354
Chromosome02_Phase0	7076038	7076112	Assemblytics_w_23	74	+	Deletion	74	0	000021F_003	+	within_alignment	78714	78714
Chromosome02_Phase0	9469187	9469187	Assemblytics_w_24	78	+	Insertion	0	78	000011F_002	+	within_alignment	108612	108690
Chromosome02_Phase0	9476468	9476540	Assemblytics_w_25	72	+	Deletion	72	0	000011F_002	+	within_alignment	115962	115962
Chromosome04_Phase0	30056432	30056491	Assemblytics_w_26	59	+	Deletion	59	0	000000F_004	+	within_alignment	47240	47240
Chromosome04_Phase0	30157697	30157697	Assemblytics_w_27	54	+	Insertion	0	54	000000F_004	+	within_alignment	153693	153747
Chromosome04_Phase0	30161137	30161200	Assemblytics_w_28	63	+	Deletion	63	0	000000F_004	+	within_alignment	157179	157179
Chromosome04_Phase0	30166299	30166299	Assemblytics_w_29	78	+	Insertion	0	78	000000F_004	+	within_alignment	162271	162349
Chromosome04_Phase0	30223211	30223282	Assemblytics_w_30	71	+	Deletion	71	0	000000F_004	+	within_alignment	219935	219935
Chromosome02_Phase0	10075479	10075536	Assemblytics_w_31	57	+	Deletion	57	0	000011F_003	+	within_alignment	13937	13937
Chromosome02_Phase0	13429902	13429953	Assemblytics_w_32	51	+	Deletion	51	0	000015F_007	+	within_alignment	13168	13168
Chromosome04_Phase0	32004155	32004155	Assemblytics_w_33	55	+	Insertion	0	55	000000F_001	+	within_alignment	74621	74676
Chromosome01_Phase0	39052673	39052728	Assemblytics_w_34	55	+	Deletion	55	0	000009F_010	+	within_alignment	18263	18263
Chromosome09_Phase0	26476095	26476179	Assemblytics_w_35	84	+	Deletion	84	0	000012F_006	+	within_alignment	20710	20710
Chromosome14_Phase0	6134469	6134527	Assemblytics_w_36	58	+	Deletion	58	0	000025F_040	+	within_alignment	59830	59830
Chromosome14_Phase0	6158773	6158773	Assemblytics_w_37	68	+	Insertion	0	68	000025F_040	+	within_alignment	44627	44695
Chromosome04_Phase0	31497796	31497796	Assemblytics_w_38	74	+	Insertion	0	74	000000F_010	+	within_alignment	12188	12262
Chromosome11_Phase0	7704143	7704217	Assemblytics_w_39	74	+	Deletion	74	0	000018F_008	+	within_alignment	112544	112544
Chromosome02_Phase0	10458462	10458544	Assemblytics_w_40	82	+	Deletion	82	0	000011F_009	+	within_alignment	46892	46892
Chromosome02_Phase0	10461883	10461935	Assemblytics_w_41	52	+	Deletion	52	0	000011F_009	+	within_alignment	50218	50218
Chromosome02_Phase0	7236734	7236734	Assemblytics_w_42	62	+	Insertion	0	62	000021F_004	+	within_alignment	40496	40558
Chromosome02_Phase0	7258261	7258261	Assemblytics_w_43	52	+	Insertion	0	52	000021F_004	+	within_alignment	68653	68705
Chromosome11_Phase0	981192	981192	Assemblytics_w_44	80	+	Insertion	0	80	000013F_015	+	within_alignment	31329	31409
Chromosome11_Phase0	987432	987432	Assemblytics_w_45	60	+	Insertion	0	60	000013F_015	+	within_alignment	37633	37693
Chromosome11_Phase0	28553765	28553817	Assemblytics_w_46	52	+	Deletion	52	0	000037F_004	+	within_alignment	184426	184426
Chromosome11_Phase0	1657672	1657730	Assemblytics_w_47	58	+	Deletion	58	0	000013F_004	+	within_alignment	20829	20829
Chromosome11_Phase0	1823150	1823204	Assemblytics_w_48	54	+	Deletion	54	0	000013F_005	+	within_alignment	160607	160607
Chromosome02_Phase0	7803882	7803934	Assemblytics_w_49	52	+	Deletion	52	0	000026F_001	+	within_alignment	34128	34128
Chromosome01_Phase0	33470622	33470622	Assemblytics_w_50	56	+	Insertion	0	56	000012F_004	+	within_alignment	346342	346398
Chromosome01_Phase0	33521758	33521831	Assemblytics_w_51	73	+	Deletion	73	0	000012F_004	+	within_alignment	280485	280485
Chromosome01_Phase0	33601307	33601307	Assemblytics_w_52	50	+	Insertion	0	50	000012F_004	+	within_alignment	214816	214866
Chromosome01_Phase0	33650791	33650791	Assemblytics_w_53	63	+	Insertion	0	63	000012F_004	+	within_alignment	141383	141446
Chromosome01_Phase0	33743798	33743798	Assemblytics_w_54	63	+	Insertion	0	63	000012F_004	+	within_alignment	37914	37977
Chromosome04_Phase0	2978470	2978470	Assemblytics_w_55	63	+	Insertion	0	63	000007F_003	+	within_alignment	124844	124907
Chromosome04_Phase0	3112906	3112906	Assemblytics_w_56	86	+	Insertion	0	86	000007F_003	+	within_alignment	302651	302737
Chromosome04_Phase0	31365046	31365110	Assemblytics_w_57	64	+	Deletion	64	0	000000F_009	+	within_alignment	71871	71871
Chromosome04_Phase0	31375071	31375071	Assemblytics_w_58	59	+	Insertion	0	59	000000F_009	+	within_alignment	82143	82202
Chromosome01_Phase0	38495119	38495204	Assemblytics_w_59	85	+	Deletion	85	0	000009F_008	+	within_alignment	174228	174228
Chromosome01_Phase0	38684910	38684910	Assemblytics_w_60	63	+	Insertion	0	63	000009F_008	+	within_alignment	361430	361493
Chromosome11_Phase0	1373963	1374029	Assemblytics_w_61	66	+	Deletion	66	0	000013F_003	+	within_alignment	26646	26646
Chromosome02_Phase0	8144382	8144451	Assemblytics_w_62	69	+	Deletion	69	0	000026F_005	+	within_alignment	35860	35860
Chromosome02_Phase0	8441974	8441974	Assemblytics_w_63	54	+	Insertion	0	54	000026F_006	+	within_alignment	284662	284716
Chromosome02_Phase0	1047529	1047580	Assemblytics_w_64	51	+	Deletion	51	0	000033F_003	+	within_alignment	50508	50508
Chromosome15_Phase0	10646028	10646028	Assemblytics_w_65	58	+	Insertion	0	58	000047F_008	+	within_alignment	12141	12199
Chromosome02_Phase0	7862442	7862442	Assemblytics_w_66	56	+	Insertion	0	56	000026F_004	+	within_alignment	7544	7600
Chromosome18_Phase0	9430986	9431038	Assemblytics_w_67	52	+	Deletion	52	0	000042F_003	+	within_alignment	3068	3068
Chromosome04_Phase0	2695809	2695809	Assemblytics_w_68	56	+	Insertion	0	56	000007F_001	+	within_alignment	409980	410036
Chromosome10_Phase0	32028519	32028519	Assemblytics_w_69	54	+	Insertion	0	54	000043F_016	+	within_alignment	40704	40758
Chromosome02_Phase0	12922755	12922806	Assemblytics_w_70	51	+	Deletion	51	0	000015F_001	+	within_alignment	59968	59968
Chromosome06_Phase0	22844757	22844757	Assemblytics_w_71	52	+	Insertion	0	52	000043F_017	+	within_alignment	6734	6786
Chromosome03_Phase0	20723516	20723516	Assemblytics_w_72	55	+	Insertion	0	55	000043F_020	+	within_alignment	18338	18393
Chromosome08_Phase0	10502693	10502748	Assemblytics_w_73	55	+	Deletion	55	0	000052F_006	+	within_alignment	39538	39538
Chromosome18_Phase0	9143549	9143549	Assemblytics_w_74	55	+	Insertion	0	55	000042F_012	+	within_alignment	94376	94431
Chromosome09_Phase0	25347804	25347804	Assemblytics_w_75	82	+	Insertion	0	82	000016F_001	+	within_alignment	155712	155794
Chromosome05_Phase0	24629920	24629984	Assemblytics_w_76	64	+	Deletion	64	0	000049F_008	+	within_alignment	125540	125540
Chromosome15_Phase0	10926641	10926725	Assemblytics_w_77	84	+	Deletion	84	0	000047F_001	+	within_alignment	277124	277124
Chromosome18_Phase0	8836625	8836625	Assemblytics_w_78	74	+	Insertion	0	74	000042F_013	+	within_alignment	198098	198172
Chromosome01_Phase0	31217296	31217363	Assemblytics_w_79	67	+	Deletion	67	0	000044F_001	+	within_alignment	153298	153298
Chromosome01_Phase0	31241813	31241868	Assemblytics_w_80	55	+	Deletion	55	0	000044F_001	+	within_alignment	177812	177812
Chromosome01_Phase0	31364481	31364481	Assemblytics_w_81	58	+	Insertion	0	58	000044F_001	+	within_alignment	304592	304650
Chromosome01_Phase0	31458806	31458806	Assemblytics_w_82	60	+	Insertion	0	60	000044F_001	+	within_alignment	391067	391127
Chromosome13_Phase0	12675601	12675653	Assemblytics_w_83	52	+	Deletion	52	0	000052F_024	+	within_alignment	120688	120688
Chromosome09_Phase0	29230569	29230648	Assemblytics_w_84	79	+	Deletion	79	0	000045F_008	+	within_alignment	264793	264793
Chromosome09_Phase0	29347073	29347073	Assemblytics_w_85	86	+	Insertion	0	86	000045F_008	+	within_alignment	150276	150362
Chromosome18_Phase0	9501634	9501714	Assemblytics_w_86	80	+	Deletion	80	0	000042F_001	+	within_alignment	80470	80470
Chromosome18_Phase0	9507059	9507116	Assemblytics_w_87	57	+	Deletion	57	0	000042F_001	+	within_alignment	85810	85810
Chromosome09_Phase0	29106926	29106978	Assemblytics_w_88	52	+	Deletion	52	0	000045F_009	+	within_alignment	28814	28814
Chromosome08_Phase0	15158	15158	Assemblytics_w_89	57	+	Insertion	0	57	000060F_002	+	within_alignment	11214	11271
Chromosome06_Phase0	26525272	26525346	Assemblytics_w_90	74	+	Deletion	74	0	000049F_001	+	within_alignment	97378	97378
Chromosome03_Phase0	30189035	30189115	Assemblytics_w_91	80	+	Deletion	80	0	000063F_008	+	within_alignment	25300	25300
Chromosome15_Phase0	455799	455878	Assemblytics_w_92	79	+	Deletion	79	0	000066F_002	+	within_alignment	21554	21554
Chromosome08_Phase0	1348401	1348401	Assemblytics_w_93	73	+	Insertion	0	73	000067F_005	+	within_alignment	27452	27525
Chromosome15_Phase0	826782	826839	Assemblytics_w_94	57	+	Deletion	57	0	000066F_006	+	within_alignment	40499	40499
Chromosome15_Phase0	411177	411177	Assemblytics_w_95	70	+	Insertion	0	70	000066F_017	+	within_alignment	11643	11713
Chromosome09_Phase0	28271429	28271491	Assemblytics_w_96	62	+	Deletion	62	0	000054F_001	+	within_alignment	119669	119669
Chromosome02_Phase0	3561275	3561346	Assemblytics_w_97	71	+	Deletion	71	0	000065F_001	+	within_alignment	29915	29915
Chromosome02_Phase0	3605280	3605337	Assemblytics_w_98	57	+	Deletion	57	0	000065F_001	+	within_alignment	73875	73875
Chromosome02_Phase0	3465985	3466039	Assemblytics_w_99	54	+	Deletion	54	0	000065F_002	+	within_alignment	18343	18343
Chromosome08_Phase0	1676180	1676249	Assemblytics_w_100	69	+	Deletion	69	0	000067F_002	+	within_alignment	57223	57223
Chromosome14_Phase0	1389242	1389299	Assemblytics_w_101	57	+	Deletion	57	0	000070F_003	+	within_alignment	182107	182107
Chromosome14_Phase0	1405308	1405308	Assemblytics_w_102	58	+	Insertion	0	58	000070F_003	+	within_alignment	198052	198110
Chromosome09_Phase0	27941835	27941835	Assemblytics_w_103	70	+	Insertion	0	70	000054F_006	+	within_alignment	61175	61245
Chromosome09_Phase0	28069628	28069682	Assemblytics_w_104	54	+	Deletion	54	0	000054F_006	+	within_alignment	189205	189205
Chromosome03_Phase0	18024966	18024966	Assemblytics_w_105	55	+	Insertion	0	55	000071F_022	+	within_alignment	23517	23572
Chromosome08_Phase0	172916	173002	Assemblytics_w_106	86	+	Deletion	86	0	000060F_005	+	within_alignment	295928	295928
Chromosome08_Phase0	363577	363663	Assemblytics_w_107	86	+	Deletion	86	0	000060F_005	+	within_alignment	66915	66915
Chromosome09_Phase0	29496788	29496853	Assemblytics_w_108	65	+	Deletion	65	0	000045F_006	+	within_alignment	217500	217500
Chromosome09_Phase0	29605768	29605768	Assemblytics_w_109	71	+	Insertion	0	71	000045F_006	+	within_alignment	127079	127150
Chromosome05_Phase0	27328873	27328927	Assemblytics_w_110	54	+	Deletion	54	0	000078F_001	+	within_alignment	41051	41051
Chromosome16_Phase0	24616042	24616110	Assemblytics_w_111	68	+	Deletion	68	0	000079F_003	+	within_alignment	14139	14139
Chromosome16_Phase0	24744793	24744793	Assemblytics_w_112	76	+	Insertion	0	76	000079F_003	+	within_alignment	106691	106767
Chromosome07_Phase0	22838897	22838973	Assemblytics_w_113	76	+	Deletion	76	0	000092F_022	+	within_alignment	111146	111146
Chromosome03_Phase0	3097929	3097929	Assemblytics_w_114	54	+	Insertion	0	54	000089F_009	+	within_alignment	184338	184392
Chromosome03_Phase0	3105686	3105753	Assemblytics_w_115	67	+	Deletion	67	0	000089F_009	+	within_alignment	192147	192147
Chromosome03_Phase0	3176598	3176598	Assemblytics_w_116	57	+	Insertion	0	57	000089F_009	+	within_alignment	107727	107784
Chromosome10_Phase0	27807841	27807924	Assemblytics_w_117	83	+	Deletion	83	0	000098F_023	+	within_alignment	15947	15947
Chromosome06_Phase0	19907756	19907829	Assemblytics_w_118	73	+	Deletion	73	0	000101F_010	+	within_alignment	107014	107014
Chromosome18_Phase0	19756027	19756098	Assemblytics_w_119	71	+	Deletion	71	0	000096F_016	+	within_alignment	30017	30017
Chromosome06_Phase0	20036431	20036431	Assemblytics_w_120	62	+	Insertion	0	62	000101F_007	+	within_alignment	62379	62441
Chromosome06_Phase0	20112686	20112744	Assemblytics_w_121	58	+	Deletion	58	0	000101F_007	+	within_alignment	134871	134871
Chromosome05_Phase0	473946	473946	Assemblytics_w_122	67	+	Insertion	0	67	000095F_001	+	within_alignment	20703	20770
Chromosome05_Phase0	599596	599678	Assemblytics_w_123	82	+	Deletion	82	0	000095F_001	+	within_alignment	157337	157337
Chromosome05_Phase0	646140	646211	Assemblytics_w_124	71	+	Deletion	71	0	000095F_001	+	within_alignment	195195	195195
Chromosome05_Phase0	648063	648063	Assemblytics_w_125	59	+	Insertion	0	59	000095F_001	+	within_alignment	197042	197101
Chromosome06_Phase0	20352779	20352832	Assemblytics_w_126	53	+	Deletion	53	0	000101F_006	+	within_alignment	64864	64864
Chromosome08_Phase0	3757022	3757022	Assemblytics_w_127	74	+	Insertion	0	74	000106F_021	+	within_alignment	11657	11731
Chromosome03_Phase0	27409668	27409753	Assemblytics_w_128	85	+	Deletion	85	0	000104F_009	+	within_alignment	120131	120131
Chromosome16_Phase0	16640451	16640451	Assemblytics_w_129	62	+	Insertion	0	62	000105F_001	+	within_alignment	75703	75765
Chromosome01_Phase0	34746123	34746209	Assemblytics_w_130	86	+	Deletion	86	0	000112F_002	+	within_alignment	29212	29212
Chromosome01_Phase0	34750356	34750416	Assemblytics_w_131	60	+	Deletion	60	0	000112F_002	+	within_alignment	33347	33347
Chromosome01_Phase0	34761965	34762015	Assemblytics_w_132	50	+	Deletion	50	0	000112F_002	+	within_alignment	39030	39030
Chromosome03_Phase0	5253761	5253811	Assemblytics_w_133	50	+	Deletion	50	0	000110F_001	+	within_alignment	41920	41920
Chromosome03_Phase0	5263520	5263520	Assemblytics_w_134	83	+	Insertion	0	83	000110F_001	+	within_alignment	62567	62650
Chromosome01_Phase0	34980556	34980556	Assemblytics_w_135	68	+	Insertion	0	68	000112F_003	+	within_alignment	98433	98501
Chromosome01_Phase0	34999551	34999551	Assemblytics_w_136	53	+	Insertion	0	53	000112F_003	+	within_alignment	113391	113444
Chromosome01_Phase0	35011645	35011645	Assemblytics_w_137	53	+	Insertion	0	53	000112F_003	+	within_alignment	126242	126295
Chromosome16_Phase0	16451129	16451129	Assemblytics_w_138	67	+	Insertion	0	67	000105F_019	+	within_alignment	17307	17374
Chromosome03_Phase0	7497008	7497072	Assemblytics_w_139	64	+	Deletion	64	0	000113F_004	+	within_alignment	100144	100144
Chromosome01_Phase0	34870327	34870327	Assemblytics_w_140	69	+	Insertion	0	69	000112F_019	+	within_alignment	12104	12173
Chromosome17_Phase0	6736889	6736889	Assemblytics_w_141	63	+	Insertion	0	63	000119F_002	+	within_alignment	6378	6441
Chromosome14_Phase0	7731763	7731820	Assemblytics_w_142	57	+	Deletion	57	0	000118F_002	+	within_alignment	86053	86053
Chromosome14_Phase0	7554863	7554863	Assemblytics_w_143	76	+	Insertion	0	76	000118F_001	+	within_alignment	119877	119953
Chromosome08_Phase0	3673285	3673285	Assemblytics_w_144	59	+	Insertion	0	59	000106F_001	+	within_alignment	26704	26763
Chromosome05_Phase0	8967080	8967080	Assemblytics_w_145	52	+	Insertion	0	52	000123F_002	+	within_alignment	115255	115307
Chromosome05_Phase0	9071000	9071000	Assemblytics_w_146	52	+	Insertion	0	52	000123F_002	+	within_alignment	21568	21620
Chromosome05_Phase0	27081394	27081471	Assemblytics_w_147	77	+	Deletion	77	0	000078F_012	+	within_alignment	98641	98641
Chromosome05_Phase0	27084578	27084630	Assemblytics_w_148	52	+	Deletion	52	0	000078F_012	+	within_alignment	91226	91226
Chromosome08_Phase0	3949554	3949630	Assemblytics_w_149	76	+	Deletion	76	0	000106F_018	+	within_alignment	76045	76045
Chromosome09_Phase0	6923977	6923977	Assemblytics_w_150	60	+	Insertion	0	60	000128F_005	+	within_alignment	17442	17502
Chromosome10_Phase0	29685078	29685149	Assemblytics_w_151	71	+	Deletion	71	0	000128F_003	+	within_alignment	36732	36732
Chromosome10_Phase0	29804584	29804650	Assemblytics_w_152	66	+	Deletion	66	0	000128F_003	+	within_alignment	125922	125922
Chromosome11_Phase0	22509126	22509126	Assemblytics_w_153	53	+	Insertion	0	53	000130F_010	+	within_alignment	2798	2851
Chromosome11_Phase0	22607812	22607812	Assemblytics_w_154	54	+	Insertion	0	54	000130F_008	+	within_alignment	36206	36260
Chromosome10_Phase0	4245128	4245128	Assemblytics_w_155	54	+	Insertion	0	54	000107F_001	+	within_alignment	52161	52215
Chromosome10_Phase0	31105293	31105363	Assemblytics_w_156	70	+	Deletion	70	0	000136F_004	+	within_alignment	6907	6907
Chromosome05_Phase0	7693233	7693294	Assemblytics_w_157	61	+	Deletion	61	0	000131F_002	+	within_alignment	250437	250437
Chromosome05_Phase0	7868654	7868654	Assemblytics_w_158	67	+	Insertion	0	67	000131F_002	+	within_alignment	93802	93869
Chromosome05_Phase0	7893486	7893544	Assemblytics_w_159	58	+	Deletion	58	0	000131F_002	+	within_alignment	57431	57431
Chromosome07_Phase0	29381557	29381641	Assemblytics_w_160	84	+	Deletion	84	0	000139F_001	+	within_alignment	73886	73886
Chromosome15_Phase0	2882797	2882797	Assemblytics_w_161	53	+	Insertion	0	53	000142F_001	+	within_alignment	45861	45914
Chromosome15_Phase0	15611810	15611810	Assemblytics_w_162	64	+	Insertion	0	64	000151F_003	+	within_alignment	32631	32695
Chromosome12_Phase0	35410322	35410322	Assemblytics_w_163	51	+	Insertion	0	51	000147F_004	+	within_alignment	183988	184039
Chromosome17_Phase0	16003296	16003296	Assemblytics_w_164	72	+	Insertion	0	72	000149F_004	+	within_alignment	55650	55722
Chromosome14_Phase0	7628310	7628390	Assemblytics_w_165	80	+	Deletion	80	0	000152F_011	+	within_alignment	41223	41223
Chromosome08_Phase0	608302	608302	Assemblytics_w_166	86	+	Insertion	0	86	000153F_004	+	within_alignment	4776	4862
Chromosome03_Phase0	2615291	2615368	Assemblytics_w_167	77	+	Deletion	77	0	000152F_001	+	within_alignment	106733	106733
Chromosome11_Phase0	6206175	6206259	Assemblytics_w_168	84	+	Deletion	84	0	000145F_001	+	within_alignment	30176	30176
Chromosome11_Phase0	6497873	6497873	Assemblytics_w_169	55	+	Insertion	0	55	000145F_001	+	within_alignment	319209	319264
Chromosome15_Phase0	55850	55850	Assemblytics_w_170	50	+	Insertion	0	50	000154F_007	+	within_alignment	81119	81169
Chromosome15_Phase0	113846	113846	Assemblytics_w_171	52	+	Insertion	0	52	000154F_002	+	within_alignment	20801	20853
Chromosome15_Phase0	130476	130530	Assemblytics_w_172	54	+	Deletion	54	0	000154F_002	+	within_alignment	45972	45972
Chromosome15_Phase0	142331	142331	Assemblytics_w_173	84	+	Insertion	0	84	000154F_002	+	within_alignment	58537	58621
Chromosome15_Phase0	171224	171307	Assemblytics_w_174	83	+	Deletion	83	0	000154F_002	+	within_alignment	87529	87529
Chromosome11_Phase0	6693198	6693249	Assemblytics_w_175	51	+	Deletion	51	0	000145F_008	+	within_alignment	48640	48640
Chromosome18_Phase0	19198167	19198218	Assemblytics_w_176	51	+	Deletion	51	0	000151F_018	+	within_alignment	16198	16198
Chromosome03_Phase0	2729536	2729536	Assemblytics_w_177	58	+	Insertion	0	58	000152F_002	+	within_alignment	120006	120064
Chromosome03_Phase0	2921527	2921527	Assemblytics_w_178	58	+	Insertion	0	58	000152F_002	+	within_alignment	287131	287189
Chromosome15_Phase0	197054	197124	Assemblytics_w_179	70	+	Deletion	70	0	000154F_001	+	within_alignment	140578	140578
Chromosome15_Phase0	274930	274983	Assemblytics_w_180	53	+	Deletion	53	0	000154F_001	+	within_alignment	35017	35017
Chromosome10_Phase0	29484277	29484333	Assemblytics_w_181	56	+	Deletion	56	0	000128F_001	+	within_alignment	166500	166500
Chromosome18_Phase0	5647710	5647710	Assemblytics_w_182	65	+	Insertion	0	65	000158F_001	+	within_alignment	38393	38458
Chromosome18_Phase0	5456770	5456835	Assemblytics_w_183	65	+	Deletion	65	0	000158F_002	+	within_alignment	109486	109486
Chromosome04_Phase0	29060109	29060109	Assemblytics_w_184	77	+	Insertion	0	77	000161F_005	+	within_alignment	8604	8681
Chromosome17_Phase0	18807353	18807403	Assemblytics_w_185	50	+	Deletion	50	0	000021F_007	+	within_alignment	85517	85517
Chromosome11_Phase0	22757956	22757956	Assemblytics_w_186	54	+	Insertion	0	54	000130F_001	+	within_alignment	80954	81008
Chromosome10_Phase0	511836	511836	Assemblytics_w_187	85	+	Insertion	0	85	000164F_002	+	within_alignment	28532	28617
Chromosome10_Phase0	303785	303785	Assemblytics_w_188	71	+	Insertion	0	71	000164F_004	+	within_alignment	31820	31891
Chromosome10_Phase0	334607	334607	Assemblytics_w_189	70	+	Insertion	0	70	000164F_003	+	within_alignment	49778	49848
Chromosome01_Phase0	1745189	1745249	Assemblytics_w_190	60	+	Deletion	60	0	000173F_002	+	within_alignment	7288	7288
Chromosome05_Phase0	8696407	8696407	Assemblytics_w_191	66	+	Insertion	0	66	000123F_006	+	within_alignment	171602	171668
Chromosome04_Phase0	28986984	28986984	Assemblytics_w_192	65	+	Insertion	0	65	000161F_001	+	within_alignment	35380	35445
Chromosome06_Phase0	27372084	27372084	Assemblytics_w_193	58	+	Insertion	0	58	000180F_002	+	within_alignment	43872	43930
Chromosome06_Phase0	27375557	27375557	Assemblytics_w_194	50	+	Insertion	0	50	000180F_002	+	within_alignment	47387	47437
Chromosome07_Phase0	25480295	25480295	Assemblytics_w_195	53	+	Insertion	0	53	000167F_001	+	within_alignment	123603	123656
Chromosome02_Phase0	22391843	22391902	Assemblytics_w_196	59	+	Deletion	59	0	000071F_021	+	within_alignment	23310	23310
Chromosome17_Phase0	1040344	1040415	Assemblytics_w_197	71	+	Deletion	71	0	000187F_005	+	within_alignment	7978	7978
Chromosome01_Phase0	30251198	30251279	Assemblytics_w_198	81	+	Deletion	81	0	000184F_002	+	within_alignment	159982	159982
Chromosome07_Phase0	5832187	5832254	Assemblytics_w_199	67	+	Deletion	67	0	000195F_012	+	within_alignment	6387	6387
Chromosome15_Phase0	7775527	7775591	Assemblytics_w_200	64	+	Deletion	64	0	000199F_002	+	within_alignment	36898	36898
Chromosome15_Phase0	7730236	7730236	Assemblytics_w_201	56	+	Insertion	0	56	000199F_003	+	within_alignment	7708	7764
Chromosome16_Phase0	3766450	3766450	Assemblytics_w_202	50	+	Insertion	0	50	000114F_001	+	within_alignment	24714	24764
Chromosome17_Phase0	16210611	16210665	Assemblytics_w_203	54	+	Deletion	54	0	000149F_012	+	within_alignment	54241	54241
Chromosome17_Phase0	16221186	16221237	Assemblytics_w_204	51	+	Deletion	51	0	000149F_012	+	within_alignment	64738	64738
Chromosome06_Phase0	1117803	1117887	Assemblytics_w_205	84	+	Deletion	84	0	000202F_012	+	within_alignment	89858	89858
Chromosome06_Phase0	1189422	1189422	Assemblytics_w_206	68	+	Insertion	0	68	000202F_012	+	within_alignment	15078	15146
Chromosome13_Phase0	7737650	7737721	Assemblytics_w_207	71	+	Deletion	71	0	000206F_011	+	within_alignment	58957	58957
Chromosome11_Phase0	31070023	31070086	Assemblytics_w_208	63	+	Deletion	63	0	000208F_004	+	within_alignment	79488	79488
Chromosome08_Phase0	470292	470292	Assemblytics_w_209	75	+	Insertion	0	75	000153F_001	+	within_alignment	29216	29291
Chromosome08_Phase0	517886	517958	Assemblytics_w_210	72	+	Deletion	72	0	000153F_001	+	within_alignment	77079	77079
Chromosome13_Phase0	4715258	4715314	Assemblytics_w_211	56	+	Deletion	56	0	000209F_001	+	within_alignment	194372	194372
Chromosome13_Phase0	4868285	4868285	Assemblytics_w_212	63	+	Insertion	0	63	000209F_001	+	within_alignment	42497	42560
Chromosome11_Phase0	31139532	31139588	Assemblytics_w_213	56	+	Deletion	56	0	000208F_001	+	within_alignment	110772	110772
Chromosome11_Phase0	31150043	31150043	Assemblytics_w_214	57	+	Insertion	0	57	000208F_001	+	within_alignment	121243	121300
Chromosome03_Phase0	7834147	7834217	Assemblytics_w_215	70	+	Deletion	70	0	000113F_001	+	within_alignment	89793	89793
Chromosome01_Phase0	34570384	34570384	Assemblytics_w_216	71	+	Insertion	0	71	000218F_003	+	within_alignment	17505	17576
Chromosome01_Phase0	34635608	34635608	Assemblytics_w_217	73	+	Insertion	0	73	000218F_003	+	within_alignment	94435	94508
Chromosome09_Phase0	2072414	2072493	Assemblytics_w_218	79	+	Deletion	79	0	000217F_010	+	within_alignment	11748	11748
Chromosome01_Phase0	34524236	34524236	Assemblytics_w_219	70	+	Insertion	0	70	000218F_002	+	within_alignment	28134	28204
Chromosome11_Phase0	26803868	26803922	Assemblytics_w_220	54	+	Deletion	54	0	000222F_006	+	within_alignment	81994	81994
Chromosome18_Phase0	16052034	16052099	Assemblytics_w_221	65	+	Deletion	65	0	000185F_002	+	within_alignment	34648	34648
Scaffold1934_Phase0	NA	NA	Assemblytics_w_222	58	+	Insertion	0	58	000216F_007	+	within_alignment	23362	23420
Chromosome13_Phase0	8072860	8072916	Assemblytics_w_223	56	+	Deletion	56	0	000206F_012	+	within_alignment	98313	98313
Chromosome04_Phase0	26715495	26715559	Assemblytics_w_224	64	+	Deletion	64	0	000236F_001	+	within_alignment	98342	98342
Chromosome04_Phase0	26224410	26224410	Assemblytics_w_225	58	+	Insertion	0	58	000236F_006	+	within_alignment	58997	59055
Chromosome03_Phase0	9557088	9557173	Assemblytics_w_226	85	+	Deletion	85	0	000239F_011	+	within_alignment	46889	46889
Chromosome12_Phase0	910349	910349	Assemblytics_w_227	67	+	Insertion	0	67	000244F_004	+	within_alignment	107379	107446
Chromosome12_Phase0	22279938	22280014	Assemblytics_w_228	76	+	Deletion	76	0	000248F_003	+	within_alignment	13403	13403
Chromosome01_Phase0	34104489	34104558	Assemblytics_w_229	69	+	Deletion	69	0	000218F_006	+	within_alignment	10877	10877
Chromosome02_Phase0	85918	85990	Assemblytics_w_230	72	+	Deletion	72	0	000174F_007	+	within_alignment	14619	14619
Chromosome12_Phase0	1010113	1010189	Assemblytics_w_231	76	+	Deletion	76	0	000244F_001	+	within_alignment	36659	36659
Chromosome02_Phase0	6343824	6343891	Assemblytics_w_232	67	+	Deletion	67	0	000021F_007	+	within_alignment	16144	16144
Scaffold3927_Phase0	NA	NA	Assemblytics_w_233	54	+	Deletion	54	0	000258F_001	+	within_alignment	6660	6660
Chromosome04_Phase0	15998523	15998523	Assemblytics_w_234	54	+	Insertion	0	54	000216F_001	+	within_alignment	49187	49241
Chromosome04_Phase0	16011903	16011961	Assemblytics_w_235	58	+	Deletion	58	0	000216F_001	+	within_alignment	64892	64892
Scaffold4245_Phase0	NA	NA	Assemblytics_w_236	52	+	Insertion	0	52	000268F_012	+	within_alignment	49417	49469
Chromosome03_Phase0	4062962	4062962	Assemblytics_w_237	53	+	Insertion	0	53	000269F_001	+	within_alignment	47935	47988
Chromosome14_Phase0	15795128	15795128	Assemblytics_w_238	68	+	Insertion	0	68	000273F_001	+	within_alignment	2859	2927
Chromosome04_Phase0	25850683	25850683	Assemblytics_w_239	50	+	Insertion	0	50	000275F_007	+	within_alignment	37117	37167
Chromosome02_Phase0	5660537	5660587	Assemblytics_w_240	50	+	Deletion	50	0	000271F_001	+	within_alignment	37636	37636
Chromosome06_Phase0	19097647	19097729	Assemblytics_w_241	82	+	Deletion	82	0	000274F_004	+	within_alignment	15190	15190
Chromosome13_Phase0	31847062	31847062	Assemblytics_w_242	57	+	Insertion	0	57	000277F_003	+	within_alignment	70774	70831
Chromosome13_Phase0	31877580	31877580	Assemblytics_w_243	58	+	Insertion	0	58	000277F_003	+	within_alignment	27221	27279
Chromosome05_Phase0	6948791	6948851	Assemblytics_w_244	60	+	Deletion	60	0	000279F_008	+	within_alignment	74345	74345
Chromosome05_Phase0	7014244	7014244	Assemblytics_w_245	54	+	Insertion	0	54	000279F_008	+	within_alignment	142632	142686
Scaffold3263_Phase0	NA	NA	Assemblytics_w_246	59	+	Deletion	59	0	000245F_002	+	within_alignment	125416	125416
Chromosome08_Phase0	31473213	31473272	Assemblytics_w_247	59	+	Deletion	59	0	000286F_010	+	within_alignment	44282	44282
Chromosome08_Phase0	31492885	31492885	Assemblytics_w_248	57	+	Insertion	0	57	000286F_010	+	within_alignment	65592	65649
Chromosome08_Phase0	31263811	31263811	Assemblytics_w_249	69	+	Insertion	0	69	000286F_003	+	within_alignment	53668	53737
Chromosome08_Phase0	31023729	31023729	Assemblytics_w_250	57	+	Insertion	0	57	000286F_004	+	within_alignment	143708	143765
Chromosome08_Phase0	31163869	31163930	Assemblytics_w_251	61	+	Deletion	61	0	000286F_004	+	within_alignment	7482	7482
Chromosome08_Phase0	31864673	31864673	Assemblytics_w_252	51	+	Insertion	0	51	000287F_002	+	within_alignment	28856	28907
Scaffold3348_Phase0	NA	NA	Assemblytics_w_253	63	+	Insertion	0	63	000205F_017	+	within_alignment	62708	62771
Chromosome10_Phase0	29032791	29032791	Assemblytics_w_254	53	+	Insertion	0	53	000296F_001	+	within_alignment	46236	46289
Chromosome01_Phase0	39193387	39193387	Assemblytics_w_255	58	+	Insertion	0	58	000254F_004	+	within_alignment	219505	219563
Chromosome05_Phase0	22864965	22865015	Assemblytics_w_256	50	+	Deletion	50	0	000310F_007	+	within_alignment	12837	12837
Chromosome02_Phase0	34581629	34581629	Assemblytics_w_257	62	+	Insertion	0	62	000313F_001	+	within_alignment	18729	18791
Chromosome18_Phase0	3303244	3303311	Assemblytics_w_258	67	+	Deletion	67	0	000312F_002	+	within_alignment	24505	24505
Chromosome18_Phase0	3328472	3328543	Assemblytics_w_259	71	+	Deletion	71	0	000312F_002	+	within_alignment	47943	47943
Chromosome18_Phase0	3408794	3408794	Assemblytics_w_260	53	+	Insertion	0	53	000312F_002	+	within_alignment	123015	123068
Chromosome02_Phase0	34478350	34478350	Assemblytics_w_261	74	+	Insertion	0	74	000313F_018	+	within_alignment	73266	73340
Scaffold1612_Phase0	NA	NA	Assemblytics_w_262	54	+	Deletion	54	0	000314F_002	+	within_alignment	7384	7384
Chromosome16_Phase0	1574415	1574473	Assemblytics_w_263	58	+	Deletion	58	0	000266F_001	+	within_alignment	83892	83892
Chromosome05_Phase0	26473827	26473827	Assemblytics_w_264	75	+	Insertion	0	75	000327F_001	+	within_alignment	2809	2884
Scaffold4326_Phase0	NA	NA	Assemblytics_w_265	57	+	Insertion	0	57	000325F_002	+	within_alignment	16140	16197
Scaffold2054_Phase0	NA	NA	Assemblytics_w_266	53	+	Deletion	53	0	000254F_004	+	within_alignment	114645	114645
Chromosome09_Phase0	19809782	19809782	Assemblytics_w_267	71	+	Insertion	0	71	000177F_014	+	within_alignment	106215	106286
Chromosome01_Phase0	39345782	39345853	Assemblytics_w_268	71	+	Deletion	71	0	000254F_004	+	within_alignment	38946	38946
Scaffold1752_Phase0	NA	NA	Assemblytics_w_269	58	+	Deletion	58	0	000341F_007	+	within_alignment	29456	29456
Chromosome02_Phase0	377596	377670	Assemblytics_w_270	74	+	Deletion	74	0	000350F_001	+	within_alignment	27262	27262
Chromosome07_Phase0	1608590	1608645	Assemblytics_w_271	55	+	Deletion	55	0	000344F_004	+	within_alignment	169623	169623
Chromosome07_Phase0	1697376	1697451	Assemblytics_w_272	75	+	Deletion	75	0	000344F_004	+	within_alignment	84703	84703
Chromosome07_Phase0	1711388	1711449	Assemblytics_w_273	61	+	Deletion	61	0	000344F_004	+	within_alignment	24395	24395
Chromosome02_Phase0	5771441	5771441	Assemblytics_w_274	70	+	Insertion	0	70	000349F_002	+	within_alignment	1044	1114
Scaffold2558_Phase0	NA	NA	Assemblytics_w_275	72	+	Deletion	72	0	000277F_008	+	within_alignment	26071	26071
Chromosome06_Phase0	869613	869613	Assemblytics_w_276	77	+	Insertion	0	77	000360F_002	+	within_alignment	34184	34261
Chromosome17_Phase0	21237917	21237917	Assemblytics_w_277	85	+	Insertion	0	85	000355F_009	+	within_alignment	26969	27054
Chromosome14_Phase0	8206581	8206657	Assemblytics_w_278	76	+	Deletion	76	0	000372F_002	+	within_alignment	43509	43509
Chromosome05_Phase0	1194878	1194878	Assemblytics_w_279	59	+	Insertion	0	59	000368F_001	+	within_alignment	114303	114362
Chromosome05_Phase0	1253501	1253561	Assemblytics_w_280	60	+	Deletion	60	0	000368F_001	+	within_alignment	29964	29964
Chromosome05_Phase0	1270263	1270263	Assemblytics_w_281	63	+	Insertion	0	63	000368F_001	+	within_alignment	2732	2795
Chromosome09_Phase0	12065284	12065355	Assemblytics_w_282	71	+	Deletion	71	0	000376F_006	+	within_alignment	18315	18315
Chromosome09_Phase0	12070347	12070347	Assemblytics_w_283	80	+	Insertion	0	80	000376F_006	+	within_alignment	23328	23408
Chromosome09_Phase0	12004899	12004899	Assemblytics_w_284	51	+	Insertion	0	51	000376F_005	+	within_alignment	17811	17862
Chromosome14_Phase0	8504547	8504547	Assemblytics_w_285	65	+	Insertion	0	65	000372F_001	+	within_alignment	40336	40401
Chromosome03_Phase0	7109716	7109716	Assemblytics_w_286	61	+	Insertion	0	61	000397F_002	+	within_alignment	8389	8450
Chromosome14_Phase0	19832300	19832359	Assemblytics_w_287	59	+	Deletion	59	0	000244F_008	+	within_alignment	24270	24270
Chromosome10_Phase0	14127908	14127977	Assemblytics_w_288	69	+	Deletion	69	0	000408F_006	+	within_alignment	2235	2235
Chromosome03_Phase0	27733462	27733521	Assemblytics_w_289	59	+	Deletion	59	0	000400F_003	+	within_alignment	61489	61489
Chromosome05_Phase0	25063605	25063605	Assemblytics_w_290	53	+	Insertion	0	53	000399F_002	+	within_alignment	60008	60061
Chromosome10_Phase0	14063292	14063354	Assemblytics_w_291	62	+	Deletion	62	0	000408F_002	+	within_alignment	11180	11180
Chromosome10_Phase0	14067228	14067228	Assemblytics_w_292	52	+	Insertion	0	52	000408F_002	+	within_alignment	15064	15116
Chromosome03_Phase0	27833013	27833097	Assemblytics_w_293	84	+	Deletion	84	0	000400F_002	+	within_alignment	82632	82632
Scaffold4735_Phase0	NA	NA	Assemblytics_w_294	56	+	Deletion	56	0	000406F_002	+	within_alignment	22394	22394
Chromosome10_Phase0	14172370	14172370	Assemblytics_w_295	51	+	Insertion	0	51	000408F_001	+	within_alignment	28269	28320
Chromosome15_Phase0	24603867	24603867	Assemblytics_w_296	68	+	Insertion	0	68	000350F_017	+	within_alignment	57805	57873
Chromosome02_Phase0	11930981	11930981	Assemblytics_w_297	65	+	Insertion	0	65	000410F_001	+	within_alignment	208190	208255
Chromosome02_Phase0	11981481	11981481	Assemblytics_w_298	58	+	Insertion	0	58	000410F_001	+	within_alignment	164224	164282
Chromosome02_Phase0	12071702	12071702	Assemblytics_w_299	53	+	Insertion	0	53	000410F_001	+	within_alignment	37802	37855
Scaffold4900_Phase0	NA	NA	Assemblytics_w_300	61	+	Insertion	0	61	000421F_006	+	within_alignment	33155	33216
Chromosome02_Phase0	34081531	34081583	Assemblytics_w_301	52	+	Deletion	52	0	000319F_001	+	within_alignment	35685	35685
Chromosome02_Phase0	22483267	22483338	Assemblytics_w_302	71	+	Deletion	71	0	000426F_012	+	within_alignment	8566	8566
Chromosome10_Phase0	28797981	28798047	Assemblytics_w_303	66	+	Deletion	66	0	000417F_001	+	within_alignment	158229	158229
Chromosome10_Phase0	24118059	24118135	Assemblytics_w_304	76	+	Deletion	76	0	000425F_001	+	within_alignment	17902	17902
Chromosome10_Phase0	24206077	24206077	Assemblytics_w_305	56	+	Insertion	0	56	000425F_002	+	within_alignment	56279	56335
Chromosome12_Phase0	9200104	9200104	Assemblytics_w_306	82	+	Insertion	0	82	000455F_015	+	within_alignment	20762	20844
Chromosome07_Phase0	13312454	13312454	Assemblytics_w_307	54	+	Insertion	0	54	000384F_001	+	within_alignment	57506	57560
Chromosome16_Phase0	9996622	9996622	Assemblytics_w_308	50	+	Insertion	0	50	000455F_001	+	within_alignment	27417	27467
Chromosome13_Phase0	13005282	13005345	Assemblytics_w_309	63	+	Deletion	63	0	000440F_001	+	within_alignment	98384	98384
Chromosome12_Phase0	22821810	22821810	Assemblytics_w_310	59	+	Insertion	0	59	000452F_008	+	within_alignment	97476	97535
Chromosome14_Phase0	4038451	4038502	Assemblytics_w_311	51	+	Deletion	51	0	000467F_007	+	within_alignment	10624	10624
Chromosome02_Phase0	4530732	4530732	Assemblytics_w_312	52	+	Insertion	0	52	000468F_003	+	within_alignment	124067	124119
Chromosome02_Phase0	4305335	4305408	Assemblytics_w_313	73	+	Deletion	73	0	000468F_002	+	within_alignment	52426	52426
Chromosome14_Phase0	21533375	21533375	Assemblytics_w_314	52	+	Insertion	0	52	000469F_003	+	within_alignment	71521	71573
Chromosome11_Phase0	21622219	21622275	Assemblytics_w_315	56	+	Deletion	56	0	000401F_005	+	within_alignment	144341	144341
Chromosome02_Phase0	1846318	1846318	Assemblytics_w_316	86	+	Insertion	0	86	000456F_001	+	within_alignment	169716	169802
Chromosome02_Phase0	1873987	1874045	Assemblytics_w_317	58	+	Deletion	58	0	000456F_001	+	within_alignment	152605	152605
Chromosome02_Phase0	1921820	1921820	Assemblytics_w_318	51	+	Insertion	0	51	000456F_001	+	within_alignment	100816	100867
Chromosome02_Phase0	3973881	3973881	Assemblytics_w_319	64	+	Insertion	0	64	000470F_006	+	within_alignment	37727	37791
Chromosome11_Phase0	21755707	21755707	Assemblytics_w_320	81	+	Insertion	0	81	000401F_005	+	within_alignment	18064	18145
Chromosome06_Phase0	11875839	11875839	Assemblytics_w_321	85	+	Insertion	0	85	000409F_005	+	within_alignment	73693	73778
Chromosome17_Phase0	17342416	17342416	Assemblytics_w_322	55	+	Insertion	0	55	000491F_001	+	within_alignment	21027	21082
Chromosome12_Phase0	8359992	8359992	Assemblytics_w_323	67	+	Insertion	0	67	000488F_003	+	within_alignment	78366	78433
Chromosome08_Phase0	19494360	19494446	Assemblytics_w_324	86	+	Deletion	86	0	000490F_010	+	within_alignment	28592	28592
Chromosome10_Phase0	15220905	15220905	Assemblytics_w_325	55	+	Insertion	0	55	000494F_020	+	within_alignment	10573	10628
Chromosome09_Phase0	1836434	1836434	Assemblytics_w_326	68	+	Insertion	0	68	000516F_003	+	within_alignment	78792	78860
Chromosome09_Phase0	1759525	1759525	Assemblytics_w_327	57	+	Insertion	0	57	000516F_002	+	within_alignment	227934	227991
Chromosome03_Phase0	407415	407494	Assemblytics_w_328	79	+	Deletion	79	0	000521F_002	+	within_alignment	35754	35754
Chromosome03_Phase0	435104	435104	Assemblytics_w_329	79	+	Insertion	0	79	000521F_002	+	within_alignment	6505	6584
Chromosome02_Phase0	30794460	30794530	Assemblytics_w_330	70	+	Deletion	70	0	000522F_003	+	within_alignment	4331	4331
Chromosome09_Phase0	10456237	10456292	Assemblytics_w_331	55	+	Deletion	55	0	000525F_002	+	within_alignment	41424	41424
Chromosome18_Phase0	2870562	2870562	Assemblytics_w_332	69	+	Insertion	0	69	000529F_008	+	within_alignment	2727	2796
Chromosome15_Phase0	13558417	13558417	Assemblytics_w_333	75	+	Insertion	0	75	000500F_003	+	within_alignment	106116	106191
Chromosome10_Phase0	28272641	28272715	Assemblytics_w_334	74	+	Deletion	74	0	000480F_001	+	within_alignment	81172	81172
Chromosome11_Phase0	4239704	4239755	Assemblytics_w_335	51	+	Deletion	51	0	000552F_002	+	within_alignment	30926	30926
Chromosome07_Phase0	11263964	11264030	Assemblytics_w_336	66	+	Deletion	66	0	000544F_003	+	within_alignment	1267	1267
Chromosome15_Phase0	424581	424648	Assemblytics_w_337	67	+	Deletion	67	0	000516F_002	+	within_alignment	30299	30299
Chromosome07_Phase0	5420505	5420560	Assemblytics_w_338	55	+	Deletion	55	0	000557F_004	+	within_alignment	32197	32197
Chromosome07_Phase0	5345559	5345559	Assemblytics_w_339	74	+	Insertion	0	74	000557F_003	+	within_alignment	8386	8460
Chromosome12_Phase0	24607993	24608043	Assemblytics_w_340	50	+	Deletion	50	0	000569F_009	+	within_alignment	23731	23731
Scaffold4409_Phase0	NA	NA	Assemblytics_w_341	68	+	Insertion	0	68	000575F_007	+	within_alignment	13746	13814
Chromosome10_Phase0	31840118	31840179	Assemblytics_w_342	61	+	Deletion	61	0	000593F_008	+	within_alignment	25610	25610
Chromosome09_Phase0	3041906	3041977	Assemblytics_w_343	71	+	Deletion	71	0	000473F_001	+	within_alignment	202217	202217
Chromosome09_Phase0	3080788	3080844	Assemblytics_w_344	56	+	Deletion	56	0	000473F_001	+	within_alignment	151510	151510
Chromosome14_Phase0	218501	218569	Assemblytics_w_345	68	+	Deletion	68	0	000591F_004	+	within_alignment	143214	143214
Chromosome06_Phase0	22563303	22563373	Assemblytics_w_346	70	+	Deletion	70	0	000609F_005	+	within_alignment	47379	47379
Chromosome16_Phase0	15465196	15465254	Assemblytics_w_347	58	+	Deletion	58	0	000426F_010	+	within_alignment	25900	25900
Chromosome16_Phase0	15521096	15521096	Assemblytics_w_348	61	+	Insertion	0	61	000426F_010	+	within_alignment	82322	82383
Chromosome04_Phase0	23940213	23940213	Assemblytics_w_349	85	+	Insertion	0	85	000615F_001	+	within_alignment	120373	120458
Chromosome06_Phase0	23688310	23688310	Assemblytics_w_350	50	+	Insertion	0	50	000638F_003	+	within_alignment	144851	144901
Chromosome02_Phase0	19793777	19793777	Assemblytics_w_351	53	+	Insertion	0	53	000626F_003	+	within_alignment	11721	11774
Chromosome05_Phase0	28491976	28491976	Assemblytics_w_352	52	+	Insertion	0	52	000648F_001	+	within_alignment	182985	183037
Chromosome01_Phase0	19428773	19428840	Assemblytics_w_353	67	+	Deletion	67	0	000651F_008	+	within_alignment	80449	80449
Chromosome04_Phase0	437028	437087	Assemblytics_w_354	59	+	Deletion	59	0	000652F_001	+	within_alignment	77862	77862
Chromosome11_Phase0	2812301	2812355	Assemblytics_w_355	54	+	Deletion	54	0	000661F_012	+	within_alignment	33139	33139
Chromosome12_Phase0	13270071	13270137	Assemblytics_w_356	66	+	Deletion	66	0	000659F_003	+	within_alignment	6224	6224
Chromosome02_Phase0	27697889	27697944	Assemblytics_w_357	55	+	Deletion	55	0	000662F_001	+	within_alignment	15853	15853
Chromosome12_Phase0	3419602	3419602	Assemblytics_w_358	75	+	Insertion	0	75	000667F_001	+	within_alignment	32049	32124
Chromosome02_Phase0	11388791	11388869	Assemblytics_w_359	78	+	Deletion	78	0	000685F_001	+	within_alignment	285520	285520
Chromosome02_Phase0	11474205	11474205	Assemblytics_w_360	51	+	Insertion	0	51	000685F_001	+	within_alignment	150585	150636
Chromosome01_Phase0	34030947	34030947	Assemblytics_w_361	52	+	Insertion	0	52	000693F_001	+	within_alignment	46175	46227
Chromosome18_Phase0	6343375	6343425	Assemblytics_w_362	50	+	Deletion	50	0	000694F_003	+	within_alignment	1737	1737
Chromosome18_Phase0	6452108	6452108	Assemblytics_w_363	55	+	Insertion	0	55	000694F_003	+	within_alignment	109776	109831
Chromosome03_Phase0	28639212	28639269	Assemblytics_w_364	57	+	Deletion	57	0	000696F_002	+	within_alignment	3563	3563
Chromosome03_Phase0	28695399	28695473	Assemblytics_w_365	74	+	Deletion	74	0	000696F_002	+	within_alignment	59833	59833
Scaffold1755_Phase0	NA	NA	Assemblytics_w_366	55	+	Deletion	55	0	000685F_001	+	within_alignment	37499	37499
Chromosome03_Phase0	28821252	28821252	Assemblytics_w_367	68	+	Insertion	0	68	000696F_001	+	within_alignment	95154	95222
Chromosome16_Phase0	7579906	7579959	Assemblytics_w_368	53	+	Deletion	53	0	000341F_009	+	within_alignment	49622	49622
Chromosome13_Phase0	3440978	3441028	Assemblytics_w_369	50	+	Deletion	50	0	000705F_001	+	within_alignment	5456	5456
Chromosome13_Phase0	3450374	3450451	Assemblytics_w_370	77	+	Deletion	77	0	000705F_001	+	within_alignment	15286	15286
Chromosome15_Phase0	24478057	24478112	Assemblytics_w_371	55	+	Deletion	55	0	000717F_003	+	within_alignment	28919	28919
Chromosome08_Phase0	29688257	29688322	Assemblytics_w_372	65	+	Deletion	65	0	000726F_001	+	within_alignment	19832	19832
Chromosome08_Phase0	30192188	30192250	Assemblytics_w_373	62	+	Deletion	62	0	000724F_001	+	within_alignment	37305	37305
Chromosome05_Phase0	2784546	2784599	Assemblytics_w_374	53	+	Deletion	53	0	000732F_001	+	within_alignment	67319	67319
Chromosome17_Phase0	22384580	22384649	Assemblytics_w_375	69	+	Deletion	69	0	000720F_001	+	within_alignment	42337	42337
Chromosome02_Phase0	2452039	2452109	Assemblytics_w_376	70	+	Deletion	70	0	000736F_002	+	within_alignment	32950	32950
Chromosome02_Phase0	2478096	2478096	Assemblytics_w_377	70	+	Insertion	0	70	000736F_002	+	within_alignment	68542	68612
Chromosome02_Phase0	2333478	2333478	Assemblytics_w_378	86	+	Insertion	0	86	000736F_004	+	within_alignment	73742	73828
Chromosome06_Phase0	19728161	19728161	Assemblytics_w_379	52	+	Insertion	0	52	000734F_001	+	within_alignment	74477	74529
Chromosome06_Phase0	19741963	19741963	Assemblytics_w_380	53	+	Insertion	0	53	000734F_001	+	within_alignment	31041	31094
Chromosome17_Phase0	22634733	22634806	Assemblytics_w_381	73	+	Deletion	73	0	000720F_008	+	within_alignment	7819	7819
Chromosome06_Phase0	7744053	7744103	Assemblytics_w_382	50	+	Deletion	50	0	000763F_002	+	within_alignment	11707	11707
Chromosome06_Phase0	7913526	7913526	Assemblytics_w_383	52	+	Insertion	0	52	000763F_003	+	within_alignment	61978	62030
Chromosome06_Phase0	7940232	7940232	Assemblytics_w_384	60	+	Insertion	0	60	000763F_003	+	within_alignment	89623	89683
Chromosome09_Phase0	28482186	28482186	Assemblytics_w_385	54	+	Insertion	0	54	000656F_001	+	within_alignment	16145	16199
Chromosome09_Phase0	28518451	28518506	Assemblytics_w_386	55	+	Deletion	55	0	000656F_001	+	within_alignment	67130	67130
Chromosome09_Phase0	28548176	28548229	Assemblytics_w_387	53	+	Deletion	53	0	000656F_001	+	within_alignment	98833	98833
Chromosome02_Phase0	6228872	6228872	Assemblytics_w_388	51	+	Insertion	0	51	000746F_002	+	within_alignment	87482	87533
Chromosome01_Phase0	4906908	4906908	Assemblytics_w_389	75	+	Insertion	0	75	000780F_007	+	within_alignment	78850	78925
Chromosome08_Phase0	26476588	26476651	Assemblytics_w_390	63	+	Deletion	63	0	000769F_012	+	within_alignment	1498	1498
Chromosome11_Phase0	21557615	21557674	Assemblytics_w_391	59	+	Deletion	59	0	000790F_001	+	within_alignment	16451	16451
Chromosome17_Phase0	24133030	24133089	Assemblytics_w_392	59	+	Deletion	59	0	000778F_004	+	within_alignment	94704	94704
Chromosome04_Phase0	19630452	19630452	Assemblytics_w_393	80	+	Insertion	0	80	000378F_005	+	within_alignment	13072	13152
Chromosome17_Phase0	10511425	10511425	Assemblytics_w_394	55	+	Insertion	0	55	000779F_001	+	within_alignment	20591	20646
Chromosome03_Phase0	21191779	21191830	Assemblytics_w_395	51	+	Deletion	51	0	000817F_001	+	within_alignment	13251	13251
Chromosome03_Phase0	16941698	16941698	Assemblytics_w_396	56	+	Insertion	0	56	000819F_001	+	within_alignment	64209	64265
Scaffold2213_Phase0	NA	NA	Assemblytics_w_397	51	+	Deletion	51	0	000825F_003	+	within_alignment	40382	40382
Chromosome12_Phase0	24010715	24010781	Assemblytics_w_398	66	+	Deletion	66	0	000724F_006	+	within_alignment	33170	33170
Chromosome06_Phase0	2288733	2288733	Assemblytics_w_399	78	+	Insertion	0	78	000858F_005	+	within_alignment	4207	4285
Chromosome04_Phase0	23239864	23239943	Assemblytics_w_400	79	+	Deletion	79	0	000835F_001	+	within_alignment	20696	20696
Chromosome01_Phase0	24633364	24633364	Assemblytics_w_401	50	+	Insertion	0	50	000810F_001	+	within_alignment	73391	73441
Chromosome17_Phase0	18520655	18520719	Assemblytics_w_402	64	+	Deletion	64	0	000843F_001	+	within_alignment	25781	25781
Chromosome03_Phase0	3687873	3687954	Assemblytics_w_403	81	+	Deletion	81	0	000792F_001	+	within_alignment	59211	59211
Chromosome07_Phase0	15277689	15277745	Assemblytics_w_404	56	+	Deletion	56	0	000899F_004	+	within_alignment	30387	30387
Chromosome03_Phase0	20948682	20948760	Assemblytics_w_405	78	+	Deletion	78	0	000896F_001	+	within_alignment	7125	7125
Chromosome06_Phase0	24993788	24993788	Assemblytics_w_406	70	+	Insertion	0	70	000688F_001	+	within_alignment	2794	2864
Chromosome13_Phase0	32353225	32353283	Assemblytics_w_407	58	+	Deletion	58	0	000909F_002	+	within_alignment	21340	21340
Chromosome10_Phase0	9684847	9684901	Assemblytics_w_408	54	+	Deletion	54	0	000916F_003	+	within_alignment	3583	3583
Chromosome03_Phase0	24448827	24448893	Assemblytics_w_409	66	+	Deletion	66	0	000841F_014	+	within_alignment	165215	165215
Scaffold4114_Phase0	NA	NA	Assemblytics_w_410	70	+	Insertion	0	70	000948F_001	+	within_alignment	5115	5185
Chromosome07_Phase0	27332458	27332458	Assemblytics_w_411	61	+	Insertion	0	61	000578F_001	+	within_alignment	73115	73176
Chromosome18_Phase0	6068456	6068511	Assemblytics_w_412	55	+	Deletion	55	0	000974F_001	+	within_alignment	91099	91099
Scaffold2568_Phase0	NA	NA	Assemblytics_w_413	74	+	Deletion	74	0	000964F_005	+	within_alignment	56004	56004
Chromosome10_Phase0	9816154	9816154	Assemblytics_w_414	66	+	Insertion	0	66	000916F_014	+	within_alignment	46284	46350
Chromosome10_Phase0	9821707	9821707	Assemblytics_w_415	71	+	Insertion	0	71	000916F_014	+	within_alignment	51907	51978
Chromosome17_Phase0	1123968	1124049	Assemblytics_w_416	81	+	Deletion	81	0	000998F_001	+	within_alignment	9347	9347
Chromosome12_Phase0	21296018	21296018	Assemblytics_w_417	80	+	Insertion	0	80	000989F_006	+	within_alignment	13363	13443
Chromosome12_Phase0	23920448	23920448	Assemblytics_w_418	85	+	Insertion	0	85	000724F_003	+	within_alignment	51235	51320
Chromosome17_Phase0	21991499	21991499	Assemblytics_w_419	83	+	Insertion	0	83	001006F_001	+	within_alignment	28065	28148
Chromosome17_Phase0	22002120	22002191	Assemblytics_w_420	71	+	Deletion	71	0	001006F_001	+	within_alignment	38798	38798
Chromosome12_Phase0	21322496	21322496	Assemblytics_w_421	71	+	Insertion	0	71	000989F_001	+	within_alignment	63990	64061
Chromosome07_Phase0	23139816	23139868	Assemblytics_w_422	52	+	Deletion	52	0	000953F_001	+	within_alignment	33534	33534
Chromosome18_Phase0	19290483	19290537	Assemblytics_w_423	54	+	Deletion	54	0	000898F_005	+	within_alignment	2459	2459
Chromosome14_Phase0	24260712	24260712	Assemblytics_w_424	63	+	Insertion	0	63	001025F_003	+	within_alignment	87412	87475
Chromosome03_Phase0	23925523	23925593	Assemblytics_w_425	70	+	Deletion	70	0	001086F_001	+	within_alignment	15223	15223
Scaffold4406_Phase0	NA	NA	Assemblytics_w_426	59	+	Insertion	0	59	000992F_001	+	within_alignment	32108	32167
Chromosome03_Phase0	23063241	23063241	Assemblytics_w_427	81	+	Insertion	0	81	001125F_002	+	within_alignment	31866	31947
Chromosome04_Phase0	1169658	1169710	Assemblytics_w_428	52	+	Deletion	52	0	001129F_001	+	within_alignment	59020	59020
Scaffold3177_Phase0	NA	NA	Assemblytics_w_429	67	+	Deletion	67	0	001143F_004	+	within_alignment	15439	15439
Chromosome18_Phase0	16843832	16843886	Assemblytics_w_430	54	+	Deletion	54	0	001142F_001	+	within_alignment	16964	16964
Chromosome09_Phase0	844411	844464	Assemblytics_w_431	53	+	Deletion	53	0	001112F_002	+	within_alignment	26337	26337
Chromosome09_Phase0	6875715	6875715	Assemblytics_w_432	77	+	Insertion	0	77	001167F_001	+	within_alignment	99046	99123
Chromosome10_Phase0	11735841	11735897	Assemblytics_w_433	56	+	Deletion	56	0	000800F_002	+	within_alignment	83183	83183
Chromosome18_Phase0	13444577	13444639	Assemblytics_w_434	62	+	Deletion	62	0	001177F_001	+	within_alignment	51931	51931
Chromosome06_Phase0	27027549	27027549	Assemblytics_w_435	73	+	Insertion	0	73	001178F_006	+	within_alignment	49811	49884
Chromosome14_Phase0	389052	389127	Assemblytics_w_436	75	+	Deletion	75	0	001195F_001	+	within_alignment	67121	67121
Chromosome12_Phase0	5193784	5193857	Assemblytics_w_437	73	+	Deletion	73	0	001191F_005	+	within_alignment	187733	187733
Chromosome12_Phase0	5276461	5276531	Assemblytics_w_438	70	+	Deletion	70	0	001191F_005	+	within_alignment	107658	107658
Chromosome14_Phase0	13304562	13304562	Assemblytics_w_439	56	+	Insertion	0	56	001216F_002	+	within_alignment	3199	3255
Chromosome04_Phase0	10464920	10464920	Assemblytics_w_440	51	+	Insertion	0	51	001219F_002	+	within_alignment	15679	15730
Scaffold1898_Phase0	NA	NA	Assemblytics_w_441	61	+	Deletion	61	0	001186F_001	+	within_alignment	26748	26748
Chromosome13_Phase0	29358795	29358849	Assemblytics_w_442	54	+	Deletion	54	0	001225F_002	+	within_alignment	56859	56859
Chromosome01_Phase0	37732911	37732964	Assemblytics_w_443	53	+	Deletion	53	0	001234F_004	+	within_alignment	14110	14110
Chromosome07_Phase0	19773996	19774057	Assemblytics_w_444	61	+	Deletion	61	0	001259F_010	+	within_alignment	32752	32752
Chromosome08_Phase0	10525361	10525417	Assemblytics_w_445	56	+	Deletion	56	0	001268F_003	+	within_alignment	2557	2557
Chromosome12_Phase0	109213	109213	Assemblytics_w_446	59	+	Insertion	0	59	001269F_001	+	within_alignment	7131	7190
Chromosome12_Phase0	117719	117775	Assemblytics_w_447	56	+	Deletion	56	0	001269F_001	+	within_alignment	17169	17169
Chromosome14_Phase0	22683213	22683283	Assemblytics_w_448	70	+	Deletion	70	0	001279F_001	+	within_alignment	8423	8423
Chromosome10_Phase0	10391812	10391812	Assemblytics_w_449	51	+	Insertion	0	51	001288F_002	+	within_alignment	87601	87652
Scaffold3740_Phase0	NA	NA	Assemblytics_w_450	75	+	Insertion	0	75	001324F_004	+	within_alignment	14812	14887
Chromosome04_Phase0	13027807	13027867	Assemblytics_w_451	60	+	Deletion	60	0	001345F_001	+	within_alignment	2710	2710
Chromosome04_Phase0	13044610	13044610	Assemblytics_w_452	81	+	Insertion	0	81	001345F_001	+	within_alignment	19411	19492
Chromosome10_Phase0	15342522	15342596	Assemblytics_w_453	74	+	Deletion	74	0	001357F_001	+	within_alignment	5291	5291
Chromosome12_Phase0	35870952	35871016	Assemblytics_w_454	64	+	Deletion	64	0	001358F_002	+	within_alignment	29005	29005
Chromosome12_Phase0	35874493	35874493	Assemblytics_w_455	83	+	Insertion	0	83	001358F_002	+	within_alignment	32468	32551
Chromosome16_Phase0	15088725	15088788	Assemblytics_w_456	63	+	Deletion	63	0	001362F_003	+	within_alignment	1988	1988
Chromosome01_Phase0	1381391	1381441	Assemblytics_w_457	50	+	Deletion	50	0	001050F_003	+	within_alignment	39007	39007
Chromosome01_Phase0	18346346	18346405	Assemblytics_w_458	59	+	Deletion	59	0	001407F_001	+	within_alignment	51245	51245
Scaffold2927_Phase0	NA	NA	Assemblytics_w_459	55	+	Insertion	0	55	001337F_001	+	within_alignment	46732	46787
Chromosome12_Phase0	11569700	11569700	Assemblytics_w_460	66	+	Insertion	0	66	001384F_001	+	within_alignment	13924	13990
Chromosome16_Phase0	22100928	22100981	Assemblytics_w_461	53	+	Deletion	53	0	001440F_001	+	within_alignment	34284	34284
Chromosome16_Phase0	22148046	22148046	Assemblytics_w_462	57	+	Insertion	0	57	001440F_001	+	within_alignment	78738	78795
Scaffold3428_Phase0	NA	NA	Assemblytics_w_463	69	+	Insertion	0	69	001443F_002	+	within_alignment	59389	59458
Chromosome10_Phase0	26609469	26609469	Assemblytics_w_464	53	+	Insertion	0	53	001483F_004	+	within_alignment	98235	98288
Chromosome13_Phase0	2241739	2241739	Assemblytics_w_465	69	+	Insertion	0	69	001114F_009	+	within_alignment	7037	7106
Chromosome09_Phase0	1454925	1454978	Assemblytics_w_466	53	+	Deletion	53	0	001525F_003	+	within_alignment	46040	46040
Chromosome15_Phase0	29591769	29591842	Assemblytics_w_467	73	+	Deletion	73	0	001520F_001	+	within_alignment	113312	113312
Scaffold3641_Phase0	NA	NA	Assemblytics_w_468	52	+	Deletion	52	0	001536F_001	+	within_alignment	61470	61470
Chromosome12_Phase0	25635428	25635480	Assemblytics_w_469	52	+	Deletion	52	0	001576F_001	+	within_alignment	7454	7454
Chromosome01_Phase0	999253	999253	Assemblytics_w_470	68	+	Insertion	0	68	001595F_003	+	within_alignment	2903	2971
Chromosome01_Phase0	1019771	1019771	Assemblytics_w_471	84	+	Insertion	0	84	001595F_003	+	within_alignment	16403	16487
Chromosome10_Phase0	24539812	24539812	Assemblytics_w_472	51	+	Insertion	0	51	001594F_006	+	within_alignment	28824	28875
Chromosome08_Phase0	19372197	19372197	Assemblytics_w_473	60	+	Insertion	0	60	001605F_002	+	within_alignment	2420	2480
Chromosome07_Phase0	11759242	11759308	Assemblytics_w_474	66	+	Deletion	66	0	001435F_002	+	within_alignment	20934	20934
Chromosome05_Phase0	26878958	26878958	Assemblytics_w_475	59	+	Insertion	0	59	001634F_001	+	within_alignment	13306	13365
Scaffold4831_Phase0	NA	NA	Assemblytics_w_476	55	+	Deletion	55	0	001652F_002	+	within_alignment	6634	6634
Chromosome03_Phase0	18336665	18336725	Assemblytics_w_477	60	+	Deletion	60	0	001659F_003	+	within_alignment	15534	15534
Chromosome16_Phase0	2129041	2129094	Assemblytics_w_478	53	+	Deletion	53	0	001680F_008	+	within_alignment	25625	25625
Scaffold3141_Phase0	NA	NA	Assemblytics_w_479	68	+	Deletion	68	0	001690F_002	+	within_alignment	24155	24155
Chromosome12_Phase0	22548658	22548658	Assemblytics_w_480	69	+	Insertion	0	69	001736F_001	+	within_alignment	37742	37811
Chromosome10_Phase0	9215483	9215483	Assemblytics_w_481	50	+	Insertion	0	50	001751F_001	+	within_alignment	5233	5283
Chromosome11_Phase0	19872767	19872767	Assemblytics_w_482	54	+	Insertion	0	54	001471F_001	+	within_alignment	59304	59358
Chromosome03_Phase0	15813329	15813329	Assemblytics_w_483	52	+	Insertion	0	52	001723F_002	+	within_alignment	77566	77618
Chromosome12_Phase0	27729339	27729417	Assemblytics_w_484	78	+	Deletion	78	0	001777F_001	+	within_alignment	7582	7582
Scaffold3085_Phase0	NA	NA	Assemblytics_w_485	62	+	Insertion	0	62	001849F_001	+	within_alignment	7650	7712
Chromosome09_Phase0	13289973	13290049	Assemblytics_w_486	76	+	Deletion	76	0	001897F_001	+	within_alignment	61311	61311
Chromosome15_Phase0	5241093	5241143	Assemblytics_w_487	50	+	Deletion	50	0	001920F_002	+	within_alignment	54516	54516
Chromosome08_Phase0	16324626	16324684	Assemblytics_w_488	58	+	Deletion	58	0	001950F_001	+	within_alignment	13050	13050
Scaffold4202_Phase0	NA	NA	Assemblytics_w_489	62	+	Insertion	0	62	002043F_002	+	within_alignment	38393	38455
Chromosome05_Phase0	21771655	21771708	Assemblytics_w_490	53	+	Deletion	53	0	002102F_001	+	within_alignment	5554	5554
Chromosome05_Phase0	21776265	21776332	Assemblytics_w_491	67	+	Deletion	67	0	002102F_001	+	within_alignment	10093	10093
Chromosome05_Phase0	21778761	21778761	Assemblytics_w_492	77	+	Insertion	0	77	002102F_001	+	within_alignment	12504	12581
Chromosome05_Phase0	21780052	21780052	Assemblytics_w_493	70	+	Insertion	0	70	002102F_001	+	within_alignment	13861	13931
Chromosome17_Phase0	24828833	24828833	Assemblytics_w_494	56	+	Insertion	0	56	001928F_002	+	within_alignment	31626	31682
Scaffold4820_Phase0	NA	NA	Assemblytics_w_495	78	+	Insertion	0	78	002084F_001	+	within_alignment	33326	33404
Chromosome05_Phase0	21808554	21808617	Assemblytics_w_496	63	+	Deletion	63	0	002102F_002	+	within_alignment	13301	13301
Scaffold4652_Phase0	NA	NA	Assemblytics_w_497	50	+	Insertion	0	50	002114F_002	+	within_alignment	69086	69136
Chromosome16_Phase0	8450933	8450933	Assemblytics_w_498	86	+	Insertion	0	86	002236F_007	+	within_alignment	9573	9659
Chromosome18_Phase0	10842679	10842679	Assemblytics_w_499	71	+	Insertion	0	71	001986F_002	+	within_alignment	17284	17355
Scaffold1843_Phase0	NA	NA	Assemblytics_w_500	66	+	Deletion	66	0	002283F_001	+	within_alignment	7150	7150
Scaffold3275_Phase0	NA	NA	Assemblytics_w_501	73	+	Insertion	0	73	002264F_001	+	within_alignment	41375	41448
Chromosome08_Phase0	6997070	6997138	Assemblytics_w_502	68	+	Deletion	68	0	002276F_001	+	within_alignment	7990	7990
Scaffold2319_Phase0	NA	NA	Assemblytics_w_503	55	+	Deletion	55	0	002300F_002	+	within_alignment	22937	22937
Chromosome12_Phase0	25973578	25973645	Assemblytics_w_504	67	+	Deletion	67	0	002382F_005	+	within_alignment	8841	8841
Scaffold3444_Phase0	NA	NA	Assemblytics_w_505	81	+	Deletion	81	0	002426F_002	+	within_alignment	3257	3257
Scaffold3511_Phase0	NA	NA	Assemblytics_w_506	72	+	Insertion	0	72	002449F_001	+	within_alignment	44851	44923
Chromosome03_Phase0	17918469	17918539	Assemblytics_w_507	70	+	Deletion	70	0	002469F_001	+	within_alignment	48280	48280
Chromosome10_Phase0	35348	35348	Assemblytics_w_508	75	+	Insertion	0	75	002573F_001	+	within_alignment	14774	14849
Chromosome08_Phase0	20620202	20620202	Assemblytics_w_509	50	+	Insertion	0	50	002519F_001	+	within_alignment	32126	32176
Scaffold3200_Phase0	NA	NA	Assemblytics_w_510	68	+	Insertion	0	68	002415F_001	+	within_alignment	45786	45854
Scaffold3390_Phase0	NA	NA	Assemblytics_w_511	62	+	Deletion	62	0	002746F_001	+	within_alignment	18921	18921
Chromosome12_Phase0	2320536	2320536	Assemblytics_w_512	59	+	Insertion	0	59	002660F_002	+	within_alignment	29863	29922
Chromosome03_Phase0	31644356	31644421	Assemblytics_w_513	65	+	Deletion	65	0	002680F_001	+	within_alignment	31129	31129
Chromosome01_Phase0	10314147	10314147	Assemblytics_w_514	59	+	Insertion	0	59	002761F_001	+	within_alignment	6871	6930
Chromosome04_Phase0	3723299	3723353	Assemblytics_w_515	54	+	Deletion	54	0	002828F_001	+	within_alignment	1334	1334
Scaffold2663_Phase0	NA	NA	Assemblytics_w_516	73	+	Insertion	0	73	003111F_002	+	within_alignment	2222	2295
Chromosome11_Phase0	29509323	29509397	Assemblytics_w_517	74	+	Deletion	74	0	003051F_001	+	within_alignment	12134	12134
Chromosome03_Phase0	16293265	16293338	Assemblytics_w_518	73	+	Deletion	73	0	002808F_001	+	within_alignment	30101	30101
Chromosome03_Phase0	16304701	16304758	Assemblytics_w_519	57	+	Deletion	57	0	002808F_001	+	within_alignment	41439	41439
Chromosome15_Phase0	29121699	29121699	Assemblytics_w_520	69	+	Insertion	0	69	003144F_003	+	within_alignment	30526	30595
Scaffold3425_Phase0	NA	NA	Assemblytics_w_521	55	+	Deletion	55	0	003503F_001	+	within_alignment	1752	1752
Chromosome03_Phase0	7982200	7982200	Assemblytics_w_522	60	+	Insertion	0	60	002838F_002	+	within_alignment	4500	4560
Chromosome04_Phase0	31954428	31956237	Assemblytics_b_1	202	+	Repeat_expansion	1809	2011	000000F_001	+	between_alignments	25590	27601
Chromosome04_Phase0	31968505	31977460	Assemblytics_b_2	487	+	Repeat_contraction	8955	8468	000000F_001	+	between_alignments	39841	48309
Chromosome04_Phase0	31983104	31983500	Assemblytics_b_3	396	+	Deletion	396	0	000000F_001	+	between_alignments	53963	53963
Chromosome04_Phase0	32024677	32034344	Assemblytics_b_4	59	+	Repeat_expansion	9667	9726	000000F_001	+	between_alignments	95212	104938
Chromosome04_Phase0	32059240	32060687	Assemblytics_b_6	878	+	Repeat_contraction	1447	569	000000F_001	+	between_alignments	129907	130476
Chromosome04_Phase0	32065577	32071535	Assemblytics_b_7	302	+	Repeat_contraction	5958	5656	000000F_001	+	between_alignments	135358	141014
Chromosome04_Phase0	32083546	32089587	Assemblytics_b_8	410	+	Repeat_contraction	6041	5631	000000F_001	+	between_alignments	153019	158650
Chromosome04_Phase0	32094845	32095404	Assemblytics_b_9	1290	+	Repeat_expansion	559	1849	000000F_001	+	between_alignments	163906	165755
Chromosome04_Phase0	32106800	32112493	Assemblytics_b_10	906	+	Repeat_expansion	5693	6599	000000F_001	+	between_alignments	177039	183638
Chromosome04_Phase0	32133484	32139300	Assemblytics_b_12	208	+	Repeat_contraction	5816	5608	000000F_001	+	between_alignments	204637	210245
Chromosome04_Phase0	31600459	31600624	Assemblytics_b_14	165	+	Deletion	165	0	000000F_002	+	between_alignments	26305	26305
Chromosome04_Phase0	31687543	31688024	Assemblytics_b_16	479	+	Deletion	481	2	000000F_003	+	between_alignments	10823	10825
Chromosome04_Phase0	30041166	30050663	Assemblytics_b_18	96	+	Repeat_contraction	9497	9401	000000F_004	+	between_alignments	32055	41456
Chromosome04_Phase0	30086301	30098010	Assemblytics_b_20	50	+	Repeat_contraction	11709	11659	000000F_004	+	between_alignments	77016	88675
Chromosome04_Phase0	30110758	30117659	Assemblytics_b_21	659	+	Repeat_contraction	6901	6242	000000F_004	+	between_alignments	101427	107669
Chromosome04_Phase0	30129128	30134715	Assemblytics_b_22	5809	+	Repeat_expansion	5587	11396	000000F_004	+	between_alignments	119166	130562
Chromosome04_Phase0	30144807	30144808	Assemblytics_b_23	171	+	Insertion	0	171	000000F_004	+	between_alignments	140669	140840
Chromosome04_Phase0	30178726	30180268	Assemblytics_b_24	59	+	Repeat_expansion	1542	1601	000000F_004	+	between_alignments	174761	176362
Chromosome04_Phase0	30183026	30184001	Assemblytics_b_25	395	+	Repeat_expansion	975	1370	000000F_004	+	between_alignments	179122	180492
Chromosome04_Phase0	30188784	30188893	Assemblytics_b_26	107	+	Deletion	109	2	000000F_004	+	between_alignments	185275	185277
Chromosome04_Phase0	30195412	30195413	Assemblytics_b_27	482	+	Insertion	0	482	000000F_004	+	between_alignments	191785	192267
Chromosome04_Phase0	30230004	30233129	Assemblytics_b_28	511	+	Repeat_expansion	3125	3636	000000F_004	+	between_alignments	226599	230235
Chromosome04_Phase0	30234383	30240934	Assemblytics_b_29	78	+	Repeat_expansion	6551	6629	000000F_004	+	between_alignments	231478	238107
Chromosome04_Phase0	30251945	30274729	Assemblytics_b_30	3838	+	Repeat_expansion	22784	26622	000000F_004	+	between_alignments	249198	275820
Chromosome04_Phase0	30276180	30280214	Assemblytics_b_31	669	+	Repeat_contraction	4034	3365	000000F_004	+	between_alignments	277264	280629
Chromosome04_Phase0	30308853	30311105	Assemblytics_b_33	256	+	Repeat_expansion	2252	2508	000000F_004	+	between_alignments	321634	324142
Chromosome04_Phase0	30322757	30337014	Assemblytics_b_34	6188	+	Repeat_contraction	14257	8069	000000F_004	+	between_alignments	335770	343839
Chromosome04_Phase0	30391194	30393754	Assemblytics_b_35	971	+	Repeat_contraction	2560	1589	000000F_005	+	between_alignments	5693	7282
Chromosome04_Phase0	30409322	30413635	Assemblytics_b_36	1004	+	Repeat_contraction	4313	3309	000000F_005	+	between_alignments	22774	26083
Chromosome04_Phase0	30422368	30424391	Assemblytics_b_37	286	+	Repeat_contraction	2023	1737	000000F_005	+	between_alignments	34819	36556
Chromosome04_Phase0	30429057	30430480	Assemblytics_b_38	3269	+	Repeat_expansion	1423	4692	000000F_005	+	between_alignments	41228	45920
Chromosome04_Phase0	30452281	30462914	Assemblytics_b_39	624	+	Repeat_contraction	10633	10009	000000F_005	+	between_alignments	67669	77678
Chromosome04_Phase0	30467517	30467736	Assemblytics_b_40	219	+	Deletion	219	0	000000F_005	+	between_alignments	82286	82286
Chromosome04_Phase0	30595420	30602783	Assemblytics_b_41	6153	+	Repeat_contraction	7363	1210	000000F_007	+	between_alignments	28673	29883
Chromosome04_Phase0	30610218	30612464	Assemblytics_b_42	65	+	Repeat_contraction	2246	2181	000000F_007	+	between_alignments	37409	39590
Chromosome04_Phase0	30668901	30672570	Assemblytics_b_45	3300	+	Repeat_contraction	3669	369	000000F_007	+	between_alignments	82703	83072
Chromosome04_Phase0	30676026	30676169	Assemblytics_b_46	143	+	Deletion	143	0	000000F_007	+	between_alignments	86524	86524
Chromosome04_Phase0	30713881	30713889	Assemblytics_b_47	1023	+	Insertion	-8	1015	000000F_007	+	between_alignments	124343	125358
Chromosome04_Phase0	30724807	30725029	Assemblytics_b_48	69	+	Repeat_contraction	222	153	000000F_007	+	between_alignments	136268	136421
Chromosome04_Phase0	30757538	30757723	Assemblytics_b_50	2239	+	Repeat_expansion	185	2424	000000F_007	+	between_alignments	168916	171340
Chromosome04_Phase0	30774116	30775815	Assemblytics_b_51	546	+	Repeat_contraction	1699	1153	000000F_007	+	between_alignments	187831	188984
Chromosome04_Phase0	30785652	30785653	Assemblytics_b_52	369	+	Insertion	0	369	000000F_007	+	between_alignments	198828	199197
Chromosome04_Phase0	30789910	30789923	Assemblytics_b_53	509	+	Insertion	-13	496	000000F_007	+	between_alignments	203474	203970
Chromosome04_Phase0	30801285	30803262	Assemblytics_b_54	1943	+	Deletion	1977	34	000000F_007	+	between_alignments	215340	215374
Chromosome04_Phase0	30906693	30906757	Assemblytics_b_57	470	+	Repeat_expansion	64	534	000000F_007	+	between_alignments	302297	302831
Chromosome04_Phase0	30950039	30950524	Assemblytics_b_58	485	+	Deletion	485	0	000000F_008	+	between_alignments	12200	12200
Chromosome04_Phase0	30980549	30992026	Assemblytics_b_60	973	+	Repeat_contraction	11477	10504	000000F_008	+	between_alignments	42244	52748
Chromosome04_Phase0	31021285	31028988	Assemblytics_b_61	672	+	Repeat_contraction	7703	7031	000000F_008	+	between_alignments	82088	89119
Chromosome04_Phase0	31044853	31045043	Assemblytics_b_62	1542	+	Repeat_expansion	190	1732	000000F_008	+	between_alignments	105044	106776
Chromosome04_Phase0	31047438	31052502	Assemblytics_b_63	212	+	Repeat_contraction	5064	4852	000000F_008	+	between_alignments	109147	113999
Chromosome04_Phase0	31057334	31058746	Assemblytics_b_64	1094	+	Repeat_contraction	1412	318	000000F_008	+	between_alignments	118807	119125
Chromosome04_Phase0	31069700	31071696	Assemblytics_b_66	565	+	Repeat_contraction	1996	1431	000000F_008	+	between_alignments	130138	131569
Chromosome04_Phase0	31080337	31080343	Assemblytics_b_67	873	+	Insertion	6	879	000000F_008	+	between_alignments	140302	141181
Chromosome04_Phase0	31086086	31088039	Assemblytics_b_68	1267	+	Repeat_contraction	1953	686	000000F_008	+	between_alignments	146918	147604
Chromosome04_Phase0	31092578	31094097	Assemblytics_b_69	56	+	Repeat_expansion	1519	1575	000000F_008	+	between_alignments	152207	153782
Chromosome04_Phase0	31104180	31105862	Assemblytics_b_70	7900	+	Repeat_expansion	1682	9582	000000F_008	+	between_alignments	163894	173476
Chromosome04_Phase0	31114205	31114821	Assemblytics_b_71	570	+	Deletion	616	46	000000F_008	+	between_alignments	181870	181916
Chromosome04_Phase0	31117244	31117325	Assemblytics_b_72	6019	+	Repeat_expansion	81	6100	000000F_008	+	between_alignments	184352	190452
Chromosome04_Phase0	31134497	31138095	Assemblytics_b_73	648	+	Repeat_expansion	3598	4246	000000F_008	+	between_alignments	207638	211884
Chromosome04_Phase0	31144216	31144657	Assemblytics_b_74	205	+	Repeat_expansion	441	646	000000F_008	+	between_alignments	218027	218673
Chromosome04_Phase0	31155492	31156727	Assemblytics_b_75	364	+	Repeat_expansion	1235	1599	000000F_008	+	between_alignments	229473	231072
Chromosome04_Phase0	31158309	31161574	Assemblytics_b_76	2305	+	Repeat_expansion	3265	5570	000000F_008	+	between_alignments	232669	238239
Chromosome04_Phase0	31167454	31167456	Assemblytics_b_77	266	+	Insertion	2	268	000000F_008	+	between_alignments	244114	244382
Chromosome04_Phase0	31173548	31173549	Assemblytics_b_78	727	+	Insertion	0	727	000000F_008	+	between_alignments	250456	251183
Chromosome04_Phase0	31184759	31185099	Assemblytics_b_79	288	+	Repeat_contraction	340	52	000000F_008	+	between_alignments	262374	262426
Chromosome04_Phase0	31191329	31191475	Assemblytics_b_80	631	+	Repeat_expansion	146	777	000000F_008	+	between_alignments	268661	269438
Chromosome04_Phase0	31192337	31195072	Assemblytics_b_81	1698	+	Repeat_contraction	2735	1037	000000F_008	+	between_alignments	270309	271346
Chromosome04_Phase0	31233626	31234004	Assemblytics_b_84	1098	+	Repeat_expansion	378	1476	000000F_008	+	between_alignments	344114	345590
Chromosome04_Phase0	31236660	31236748	Assemblytics_b_85	88	+	Deletion	88	0	000000F_008	+	between_alignments	348256	348256
Chromosome04_Phase0	31255933	31258804	Assemblytics_b_86	1331	+	Repeat_expansion	2871	4202	000000F_008	+	between_alignments	367487	371689
Chromosome04_Phase0	31262335	31262336	Assemblytics_b_87	479	+	Insertion	0	479	000000F_008	+	between_alignments	375180	375659
Chromosome04_Phase0	31310442	31310508	Assemblytics_b_88	102	+	Repeat_expansion	66	168	000000F_009	+	between_alignments	3278	3446
Chromosome04_Phase0	31341440	31342215	Assemblytics_b_92	186	+	Repeat_expansion	775	961	000000F_009	+	between_alignments	48054	49015
Chromosome04_Phase0	31342862	31344101	Assemblytics_b_93	174	+	Repeat_expansion	1239	1413	000000F_009	+	between_alignments	49662	51075
Chromosome04_Phase0	31361812	31362196	Assemblytics_b_94	164	+	Repeat_contraction	384	220	000000F_009	+	between_alignments	68786	69006
Chromosome04_Phase0	31369972	31374024	Assemblytics_b_95	252	+	Repeat_expansion	4052	4304	000000F_009	+	between_alignments	76799	81103
Chromosome04_Phase0	31390922	31392244	Assemblytics_b_96	225	+	Repeat_expansion	1322	1547	000000F_009	+	between_alignments	98068	99615
Chromosome04_Phase0	31393719	31393880	Assemblytics_b_97	70	+	Repeat_contraction	161	91	000000F_009	+	between_alignments	101088	101179
Chromosome04_Phase0	31398752	31399702	Assemblytics_b_98	118	+	Repeat_contraction	950	832	000000F_009	+	between_alignments	106071	106903
Chromosome04_Phase0	31400728	31401842	Assemblytics_b_99	647	+	Repeat_contraction	1114	467	000000F_009	+	between_alignments	107917	108384
Chromosome04_Phase0	31415145	31415513	Assemblytics_b_100	366	+	Deletion	368	2	000000F_009	+	between_alignments	121598	121600
Chromosome04_Phase0	31419338	31421077	Assemblytics_b_101	375	+	Repeat_contraction	1739	1364	000000F_009	+	between_alignments	125331	126695
Chromosome04_Phase0	31433454	31435581	Assemblytics_b_103	345	+	Repeat_contraction	2127	1782	000000F_009	+	between_alignments	139020	140802
Chromosome04_Phase0	31516008	31519079	Assemblytics_b_105	4839	+	Repeat_expansion	3071	7910	000000F_010	+	between_alignments	30482	38392
Chromosome04_Phase0	29998467	29998835	Assemblytics_b_106	506	+	Repeat_expansion	368	874	000000F_025	+	between_alignments	14286	15160
Chromosome04_Phase0	29930173	29935145	Assemblytics_b_109	3014	+	Repeat_expansion	4972	7986	000000F_025	+	between_alignments	95700	103686
Chromosome04_Phase0	32312986	32313009	Assemblytics_b_110	172	+	Insertion	23	195	000000F_027	+	between_alignments	6065	6260
Chromosome04_Phase0	32311865	32311867	Assemblytics_b_111	51	+	Insertion	-2	49	000000F_027	+	between_alignments	7380	7429
Chromosome04_Phase0	32287452	32287762	Assemblytics_b_112	315	+	Deletion	310	-5	000000F_027	-	between_alignments	31568	31573
Chromosome04_Phase0	31765316	31766658	Assemblytics_b_114	1342	+	Deletion	1342	0	000000F_028	+	between_alignments	6098	6098
Chromosome04_Phase0	31776827	31797595	Assemblytics_b_115	2487	+	Repeat_contraction	20768	18281	000000F_028	+	between_alignments	16198	34479
Chromosome04_Phase0	31814385	31816125	Assemblytics_b_116	102	+	Repeat_contraction	1740	1638	000000F_028	+	between_alignments	51331	52969
Chromosome04_Phase0	31819252	31821859	Assemblytics_b_117	1225	+	Repeat_expansion	2607	3832	000000F_028	+	between_alignments	56069	59901
Chromosome04_Phase0	31840007	31842979	Assemblytics_b_118	2976	+	Deletion	2972	-4	000000F_028	-	between_alignments	78026	78030
Chromosome04_Phase0	31863441	31863611	Assemblytics_b_119	113	+	Repeat_contraction	170	57	000000F_028	+	between_alignments	98466	98523
Chromosome04_Phase0	31867226	31869062	Assemblytics_b_120	1438	+	Repeat_contraction	1836	398	000000F_028	+	between_alignments	102141	102539
Chromosome04_Phase0	31881234	31881245	Assemblytics_b_121	126	+	Insertion	11	137	000000F_028	+	between_alignments	114685	114822
Chromosome04_Phase0	31884601	31888035	Assemblytics_b_122	337	+	Repeat_contraction	3434	3097	000000F_028	+	between_alignments	118189	121286
Chromosome04_Phase0	31891823	31903915	Assemblytics_b_123	74	+	Repeat_expansion	12092	12166	000000F_028	+	between_alignments	125079	137245
Chromosome01_Phase0	37072597	37072710	Assemblytics_b_126	113	+	Deletion	113	0	000006F_001	+	between_alignments	13697	13697
Chromosome01_Phase0	37064354	37066605	Assemblytics_b_127	53	+	Repeat_expansion	2251	2304	000006F_001	+	between_alignments	19770	22074
Chromosome01_Phase0	37041759	37052835	Assemblytics_b_128	7340	+	Repeat_contraction	11076	3736	000006F_001	+	between_alignments	33499	37235
Chromosome01_Phase0	37029759	37030923	Assemblytics_b_129	976	+	Repeat_contraction	1164	188	000006F_001	+	between_alignments	48126	48314
Chromosome01_Phase0	37012286	37012893	Assemblytics_b_130	380	+	Repeat_contraction	607	227	000006F_001	+	between_alignments	65151	65378
Chromosome01_Phase0	37004712	37004713	Assemblytics_b_131	50	+	Insertion	-1	49	000006F_001	+	between_alignments	72962	73011
Chromosome01_Phase0	37003893	37003899	Assemblytics_b_132	921	+	Insertion	-6	915	000006F_001	+	between_alignments	73832	74747
Chromosome01_Phase0	36992737	36994039	Assemblytics_b_133	239	+	Repeat_contraction	1302	1063	000006F_001	+	between_alignments	84565	85628
Chromosome01_Phase0	36964805	36967936	Assemblytics_b_134	758	+	Repeat_contraction	3131	2373	000006F_001	+	between_alignments	110416	112789
Chromosome01_Phase0	36929929	36929930	Assemblytics_b_135	125	+	Insertion	1	126	000006F_002	+	between_alignments	11578	11704
Chromosome01_Phase0	36929929	36931600	Assemblytics_b_137	568	+	Repeat_expansion	1671	2239	000006F_002	+	between_alignments	24414	26653
Chromosome01_Phase0	36849628	36850705	Assemblytics_b_140	1077	+	Deletion	1077	0	000006F_003	+	between_alignments	45337	45337
Chromosome01_Phase0	36430241	36432488	Assemblytics_b_141	789	+	Repeat_expansion	2247	3036	000006F_004	+	between_alignments	15332	18368
Chromosome01_Phase0	36417699	36421178	Assemblytics_b_142	2314	+	Repeat_expansion	3479	5793	000006F_004	+	between_alignments	27459	33252
Chromosome01_Phase0	36416018	36416119	Assemblytics_b_143	67	+	Repeat_expansion	101	168	000006F_004	+	between_alignments	34830	34998
Chromosome01_Phase0	36403792	36411929	Assemblytics_b_144	925	+	Repeat_contraction	8137	7212	000006F_004	+	between_alignments	39084	46296
Chromosome01_Phase0	36399261	36400353	Assemblytics_b_145	6959	+	Repeat_expansion	1092	8051	000006F_004	+	between_alignments	49746	57797
Chromosome01_Phase0	36391396	36394592	Assemblytics_b_146	640	+	Repeat_expansion	3196	3836	000006F_004	+	between_alignments	62450	66286
Chromosome01_Phase0	36363240	36363877	Assemblytics_b_147	2579	+	Repeat_expansion	637	3216	000006F_004	+	between_alignments	93807	97023
Chromosome01_Phase0	36350975	36353874	Assemblytics_b_148	93	+	Repeat_expansion	2899	2992	000006F_004	+	between_alignments	106435	109427
Chromosome01_Phase0	36342574	36344117	Assemblytics_b_149	173	+	Repeat_contraction	1543	1370	000006F_004	+	between_alignments	116217	117587
Chromosome01_Phase0	36338876	36339979	Assemblytics_b_150	103	+	Repeat_expansion	1103	1206	000006F_004	+	between_alignments	120190	121396
Chromosome01_Phase0	36332267	36333302	Assemblytics_b_151	411	+	Repeat_contraction	1035	624	000006F_004	+	between_alignments	126998	127622
Chromosome01_Phase0	35568328	35568329	Assemblytics_b_152	112	+	Insertion	0	112	000006F_005	+	between_alignments	17667	17779
Chromosome01_Phase0	37121758	37121760	Assemblytics_b_153	1408	+	Insertion	2	1410	000006F_018	+	between_alignments	14558	15968
Chromosome01_Phase0	37126102	37126103	Assemblytics_b_154	1269	+	Insertion	0	1269	000006F_018	+	between_alignments	20313	21582
Chromosome01_Phase0	37145743	37148755	Assemblytics_b_155	340	+	Repeat_contraction	3012	2672	000006F_018	+	between_alignments	41249	43921
Chromosome01_Phase0	37162203	37162334	Assemblytics_b_156	108	+	Deletion	131	23	000006F_018	+	between_alignments	57291	57314
Chromosome04_Phase0	2257847	2264484	Assemblytics_b_157	558	+	Repeat_contraction	6637	6079	000007F_001	+	between_alignments	2950	9029
Chromosome04_Phase0	2268730	2268916	Assemblytics_b_158	164	+	Deletion	186	22	000007F_001	+	between_alignments	13294	13316
Chromosome04_Phase0	2281474	2281649	Assemblytics_b_159	92	+	Repeat_expansion	175	267	000007F_001	+	between_alignments	25843	26110
Chromosome04_Phase0	2287808	2290042	Assemblytics_b_160	442	+	Repeat_expansion	2234	2676	000007F_001	+	between_alignments	32261	34937
Chromosome04_Phase0	2298321	2305613	Assemblytics_b_161	621	+	Repeat_contraction	7292	6671	000007F_001	+	between_alignments	43209	49880
Chromosome04_Phase0	2313803	2316073	Assemblytics_b_162	1206	+	Repeat_contraction	2270	1064	000007F_001	+	between_alignments	58080	59144
Chromosome04_Phase0	2319744	2320472	Assemblytics_b_163	735	+	Repeat_expansion	728	1463	000007F_001	+	between_alignments	62802	64265
Chromosome04_Phase0	2337498	2340476	Assemblytics_b_164	192	+	Repeat_contraction	2978	2786	000007F_001	+	between_alignments	81261	84047
Chromosome04_Phase0	2400736	2411698	Assemblytics_b_166	709	+	Repeat_contraction	10962	10253	000007F_001	+	between_alignments	133577	143830
Chromosome04_Phase0	2419531	2419532	Assemblytics_b_168	291	+	Insertion	0	291	000007F_001	+	between_alignments	151614	151905
Chromosome04_Phase0	2424609	2426520	Assemblytics_b_169	73	+	Repeat_expansion	1911	1984	000007F_001	+	between_alignments	156999	158983
Chromosome04_Phase0	2440077	2444336	Assemblytics_b_170	1082	+	Repeat_expansion	4259	5341	000007F_001	+	between_alignments	172479	177820
Chromosome04_Phase0	2451161	2456820	Assemblytics_b_171	224	+	Repeat_contraction	5659	5435	000007F_001	+	between_alignments	184605	190040
Chromosome04_Phase0	2458425	2458543	Assemblytics_b_172	110	+	Deletion	118	8	000007F_001	+	between_alignments	191651	191659
Chromosome04_Phase0	2462519	2464680	Assemblytics_b_173	515	+	Repeat_contraction	2161	1646	000007F_001	+	between_alignments	195607	197253
Chromosome04_Phase0	2505261	2509057	Assemblytics_b_175	4847	+	Repeat_expansion	3796	8643	000007F_001	+	between_alignments	222529	231172
Chromosome04_Phase0	2515948	2517654	Assemblytics_b_176	266	+	Repeat_expansion	1706	1972	000007F_001	+	between_alignments	238076	240048
Chromosome04_Phase0	2527496	2561622	Assemblytics_b_177	9178	+	Repeat_expansion	34126	43304	000007F_001	+	between_alignments	249886	293190
Chromosome04_Phase0	2571749	2572188	Assemblytics_b_178	431	+	Deletion	439	8	000007F_001	+	between_alignments	303296	303304
Chromosome04_Phase0	2578511	2578754	Assemblytics_b_179	241	+	Deletion	243	2	000007F_001	+	between_alignments	309602	309604
Chromosome04_Phase0	2581408	2587059	Assemblytics_b_180	556	+	Repeat_contraction	5651	5095	000007F_001	+	between_alignments	312247	317342
Chromosome04_Phase0	2590342	2592509	Assemblytics_b_181	1432	+	Repeat_contraction	2167	735	000007F_001	+	between_alignments	320590	321325
Chromosome04_Phase0	2598341	2601734	Assemblytics_b_182	1369	+	Repeat_expansion	3393	4762	000007F_001	+	between_alignments	327117	331879
Chromosome04_Phase0	2650075	2659419	Assemblytics_b_184	6863	+	Repeat_contraction	9344	2481	000007F_001	+	between_alignments	364821	367302
Chromosome04_Phase0	2662303	2662487	Assemblytics_b_185	169	+	Deletion	184	15	000007F_001	+	between_alignments	370205	370220
Chromosome04_Phase0	2669163	2673109	Assemblytics_b_186	1256	+	Repeat_expansion	3946	5202	000007F_001	+	between_alignments	376926	382128
Chromosome04_Phase0	2675486	2677445	Assemblytics_b_187	74	+	Repeat_contraction	1959	1885	000007F_001	+	between_alignments	384476	386361
Chromosome04_Phase0	2684699	2687943	Assemblytics_b_188	518	+	Repeat_expansion	3244	3762	000007F_001	+	between_alignments	393634	397396
Chromosome04_Phase0	2690525	2691372	Assemblytics_b_189	4721	+	Repeat_expansion	847	5568	000007F_001	+	between_alignments	399971	405539
Chromosome04_Phase0	2702271	2702662	Assemblytics_b_190	71	+	Repeat_contraction	391	320	000007F_001	+	between_alignments	416573	416893
Chromosome04_Phase0	2704239	2706721	Assemblytics_b_191	339	+	Repeat_expansion	2482	2821	000007F_001	+	between_alignments	418444	421265
Chromosome04_Phase0	2729380	2729826	Assemblytics_b_194	423	+	Deletion	446	23	000007F_001	+	between_alignments	445107	445130
Chromosome04_Phase0	2732900	2736168	Assemblytics_b_195	503	+	Repeat_expansion	3268	3771	000007F_001	+	between_alignments	448203	451974
Chromosome04_Phase0	2754360	2757820	Assemblytics_b_196	287	+	Repeat_expansion	3460	3747	000007F_001	+	between_alignments	470189	473936
Chromosome04_Phase0	2762279	2764884	Assemblytics_b_197	4578	+	Repeat_expansion	2605	7183	000007F_001	+	between_alignments	478396	485579
Chromosome04_Phase0	2769855	2771253	Assemblytics_b_198	3705	+	Repeat_expansion	1398	5103	000007F_001	+	between_alignments	490564	495667
Chromosome04_Phase0	2788715	2815227	Assemblytics_b_199	3181	+	Repeat_contraction	26512	23331	000007F_001	+	between_alignments	513139	536470
Chromosome04_Phase0	2819998	2821900	Assemblytics_b_200	68	+	Repeat_contraction	1902	1834	000007F_001	+	between_alignments	541233	543067
Chromosome04_Phase0	2120780	2122647	Assemblytics_b_202	125	+	Repeat_expansion	1867	1992	000007F_002	+	between_alignments	13063	15055
Chromosome04_Phase0	2137001	2137718	Assemblytics_b_203	651	+	Repeat_contraction	717	66	000007F_002	+	between_alignments	29363	29429
Chromosome04_Phase0	2142298	2146008	Assemblytics_b_204	292	+	Repeat_contraction	3710	3418	000007F_002	+	between_alignments	33981	37399
Chromosome04_Phase0	2148877	2150848	Assemblytics_b_205	945	+	Repeat_contraction	1971	1026	000007F_002	+	between_alignments	40248	41274
Chromosome04_Phase0	2157546	2182422	Assemblytics_b_206	7624	+	Repeat_expansion	24876	32500	000007F_002	+	between_alignments	47941	80441
Chromosome04_Phase0	2186153	2191314	Assemblytics_b_207	72	+	Repeat_contraction	5161	5089	000007F_002	+	between_alignments	84134	89223
Chromosome04_Phase0	2199813	2199874	Assemblytics_b_209	277	+	Repeat_expansion	61	338	000007F_002	+	between_alignments	97799	98137
Chromosome04_Phase0	2885007	2891239	Assemblytics_b_210	1407	+	Repeat_contraction	6232	4825	000007F_003	+	between_alignments	22350	27175
Chromosome04_Phase0	2898248	2898256	Assemblytics_b_211	641	+	Insertion	-8	633	000007F_003	+	between_alignments	34154	34787
Chromosome04_Phase0	2902905	2902982	Assemblytics_b_212	597	+	Repeat_expansion	77	674	000007F_003	+	between_alignments	39424	40098
Chromosome04_Phase0	2908546	2913457	Assemblytics_b_213	687	+	Repeat_contraction	4911	4224	000007F_003	+	between_alignments	45639	49863
Chromosome04_Phase0	2915631	2918660	Assemblytics_b_214	594	+	Repeat_expansion	3029	3623	000007F_003	+	between_alignments	52039	55662
Chromosome04_Phase0	2920858	2937979	Assemblytics_b_215	9537	+	Repeat_expansion	17121	26658	000007F_003	+	between_alignments	57830	84488
Chromosome04_Phase0	2944359	2949207	Assemblytics_b_216	364	+	Repeat_contraction	4848	4484	000007F_003	+	between_alignments	90900	95384
Chromosome04_Phase0	2952557	2970619	Assemblytics_b_217	170	+	Repeat_expansion	18062	18232	000007F_003	+	between_alignments	98741	116973
Chromosome04_Phase0	2982999	2983221	Assemblytics_b_218	94	+	Repeat_expansion	222	316	000007F_003	+	between_alignments	129454	129770
Chromosome04_Phase0	2996565	2996566	Assemblytics_b_220	453	+	Insertion	0	453	000007F_003	+	between_alignments	193046	193499
Chromosome04_Phase0	3017162	3040664	Assemblytics_b_222	6158	+	Repeat_contraction	23502	17344	000007F_003	+	between_alignments	203725	221069
Chromosome04_Phase0	3052832	3055995	Assemblytics_b_223	90	+	Repeat_expansion	3163	3253	000007F_003	+	between_alignments	233213	236466
Chromosome04_Phase0	3064408	3068085	Assemblytics_b_224	414	+	Repeat_expansion	3677	4091	000007F_003	+	between_alignments	244835	248926
Chromosome04_Phase0	3069335	3069539	Assemblytics_b_225	2398	+	Repeat_expansion	204	2602	000007F_003	+	between_alignments	250184	252786
Chromosome04_Phase0	3080572	3082080	Assemblytics_b_226	4616	+	Repeat_expansion	1508	6124	000007F_003	+	between_alignments	263845	269969
Chromosome04_Phase0	3088210	3090850	Assemblytics_b_227	450	+	Repeat_contraction	2640	2190	000007F_003	+	between_alignments	276097	278287
Chromosome04_Phase0	3098510	3102863	Assemblytics_b_228	2351	+	Repeat_expansion	4353	6704	000007F_003	+	between_alignments	285934	292638
Chromosome04_Phase0	3163958	3168325	Assemblytics_b_230	2619	+	Repeat_contraction	4367	1748	000007F_003	+	between_alignments	324099	325847
Chromosome04_Phase0	3222818	3223494	Assemblytics_b_231	380	+	Repeat_contraction	676	296	000007F_004	+	between_alignments	17861	18157
Chromosome04_Phase0	3249095	3250695	Assemblytics_b_233	508	+	Repeat_contraction	1600	1092	000007F_004	+	between_alignments	53936	55028
Chromosome17_Phase0	6310561	6313156	Assemblytics_b_234	365	+	Repeat_contraction	2595	2230	000007F_006	+	between_alignments	624	2854
Chromosome04_Phase0	3483490	3485425	Assemblytics_b_235	1038	+	Repeat_expansion	1935	2973	000007F_018	+	between_alignments	3476	6449
Chromosome04_Phase0	3458346	3482379	Assemblytics_b_236	3583	+	Repeat_expansion	24033	27616	000007F_018	+	between_alignments	7547	35163
Chromosome04_Phase0	2004424	2004582	Assemblytics_b_240	150	+	Deletion	158	8	000007F_019	+	between_alignments	17245	17253
Chromosome01_Phase0	37932694	37935197	Assemblytics_b_241	368	+	Repeat_expansion	2503	2871	000009F_003	+	between_alignments	805	3676
Chromosome01_Phase0	38004427	38004898	Assemblytics_b_242	129	+	Repeat_contraction	471	342	000009F_003	+	between_alignments	72850	73192
Chromosome01_Phase0	38013816	38017615	Assemblytics_b_243	1670	+	Repeat_contraction	3799	2129	000009F_003	+	between_alignments	82072	84201
Chromosome01_Phase0	38028916	38028920	Assemblytics_b_244	95	+	Insertion	-4	91	000009F_003	+	between_alignments	95495	95586
Chromosome01_Phase0	38081381	38081874	Assemblytics_b_245	59	+	Repeat_expansion	493	552	000009F_004	+	between_alignments	5500	6052
Chromosome01_Phase0	38143448	38143449	Assemblytics_b_246	87	+	Insertion	0	87	000009F_005	+	between_alignments	32669	32756
Chromosome01_Phase0	38279811	38282412	Assemblytics_b_247	205	+	Repeat_expansion	2601	2806	000009F_006	+	between_alignments	30850	33656
Chromosome01_Phase0	38286289	38286290	Assemblytics_b_248	85	+	Insertion	0	85	000009F_006	+	between_alignments	37528	37613
Chromosome01_Phase0	38335678	38336259	Assemblytics_b_249	72	+	Repeat_contraction	581	509	000009F_008	+	between_alignments	19403	19912
Chromosome01_Phase0	38352110	38353198	Assemblytics_b_250	204	+	Repeat_expansion	1088	1292	000009F_008	+	between_alignments	35759	37051
Chromosome01_Phase0	38363424	38363948	Assemblytics_b_252	827	+	Repeat_expansion	524	1351	000009F_008	+	between_alignments	47286	48637
Chromosome01_Phase0	38404379	38404385	Assemblytics_b_253	170	+	Tandem_contraction	6	-164	000009F_008	-	between_alignments	88932	89096
Chromosome01_Phase0	38422489	38423012	Assemblytics_b_254	264	+	Tandem_expansion	-523	-259	000009F_008	-	between_alignments	107330	107589
Chromosome01_Phase0	38435345	38452054	Assemblytics_b_255	4589	+	Repeat_contraction	16709	12120	000009F_008	+	between_alignments	120213	132333
Chromosome01_Phase0	38474806	38477649	Assemblytics_b_256	827	+	Repeat_contraction	2843	2016	000009F_008	+	between_alignments	155173	157189
Chromosome01_Phase0	38487996	38489347	Assemblytics_b_257	427	+	Repeat_contraction	1351	924	000009F_008	+	between_alignments	167526	168450
Chromosome01_Phase0	38537233	38538720	Assemblytics_b_260	624	+	Repeat_expansion	1487	2111	000009F_008	+	between_alignments	204532	206643
Chromosome01_Phase0	38557862	38557869	Assemblytics_b_261	1015	+	Insertion	-7	1008	000009F_008	+	between_alignments	225834	226842
Chromosome01_Phase0	38569448	38582039	Assemblytics_b_262	4611	+	Repeat_contraction	12591	7980	000009F_008	+	between_alignments	238433	246413
Chromosome01_Phase0	38610228	38610230	Assemblytics_b_263	3173	+	Insertion	-2	3171	000009F_008	+	between_alignments	274612	277783
Chromosome01_Phase0	38623503	38625758	Assemblytics_b_264	9393	+	Repeat_expansion	2255	11648	000009F_008	+	between_alignments	291193	302841
Chromosome01_Phase0	38635122	38646446	Assemblytics_b_265	200	+	Repeat_contraction	11324	11124	000009F_008	+	between_alignments	312146	323270
Chromosome01_Phase0	38654658	38656430	Assemblytics_b_266	117	+	Repeat_contraction	1772	1655	000009F_008	+	between_alignments	331487	333142
Chromosome01_Phase0	38676325	38676471	Assemblytics_b_267	146	+	Deletion	146	0	000009F_008	+	between_alignments	352992	352992
Chromosome01_Phase0	38687630	38687641	Assemblytics_b_268	382	+	Insertion	11	393	000009F_008	+	between_alignments	364220	364613
Chromosome01_Phase0	38997281	38998073	Assemblytics_b_269	57	+	Repeat_expansion	792	849	000009F_009	+	between_alignments	58742	59591
Chromosome01_Phase0	39007301	39007306	Assemblytics_b_271	3790	+	Insertion	-5	3785	000009F_009	+	between_alignments	68773	72558
Chromosome01_Phase0	39018759	39018767	Assemblytics_b_272	675	+	Insertion	-8	667	000009F_009	+	between_alignments	84028	84695
Chromosome01_Phase0	39075768	39075769	Assemblytics_b_273	1795	+	Insertion	0	1795	000009F_010	+	between_alignments	41258	43053
Chromosome09_Phase0	1490692	1500897	Assemblytics_b_274	5812	+	Repeat_contraction	10205	4393	000010F_001	+	between_alignments	6586	10979
Chromosome09_Phase0	1534194	1538242	Assemblytics_b_275	670	+	Repeat_contraction	4048	3378	000010F_002	+	between_alignments	10329	13707
Chromosome09_Phase0	1542004	1545556	Assemblytics_b_276	1240	+	Repeat_contraction	3552	2312	000010F_002	+	between_alignments	17519	19831
Chromosome09_Phase0	1547474	1548491	Assemblytics_b_277	236	+	Repeat_contraction	1017	781	000010F_002	+	between_alignments	21802	22583
Chromosome09_Phase0	1552333	1552484	Assemblytics_b_278	85	+	Repeat_contraction	151	66	000010F_002	+	between_alignments	26406	26472
Chromosome09_Phase0	1554052	1554656	Assemblytics_b_279	78	+	Repeat_expansion	604	682	000010F_002	+	between_alignments	28042	28724
Chromosome09_Phase0	1566049	1568591	Assemblytics_b_280	62	+	Repeat_expansion	2542	2604	000010F_002	+	between_alignments	40116	42720
Chromosome02_Phase0	9839930	9839998	Assemblytics_b_281	371	+	Repeat_expansion	68	439	000011F_001	+	between_alignments	66265	66704
Chromosome02_Phase0	9828645	9828650	Assemblytics_b_282	144	+	Insertion	5	149	000011F_001	+	between_alignments	77934	78083
Chromosome02_Phase0	9799927	9802379	Assemblytics_b_283	292	+	Repeat_expansion	2452	2744	000011F_001	+	between_alignments	104343	107087
Chromosome02_Phase0	9794285	9796529	Assemblytics_b_284	372	+	Repeat_expansion	2244	2616	000011F_001	+	between_alignments	110499	113115
Chromosome02_Phase0	9791922	9792155	Assemblytics_b_285	207	+	Deletion	233	26	000011F_001	+	between_alignments	115246	115272
Chromosome02_Phase0	9782351	9783276	Assemblytics_b_286	924	+	Deletion	925	1	000011F_001	+	between_alignments	123941	123942
Chromosome02_Phase0	9775631	9776109	Assemblytics_b_287	478	+	Deletion	478	0	000011F_001	+	between_alignments	130188	130188
Chromosome02_Phase0	9768720	9771290	Assemblytics_b_288	1344	+	Repeat_expansion	2570	3914	000011F_001	+	between_alignments	134537	138451
Chromosome02_Phase0	9748952	9764353	Assemblytics_b_289	561	+	Repeat_contraction	15401	14840	000011F_001	+	between_alignments	142821	157661
Chromosome02_Phase0	9696692	9707987	Assemblytics_b_292	1411	+	Repeat_contraction	11295	9884	000011F_001	+	between_alignments	203769	213653
Chromosome02_Phase0	9695356	9695360	Assemblytics_b_293	317	+	Insertion	-4	313	000011F_001	+	between_alignments	214989	215302
Chromosome02_Phase0	9690274	9692599	Assemblytics_b_294	199	+	Repeat_contraction	2325	2126	000011F_001	+	between_alignments	218062	220188
Chromosome02_Phase0	9686798	9686799	Assemblytics_b_295	4322	+	Insertion	0	4322	000011F_001	+	between_alignments	223675	227997
Chromosome02_Phase0	9664860	9676581	Assemblytics_b_296	7655	+	Repeat_expansion	11721	19376	000011F_001	+	between_alignments	238273	257649
Chromosome02_Phase0	9565864	9568138	Assemblytics_b_299	2278	+	Deletion	2274	-4	000011F_002	-	between_alignments	38763	38767
Chromosome02_Phase0	9481700	9491181	Assemblytics_b_301	193	+	Repeat_contraction	9481	9288	000011F_002	+	between_alignments	95984	105272
Chromosome02_Phase0	9465727	9465843	Assemblytics_b_302	108	+	Deletion	116	8	000011F_002	+	between_alignments	121139	121147
Chromosome02_Phase0	10093719	10098580	Assemblytics_b_303	964	+	Repeat_contraction	4861	3897	000011F_003	+	between_alignments	32028	35925
Chromosome02_Phase0	9425153	9425271	Assemblytics_b_304	118	+	Deletion	118	0	000011F_004	+	between_alignments	11114	11114
Chromosome02_Phase0	9431164	9431978	Assemblytics_b_305	255	+	Repeat_contraction	814	559	000011F_004	+	between_alignments	17005	17564
Chromosome02_Phase0	9438828	9439478	Assemblytics_b_306	73	+	Repeat_contraction	650	577	000011F_004	+	between_alignments	24432	25009
Chromosome02_Phase0	9615547	9616435	Assemblytics_b_307	887	+	Deletion	888	1	000011F_005	+	between_alignments	3965	3966
Chromosome02_Phase0	9628275	9628276	Assemblytics_b_308	531	+	Insertion	0	531	000011F_005	+	between_alignments	15820	16351
Chromosome02_Phase0	9641467	9642999	Assemblytics_b_309	269	+	Repeat_expansion	1532	1801	000011F_005	+	between_alignments	29529	31330
Chromosome02_Phase0	9904316	9904320	Assemblytics_b_311	9042	+	Insertion	-4	9038	000011F_006	+	between_alignments	34597	43635
Chromosome02_Phase0	9912843	9912850	Assemblytics_b_312	803	+	Insertion	-7	796	000011F_006	+	between_alignments	52168	52964
Chromosome02_Phase0	9923105	9925481	Assemblytics_b_313	2326	+	Repeat_contraction	2376	50	000011F_006	+	between_alignments	63231	63281
Chromosome02_Phase0	9936809	9943975	Assemblytics_b_314	7160	+	Repeat_expansion	7166	14326	000011F_006	+	between_alignments	74592	88918
Chromosome02_Phase0	9945633	9945656	Assemblytics_b_315	414	+	Insertion	23	437	000011F_006	+	between_alignments	90554	90991
Chromosome02_Phase0	9953800	9954327	Assemblytics_b_316	233	+	Repeat_expansion	527	760	000011F_006	+	between_alignments	99209	99969
Chromosome02_Phase0	9969203	9970138	Assemblytics_b_317	690	+	Repeat_contraction	935	245	000011F_006	+	between_alignments	114887	115132
Chromosome02_Phase0	9973230	9974239	Assemblytics_b_318	587	+	Repeat_contraction	1009	422	000011F_006	+	between_alignments	118218	118640
Chromosome02_Phase0	9992714	9993956	Assemblytics_b_319	850	+	Repeat_contraction	1242	392	000011F_006	+	between_alignments	137063	137455
Chromosome02_Phase0	9998647	10001679	Assemblytics_b_320	109	+	Repeat_expansion	3032	3141	000011F_006	+	between_alignments	142093	145234
Chromosome02_Phase0	10003067	10003068	Assemblytics_b_321	262	+	Insertion	-1	261	000011F_006	+	between_alignments	146624	146885
Chromosome02_Phase0	10013706	10014346	Assemblytics_b_322	640	+	Deletion	640	0	000011F_006	+	between_alignments	157548	157548
Chromosome02_Phase0	10133049	10134228	Assemblytics_b_323	396	+	Repeat_contraction	1179	783	000011F_008	+	between_alignments	17384	18167
Chromosome02_Phase0	10137080	10137329	Assemblytics_b_324	250	+	Tandem_expansion	-249	1	000011F_008	+	between_alignments	21269	21270
Chromosome02_Phase0	10157072	10157084	Assemblytics_b_325	7751	+	Insertion	-12	7739	000011F_008	+	between_alignments	41299	49038
Chromosome02_Phase0	10172715	10172716	Assemblytics_b_326	479	+	Insertion	0	479	000011F_008	+	between_alignments	64722	65201
Chromosome02_Phase0	10421828	10421830	Assemblytics_b_327	2124	+	Insertion	2	2126	000011F_009	+	between_alignments	19397	21523
Chromosome02_Phase0	10464702	10464872	Assemblytics_b_329	119	+	Repeat_expansion	170	289	000011F_009	+	between_alignments	52965	53254
Chromosome02_Phase0	10722487	10722952	Assemblytics_b_331	474	+	Deletion	465	-9	000011F_012	-	between_alignments	40076	40085
Chromosome02_Phase0	10746810	10746814	Assemblytics_b_332	5138	+	Insertion	-4	5134	000011F_012	+	between_alignments	64006	69140
Chromosome02_Phase0	10496978	10496987	Assemblytics_b_333	1390	+	Insertion	-9	1381	000011F_024	+	between_alignments	2176	3557
Chromosome02_Phase0	10503965	10503986	Assemblytics_b_334	452	+	Insertion	21	473	000011F_024	+	between_alignments	10485	10958
Chromosome02_Phase0	10509879	10509975	Assemblytics_b_335	96	+	Deletion	96	0	000011F_024	+	between_alignments	16857	16857
Chromosome02_Phase0	10647768	10652783	Assemblytics_b_337	2077	+	Repeat_contraction	5015	2938	000011F_025	+	between_alignments	19268	22206
Chromosome02_Phase0	10631732	10631866	Assemblytics_b_338	117	+	Deletion	134	17	000011F_025	+	between_alignments	38066	38083
Chromosome02_Phase0	10620898	10620899	Assemblytics_b_339	133	+	Insertion	0	133	000011F_025	+	between_alignments	48849	48982
Chromosome02_Phase0	9389402	9389549	Assemblytics_b_340	147	+	Deletion	147	0	000011F_026	+	between_alignments	20254	20254
Chromosome09_Phase0	27016552	27016936	Assemblytics_b_341	337	+	Repeat_expansion	384	721	000012F_001	+	between_alignments	20164	20885
Chromosome09_Phase0	26996305	26996644	Assemblytics_b_343	70	+	Repeat_contraction	339	269	000012F_001	+	between_alignments	30423	30692
Chromosome09_Phase0	26993199	26994272	Assemblytics_b_344	791	+	Repeat_contraction	1073	282	000012F_001	+	between_alignments	32712	32994
Chromosome09_Phase0	26981578	26983804	Assemblytics_b_345	484	+	Repeat_expansion	2226	2710	000012F_001	+	between_alignments	42438	45148
Chromosome09_Phase0	26976751	26979284	Assemblytics_b_346	454	+	Repeat_expansion	2533	2987	000012F_001	+	between_alignments	47437	50424
Chromosome09_Phase0	26975702	26975889	Assemblytics_b_347	129	+	Repeat_contraction	187	58	000012F_001	+	between_alignments	51300	51358
Chromosome09_Phase0	26970628	26970629	Assemblytics_b_348	96	+	Insertion	0	96	000012F_001	+	between_alignments	56416	56512
Chromosome09_Phase0	26959523	26960194	Assemblytics_b_349	336	+	Repeat_expansion	671	1007	000012F_001	+	between_alignments	66826	67833
Chromosome09_Phase0	26945186	26945187	Assemblytics_b_350	176	+	Insertion	0	176	000012F_001	+	between_alignments	82180	82356
Chromosome09_Phase0	26930194	26930548	Assemblytics_b_351	103	+	Repeat_expansion	354	457	000012F_001	+	between_alignments	96956	97413
Chromosome09_Phase0	26921895	26921907	Assemblytics_b_352	318	+	Insertion	-12	306	000012F_001	+	between_alignments	105747	106053
Chromosome09_Phase0	26919111	26919116	Assemblytics_b_353	109	+	Insertion	-5	104	000012F_001	+	between_alignments	108847	108951
Chromosome09_Phase0	26907929	26911075	Assemblytics_b_354	2513	+	Repeat_contraction	3146	633	000012F_001	+	between_alignments	116913	117546
Chromosome01_Phase0	33338793	33338805	Assemblytics_b_355	545	+	Insertion	12	557	000012F_002	+	between_alignments	43743	44300
Chromosome01_Phase0	33303618	33320872	Assemblytics_b_356	7023	+	Repeat_expansion	17254	24277	000012F_002	+	between_alignments	62180	86457
Chromosome01_Phase0	33299523	33299829	Assemblytics_b_357	99	+	Repeat_expansion	306	405	000012F_002	+	between_alignments	90246	90651
Chromosome01_Phase0	33286613	33287177	Assemblytics_b_358	197	+	Repeat_expansion	564	761	000012F_002	+	between_alignments	102899	103660
Chromosome01_Phase0	33283466	33284860	Assemblytics_b_359	106	+	Repeat_expansion	1394	1500	000012F_002	+	between_alignments	105437	106937
Chromosome01_Phase0	33379268	33379663	Assemblytics_b_361	1341	+	Repeat_expansion	395	1736	000012F_003	+	between_alignments	3273	5009
Chromosome01_Phase0	33787142	33787188	Assemblytics_b_362	499	+	Insertion	46	545	000012F_004	+	between_alignments	3199	3744
Chromosome01_Phase0	33708695	33731912	Assemblytics_b_365	5226	+	Repeat_contraction	23217	17991	000012F_004	+	between_alignments	46919	64910
Chromosome01_Phase0	33676274	33695009	Assemblytics_b_366	3602	+	Repeat_contraction	18735	15133	000012F_004	+	between_alignments	78539	93672
Chromosome01_Phase0	33666049	33674173	Assemblytics_b_369	804	+	Repeat_expansion	8124	8928	000012F_004	+	between_alignments	126935	135863
Chromosome01_Phase0	33645268	33645288	Assemblytics_b_370	139	+	Insertion	-20	119	000012F_004	+	between_alignments	156707	156826
Chromosome01_Phase0	33625187	33625190	Assemblytics_b_371	146	+	Insertion	3	149	000012F_004	+	between_alignments	176959	177108
Chromosome01_Phase0	33617722	33617736	Assemblytics_b_372	4885	+	Insertion	-14	4871	000012F_004	+	between_alignments	184594	189465
Chromosome01_Phase0	33557491	33575974	Assemblytics_b_373	2346	+	Repeat_contraction	18483	16137	000012F_004	+	between_alignments	231318	247455
Chromosome01_Phase0	33503753	33505341	Assemblytics_b_375	2071	+	Repeat_expansion	1588	3659	000012F_004	+	between_alignments	299557	303216
Chromosome01_Phase0	33502093	33502288	Assemblytics_b_376	2876	+	Repeat_expansion	195	3071	000012F_004	+	between_alignments	304673	307744
Chromosome01_Phase0	33488348	33488963	Assemblytics_b_377	662	+	Deletion	615	-47	000012F_004	-	between_alignments	320822	320869
Chromosome01_Phase0	33475356	33476130	Assemblytics_b_378	268	+	Repeat_contraction	774	506	000012F_004	+	between_alignments	333050	333556
Chromosome01_Phase0	33457811	33457812	Assemblytics_b_379	408	+	Insertion	1	409	000012F_004	+	between_alignments	351145	351554
Chromosome01_Phase0	33455925	33456067	Assemblytics_b_380	142	+	Deletion	142	0	000012F_004	+	between_alignments	353322	353322
Chromosome01_Phase0	33437965	33438576	Assemblytics_b_381	137	+	Repeat_contraction	611	474	000012F_004	+	between_alignments	370659	371133
Chromosome01_Phase0	33419652	33419807	Assemblytics_b_382	76	+	Repeat_contraction	155	79	000012F_004	+	between_alignments	389250	389329
Chromosome01_Phase0	33409562	33414182	Assemblytics_b_383	3087	+	Repeat_contraction	4620	1533	000012F_004	+	between_alignments	394769	396302
Chromosome01_Phase0	33243158	33243367	Assemblytics_b_385	57	+	Repeat_contraction	209	152	000012F_005	+	between_alignments	7819	7971
Chromosome01_Phase0	33230276	33231202	Assemblytics_b_386	796	+	Repeat_contraction	926	130	000012F_005	+	between_alignments	19940	20070
Chromosome01_Phase0	33214385	33218911	Assemblytics_b_387	2243	+	Repeat_expansion	4526	6769	000012F_005	+	between_alignments	31399	38168
Chromosome09_Phase0	26484772	26509503	Assemblytics_b_388	4035	+	Repeat_contraction	24731	20696	000012F_006	+	between_alignments	29306	50002
Chromosome09_Phase0	26521623	26525071	Assemblytics_b_389	1043	+	Repeat_contraction	3448	2405	000012F_006	+	between_alignments	62170	64575
Chromosome09_Phase0	26539017	26539023	Assemblytics_b_390	476	+	Insertion	6	482	000012F_006	+	between_alignments	78615	79097
Chromosome09_Phase0	26836448	26841069	Assemblytics_b_391	1395	+	Repeat_expansion	4621	6016	000012F_007	+	between_alignments	10087	16103
Chromosome01_Phase0	33896705	33896831	Assemblytics_b_392	125	+	Deletion	126	1	000012F_011	+	between_alignments	23284	23285
Chromosome01_Phase0	33875423	33875435	Assemblytics_b_393	479	+	Insertion	12	491	000012F_011	+	between_alignments	44564	45055
Chromosome01_Phase0	33865135	33865365	Assemblytics_b_394	226	+	Deletion	230	4	000012F_011	+	between_alignments	55095	55099
Chromosome01_Phase0	33863520	33863626	Assemblytics_b_395	106	+	Deletion	106	0	000012F_011	+	between_alignments	56601	56601
Chromosome01_Phase0	33858737	33858926	Assemblytics_b_396	186	+	Deletion	189	3	000012F_011	+	between_alignments	61185	61188
Chromosome01_Phase0	33855639	33856578	Assemblytics_b_397	285	+	Repeat_contraction	939	654	000012F_011	+	between_alignments	63350	64004
Chromosome01_Phase0	33846657	33847553	Assemblytics_b_398	477	+	Repeat_expansion	896	1373	000012F_011	+	between_alignments	72095	73468
Chromosome01_Phase0	33840940	33841053	Assemblytics_b_399	113	+	Deletion	113	0	000012F_011	+	between_alignments	79067	79067
Scaffold3556_Phase0	NA	NA	Assemblytics_b_400	98	+	Insertion	-15	83	000012F_012	+	between_alignments	12368	12451
Scaffold3556_Phase0	NA	NA	Assemblytics_b_403	4059	+	Repeat_expansion	11602	15661	000012F_012	+	between_alignments	64298	79959
Scaffold3556_Phase0	NA	NA	Assemblytics_b_404	3660	+	Repeat_expansion	996	4656	000012F_012	+	between_alignments	84579	89235
Scaffold3556_Phase0	NA	NA	Assemblytics_b_405	385	+	Repeat_contraction	7948	7563	000012F_012	+	between_alignments	93757	101320
Scaffold3556_Phase0	NA	NA	Assemblytics_b_406	2393	+	Tandem_expansion	-291	2102	000012F_012	+	between_alignments	107633	109735
Scaffold3556_Phase0	NA	NA	Assemblytics_b_407	8359	+	Insertion	0	8359	000012F_012	+	between_alignments	114253	122612
Chromosome11_Phase0	1113974	1113983	Assemblytics_b_408	5506	+	Insertion	-9	5497	000013F_001	+	between_alignments	4680	10177
Chromosome11_Phase0	1132133	1147104	Assemblytics_b_409	9606	+	Repeat_expansion	14971	24577	000013F_001	+	between_alignments	28270	52847
Chromosome11_Phase0	1153087	1156389	Assemblytics_b_410	6391	+	Repeat_expansion	3302	9693	000013F_001	+	between_alignments	58861	68554
Chromosome11_Phase0	1167282	1168972	Assemblytics_b_411	50	+	Repeat_contraction	1690	1640	000013F_001	+	between_alignments	79440	81080
Chromosome11_Phase0	1183783	1183787	Assemblytics_b_412	2611	+	Insertion	4	2615	000013F_001	+	between_alignments	95918	98533
Chromosome11_Phase0	1190754	1191002	Assemblytics_b_414	101	+	Repeat_expansion	248	349	000013F_001	+	between_alignments	105540	105889
Chromosome11_Phase0	1192949	1194973	Assemblytics_b_415	1135	+	Repeat_expansion	2024	3159	000013F_001	+	between_alignments	107887	111046
Chromosome11_Phase0	1209115	1219231	Assemblytics_b_416	5205	+	Repeat_expansion	10116	15321	000013F_001	+	between_alignments	125168	140489
Chromosome11_Phase0	1285679	1285680	Assemblytics_b_418	107	+	Insertion	0	107	000013F_001	+	between_alignments	183863	183970
Chromosome11_Phase0	1292771	1294354	Assemblytics_b_419	1555	+	Deletion	1583	28	000013F_001	+	between_alignments	191081	191109
Chromosome11_Phase0	1350608	1353776	Assemblytics_b_420	229	+	Repeat_expansion	3168	3397	000013F_003	+	between_alignments	3337	6734
Chromosome11_Phase0	1363982	1364398	Assemblytics_b_421	408	+	Deletion	416	8	000013F_003	+	between_alignments	16973	16981
Chromosome11_Phase0	1365872	1365873	Assemblytics_b_422	100	+	Insertion	0	100	000013F_003	+	between_alignments	18457	18557
Chromosome11_Phase0	1382562	1384013	Assemblytics_b_423	133	+	Repeat_expansion	1451	1584	000013F_003	+	between_alignments	35174	36758
Chromosome11_Phase0	1403789	1407338	Assemblytics_b_424	149	+	Repeat_contraction	3549	3400	000013F_003	+	between_alignments	56412	59812
Chromosome11_Phase0	1675634	1683546	Assemblytics_b_425	617	+	Repeat_contraction	7912	7295	000013F_005	+	between_alignments	9631	16926
Chromosome11_Phase0	1686717	1687250	Assemblytics_b_426	502	+	Repeat_expansion	533	1035	000013F_005	+	between_alignments	20082	21117
Chromosome11_Phase0	1693939	1696192	Assemblytics_b_427	902	+	Repeat_contraction	2253	1351	000013F_005	+	between_alignments	27797	29148
Chromosome11_Phase0	1742047	1742349	Assemblytics_b_429	299	+	Deletion	302	3	000013F_005	+	between_alignments	75019	75022
Chromosome11_Phase0	1750060	1750488	Assemblytics_b_430	172	+	Repeat_contraction	428	256	000013F_005	+	between_alignments	82634	82890
Chromosome11_Phase0	1783787	1798577	Assemblytics_b_431	5104	+	Repeat_expansion	14790	19894	000013F_005	+	between_alignments	116151	136045
Chromosome11_Phase0	1825403	1825409	Assemblytics_b_432	72	+	Insertion	6	78	000013F_005	+	between_alignments	162813	162891
Chromosome11_Phase0	1834513	1835371	Assemblytics_b_433	62	+	Repeat_contraction	858	796	000013F_005	+	between_alignments	172020	172816
Chromosome11_Phase0	1844070	1846171	Assemblytics_b_434	628	+	Repeat_expansion	2101	2729	000013F_005	+	between_alignments	181540	184269
Chromosome11_Phase0	1881560	1882280	Assemblytics_b_436	559	+	Repeat_expansion	720	1279	000013F_005	+	between_alignments	219878	221157
Chromosome11_Phase0	1891779	1893326	Assemblytics_b_437	1512	+	Deletion	1547	35	000013F_005	+	between_alignments	230756	230791
Chromosome11_Phase0	1908534	1909263	Assemblytics_b_438	235	+	Repeat_expansion	729	964	000013F_005	+	between_alignments	246021	246985
Chromosome11_Phase0	1915941	1924415	Assemblytics_b_439	127	+	Repeat_contraction	8474	8347	000013F_005	+	between_alignments	253698	262045
Chromosome11_Phase0	1937814	1939178	Assemblytics_b_441	232	+	Repeat_expansion	1364	1596	000013F_005	+	between_alignments	275501	277097
Chromosome11_Phase0	1942318	1942401	Assemblytics_b_442	1771	+	Repeat_expansion	83	1854	000013F_005	+	between_alignments	280208	282062
Chromosome11_Phase0	1946641	1946927	Assemblytics_b_443	71	+	Repeat_expansion	286	357	000013F_005	+	between_alignments	286335	286692
Chromosome11_Phase0	1992627	1992630	Assemblytics_b_446	307	+	Insertion	3	310	000013F_005	+	between_alignments	332356	332666
Chromosome11_Phase0	2018541	2023799	Assemblytics_b_447	151	+	Repeat_contraction	5258	5107	000013F_006	+	between_alignments	20124	25231
Chromosome11_Phase0	2024417	2024418	Assemblytics_b_448	256	+	Insertion	1	257	000013F_006	+	between_alignments	25849	26106
Chromosome11_Phase0	2253173	2255440	Assemblytics_b_449	1713	+	Repeat_contraction	2267	554	000013F_007	+	between_alignments	39819	40373
Chromosome11_Phase0	2364830	2364838	Assemblytics_b_451	1408	+	Insertion	-8	1400	000013F_007	+	between_alignments	69999	71399
Chromosome11_Phase0	2378568	2378676	Assemblytics_b_453	108	+	Deletion	108	0	000013F_007	+	between_alignments	85175	85175
Chromosome11_Phase0	2383060	2401215	Assemblytics_b_454	5046	+	Repeat_expansion	18155	23201	000013F_007	+	between_alignments	89567	112768
Chromosome11_Phase0	2419566	2419761	Assemblytics_b_455	111	+	Repeat_contraction	195	84	000013F_007	+	between_alignments	131102	131186
Chromosome11_Phase0	2430981	2433805	Assemblytics_b_456	1207	+	Repeat_contraction	2824	1617	000013F_007	+	between_alignments	142465	144082
Chromosome01_Phase0	6095632	6095633	Assemblytics_b_458	1454	+	Insertion	0	1454	000013F_007	+	between_alignments	162672	164126
Chromosome11_Phase0	988905	995801	Assemblytics_b_462	1471	+	Repeat_contraction	6896	5425	000013F_015	+	between_alignments	39168	44593
Chromosome11_Phase0	1006901	1007473	Assemblytics_b_463	279	+	Repeat_contraction	572	293	000013F_015	+	between_alignments	55694	55987
Chromosome11_Phase0	1016377	1017835	Assemblytics_b_464	163	+	Repeat_expansion	1458	1621	000013F_015	+	between_alignments	64917	66538
Chromosome11_Phase0	1023306	1024325	Assemblytics_b_465	126	+	Repeat_expansion	1019	1145	000013F_015	+	between_alignments	72004	73149
Chromosome02_Phase0	12864342	12871777	Assemblytics_b_467	187	+	Repeat_expansion	7435	7622	000015F_001	+	between_alignments	3031	10653
Chromosome02_Phase0	12877125	12895121	Assemblytics_b_468	2864	+	Repeat_contraction	17996	15132	000015F_001	+	between_alignments	15994	31126
Chromosome02_Phase0	12896903	12896905	Assemblytics_b_469	121	+	Insertion	2	123	000015F_001	+	between_alignments	32913	33036
Chromosome02_Phase0	12902831	12905033	Assemblytics_b_470	358	+	Repeat_expansion	2202	2560	000015F_001	+	between_alignments	38943	41503
Chromosome02_Phase0	12909450	12910924	Assemblytics_b_471	787	+	Repeat_expansion	1474	2261	000015F_001	+	between_alignments	45878	48139
Chromosome02_Phase0	12941586	12942220	Assemblytics_b_474	241	+	Repeat_expansion	634	875	000015F_001	+	between_alignments	78758	79633
Chromosome02_Phase0	12950382	12950520	Assemblytics_b_475	67	+	Repeat_contraction	138	71	000015F_001	+	between_alignments	87758	87829
Chromosome02_Phase0	12952583	12953095	Assemblytics_b_476	114	+	Repeat_expansion	512	626	000015F_001	+	between_alignments	89905	90531
Chromosome12_Phase0	27121078	27122311	Assemblytics_b_479	409	+	Repeat_expansion	1233	1642	000015F_005	+	between_alignments	12149	13791
Chromosome02_Phase0	13427194	13427454	Assemblytics_b_480	2448	+	Repeat_expansion	260	2708	000015F_007	+	between_alignments	15692	18400
Chromosome02_Phase0	13387724	13387725	Assemblytics_b_481	1445	+	Insertion	1	1446	000015F_007	+	between_alignments	57801	59247
Chromosome02_Phase0	13365575	13374858	Assemblytics_b_482	7611	+	Repeat_contraction	9283	1672	000015F_007	+	between_alignments	72166	73838
Chromosome02_Phase0	13347683	13361742	Assemblytics_b_483	6879	+	Repeat_expansion	14059	20938	000015F_007	+	between_alignments	77679	98617
Chromosome02_Phase0	13320481	13341564	Assemblytics_b_484	4809	+	Repeat_contraction	21083	16274	000015F_007	+	between_alignments	104769	121043
Chromosome02_Phase0	13316585	13318056	Assemblytics_b_485	393	+	Repeat_contraction	1471	1078	000015F_007	+	between_alignments	123466	124544
Chromosome02_Phase0	13311169	13314859	Assemblytics_b_486	455	+	Repeat_expansion	3690	4145	000015F_007	+	between_alignments	126270	130415
Chromosome02_Phase0	13176358	13176892	Assemblytics_b_487	454	+	Repeat_expansion	534	988	000015F_008	+	between_alignments	36892	37880
Chromosome02_Phase0	13169333	13169992	Assemblytics_b_488	356	+	Repeat_expansion	659	1015	000015F_008	+	between_alignments	44215	45230
Chromosome02_Phase0	13157873	13157878	Assemblytics_b_489	581	+	Insertion	-5	576	000015F_008	+	between_alignments	56664	57240
Chromosome02_Phase0	13116603	13119326	Assemblytics_b_491	82	+	Repeat_expansion	2723	2805	000015F_008	+	between_alignments	85749	88554
Chromosome02_Phase0	13110874	13113370	Assemblytics_b_492	2040	+	Repeat_contraction	2496	456	000015F_008	+	between_alignments	91691	92147
Chromosome02_Phase0	13068427	13095058	Assemblytics_b_493	9403	+	Repeat_expansion	26631	36034	000015F_008	+	between_alignments	108021	144055
Chromosome02_Phase0	13048575	13059685	Assemblytics_b_494	8112	+	Repeat_contraction	11110	2998	000015F_008	+	between_alignments	152819	155817
Chromosome02_Phase0	13034332	13037385	Assemblytics_b_496	367	+	Repeat_expansion	3053	3420	000015F_008	+	between_alignments	178622	182042
Chromosome02_Phase0	13028589	13029812	Assemblytics_b_497	245	+	Repeat_contraction	1223	978	000015F_008	+	between_alignments	186564	187542
Chromosome02_Phase0	13017771	13018267	Assemblytics_b_498	232	+	Repeat_expansion	496	728	000015F_008	+	between_alignments	198007	198735
Chromosome02_Phase0	13001862	13006884	Assemblytics_b_499	5653	+	Repeat_expansion	5022	10675	000015F_008	+	between_alignments	209665	220340
Chromosome02_Phase0	12834645	12837210	Assemblytics_b_500	1680	+	Repeat_contraction	2565	885	000015F_009	+	between_alignments	19809	20694
Chromosome02_Phase0	12824266	12833526	Assemblytics_b_501	1609	+	Repeat_expansion	9260	10869	000015F_009	+	between_alignments	21814	32683
Chromosome02_Phase0	12803929	12819004	Assemblytics_b_502	2347	+	Repeat_expansion	15075	17422	000015F_009	+	between_alignments	37875	55297
Chromosome02_Phase0	12789989	12789993	Assemblytics_b_503	892	+	Insertion	4	896	000015F_009	+	between_alignments	69275	70171
Chromosome02_Phase0	12715333	12739933	Assemblytics_b_505	5091	+	Repeat_contraction	24600	19509	000015F_010	+	between_alignments	42585	62094
Chromosome09_Phase0	25500839	25503597	Assemblytics_b_507	103	+	Repeat_expansion	2758	2861	000016F_001	+	between_alignments	15757	18618
Chromosome09_Phase0	25487528	25487628	Assemblytics_b_508	100	+	Deletion	100	0	000016F_001	+	between_alignments	31890	31890
Chromosome09_Phase0	25472076	25481597	Assemblytics_b_509	2453	+	Repeat_expansion	9521	11974	000016F_001	+	between_alignments	37826	49800
Chromosome09_Phase0	25458805	25458806	Assemblytics_b_510	296	+	Insertion	0	296	000016F_001	+	between_alignments	63087	63383
Chromosome09_Phase0	25437430	25457673	Assemblytics_b_511	3579	+	Repeat_contraction	20243	16664	000016F_001	+	between_alignments	64521	81185
Chromosome09_Phase0	25414767	25415137	Assemblytics_b_512	227	+	Repeat_contraction	370	143	000016F_001	+	between_alignments	103420	103563
Chromosome09_Phase0	25375604	25377030	Assemblytics_b_514	80	+	Repeat_expansion	1426	1506	000016F_001	+	between_alignments	124870	126376
Chromosome09_Phase0	25351213	25358664	Assemblytics_b_515	1923	+	Repeat_expansion	7451	9374	000016F_001	+	between_alignments	143324	152698
Chromosome09_Phase0	25343811	25344788	Assemblytics_b_516	420	+	Repeat_expansion	977	1397	000016F_001	+	between_alignments	159202	160599
Chromosome09_Phase0	25334051	25338363	Assemblytics_b_517	333	+	Repeat_expansion	4312	4645	000016F_001	+	between_alignments	166094	170739
Chromosome09_Phase0	25321326	25327761	Assemblytics_b_518	4402	+	Repeat_expansion	6435	10837	000016F_001	+	between_alignments	176991	187828
Chromosome09_Phase0	25290928	25305306	Assemblytics_b_519	125	+	Repeat_expansion	14378	14503	000016F_001	+	between_alignments	203831	218334
Chromosome09_Phase0	25281937	25289764	Assemblytics_b_520	5293	+	Repeat_contraction	7827	2534	000016F_001	+	between_alignments	219501	222035
Chromosome09_Phase0	24977048	24983033	Assemblytics_b_521	2465	+	Repeat_contraction	5985	3520	000016F_002	+	between_alignments	26806	30326
Chromosome09_Phase0	24986764	24996519	Assemblytics_b_522	1916	+	Repeat_contraction	9755	7839	000016F_002	+	between_alignments	34036	41875
Chromosome09_Phase0	25049377	25049378	Assemblytics_b_525	318	+	Insertion	0	318	000016F_002	+	between_alignments	119822	120140
Chromosome09_Phase0	25057103	25057663	Assemblytics_b_526	541	+	Repeat_expansion	560	1101	000016F_002	+	between_alignments	127841	128942
Chromosome09_Phase0	25066040	25066299	Assemblytics_b_527	112	+	Repeat_expansion	259	371	000016F_002	+	between_alignments	137305	137676
Chromosome09_Phase0	25071503	25071511	Assemblytics_b_528	646	+	Insertion	-8	638	000016F_002	+	between_alignments	142852	143490
Chromosome09_Phase0	25076133	25076347	Assemblytics_b_529	64	+	Repeat_expansion	214	278	000016F_002	+	between_alignments	148150	148428
Chromosome09_Phase0	25083614	25095907	Assemblytics_b_530	3422	+	Repeat_contraction	12293	8871	000016F_002	+	between_alignments	155663	164534
Chromosome09_Phase0	25096611	25099724	Assemblytics_b_531	376	+	Repeat_contraction	3113	2737	000016F_002	+	between_alignments	165238	167975
Chromosome09_Phase0	25116549	25125911	Assemblytics_b_532	2251	+	Repeat_contraction	9362	7111	000016F_002	+	between_alignments	184832	191943
Chromosome09_Phase0	25131560	25131726	Assemblytics_b_533	127	+	Repeat_expansion	166	293	000016F_002	+	between_alignments	197605	197898
Chromosome09_Phase0	25134776	25142230	Assemblytics_b_534	1472	+	Repeat_contraction	7454	5982	000016F_002	+	between_alignments	200927	206909
Chromosome09_Phase0	25607259	25624148	Assemblytics_b_536	4916	+	Repeat_contraction	16889	11973	000016F_004	+	between_alignments	13633	25606
Chromosome09_Phase0	25588937	25590420	Assemblytics_b_537	3186	+	Repeat_expansion	1483	4669	000016F_004	+	between_alignments	42447	47116
Chromosome09_Phase0	25584664	25584733	Assemblytics_b_538	1014	+	Repeat_expansion	69	1083	000016F_004	+	between_alignments	51353	52436
Chromosome09_Phase0	25538605	25549191	Assemblytics_b_539	7084	+	Repeat_contraction	10586	3502	000016F_004	+	between_alignments	87986	91488
Chromosome09_Phase0	25207149	25207150	Assemblytics_b_540	265	+	Insertion	0	265	000016F_005	+	between_alignments	6663	6928
Chromosome09_Phase0	24780017	24782066	Assemblytics_b_541	1240	+	Repeat_expansion	2049	3289	000016F_007	+	between_alignments	18099	21388
Chromosome09_Phase0	24776124	24776126	Assemblytics_b_543	512	+	Insertion	-2	510	000016F_007	+	between_alignments	25301	25811
Chromosome09_Phase0	24764441	24766108	Assemblytics_b_544	466	+	Repeat_contraction	1667	1201	000016F_007	+	between_alignments	35808	37009
Chromosome09_Phase0	24711452	24712646	Assemblytics_b_548	419	+	Repeat_contraction	1194	775	000016F_007	+	between_alignments	97627	98402
Chromosome09_Phase0	24705840	24705934	Assemblytics_b_550	93	+	Deletion	94	1	000016F_007	+	between_alignments	103892	103893
Chromosome09_Phase0	24685579	24701671	Assemblytics_b_551	9571	+	Repeat_contraction	16092	6521	000016F_007	+	between_alignments	108089	114610
Chromosome09_Phase0	24679930	24679935	Assemblytics_b_552	228	+	Insertion	-5	223	000016F_007	+	between_alignments	120275	120498
Chromosome09_Phase0	24673695	24673699	Assemblytics_b_553	3263	+	Insertion	-4	3259	000016F_007	+	between_alignments	126747	130006
Chromosome09_Phase0	24664196	24664203	Assemblytics_b_554	4154	+	Insertion	-7	4147	000016F_007	+	between_alignments	139503	143650
Chromosome09_Phase0	24645844	24656339	Assemblytics_b_555	8859	+	Repeat_contraction	10495	1636	000016F_007	+	between_alignments	151499	153135
Chromosome09_Phase0	24643545	24643549	Assemblytics_b_556	2327	+	Insertion	-4	2323	000016F_007	+	between_alignments	155456	157779
Chromosome09_Phase0	24630410	24635530	Assemblytics_b_557	619	+	Repeat_contraction	5120	4501	000016F_007	+	between_alignments	165797	170298
Chromosome09_Phase0	24588647	24588741	Assemblytics_b_558	93	+	Deletion	94	1	000016F_016	+	between_alignments	31280	31281
Chromosome11_Phase0	8513074	8513076	Assemblytics_b_563	119	+	Insertion	2	121	000018F_007	+	between_alignments	29043	29164
Chromosome11_Phase0	8510101	8510283	Assemblytics_b_564	182	+	Deletion	182	0	000018F_007	+	between_alignments	31999	31999
Chromosome11_Phase0	8500507	8505765	Assemblytics_b_565	571	+	Repeat_expansion	5258	5829	000018F_007	+	between_alignments	36355	42184
Chromosome11_Phase0	7766284	7766726	Assemblytics_b_573	450	+	Deletion	442	-8	000018F_008	-	between_alignments	39455	39463
Chromosome11_Phase0	7741022	7741084	Assemblytics_b_574	67	+	Deletion	62	-5	000018F_008	-	between_alignments	64620	64625
Chromosome13_Phase0	1977025	1977030	Assemblytics_b_575	288	+	Insertion	-5	283	000019F_002	+	between_alignments	22082	22365
Chromosome13_Phase0	1911275	1911279	Assemblytics_b_578	1318	+	Insertion	-4	1314	000019F_003	+	between_alignments	2859	4173
Chromosome13_Phase0	1253928	1256074	Assemblytics_b_579	210	+	Repeat_contraction	2146	1936	000019F_004	+	between_alignments	26798	28734
Chromosome13_Phase0	1237045	1237079	Assemblytics_b_580	591	+	Insertion	34	625	000019F_004	+	between_alignments	45560	46185
Chromosome13_Phase0	1234298	1235076	Assemblytics_b_581	260	+	Repeat_expansion	778	1038	000019F_004	+	between_alignments	48170	49208
Chromosome16_Phase0	28265377	28273674	Assemblytics_b_582	1450	+	Repeat_expansion	8297	9747	000020F_001	+	between_alignments	22972	32719
Chromosome16_Phase0	28261601	28261608	Assemblytics_b_583	142	+	Insertion	7	149	000020F_001	+	between_alignments	36475	36624
Chromosome16_Phase0	28230409	28240721	Assemblytics_b_584	7270	+	Repeat_contraction	10312	3042	000020F_001	+	between_alignments	57459	60501
Chromosome16_Phase0	28222943	28222944	Assemblytics_b_585	94	+	Insertion	0	94	000020F_001	+	between_alignments	67978	68072
Chromosome16_Phase0	28217057	28219178	Assemblytics_b_586	58	+	Repeat_contraction	2121	2063	000020F_001	+	between_alignments	71837	73900
Chromosome16_Phase0	28210659	28210660	Assemblytics_b_587	169	+	Insertion	0	169	000020F_001	+	between_alignments	80275	80444
Chromosome16_Phase0	28189167	28199502	Assemblytics_b_588	3943	+	Repeat_contraction	10335	6392	000020F_001	+	between_alignments	91639	98031
Chromosome16_Phase0	28178063	28178118	Assemblytics_b_589	472	+	Repeat_expansion	55	527	000020F_001	+	between_alignments	109122	109649
Chromosome16_Phase0	28168516	28175597	Assemblytics_b_590	3882	+	Repeat_contraction	7081	3199	000020F_001	+	between_alignments	112095	115294
Chromosome16_Phase0	28145862	28163475	Assemblytics_b_591	8559	+	Repeat_contraction	17613	9054	000020F_001	+	between_alignments	120315	129369
Chromosome16_Phase0	28141041	28143487	Assemblytics_b_592	925	+	Repeat_contraction	2446	1521	000020F_001	+	between_alignments	131714	133235
Chromosome16_Phase0	28106869	28106870	Assemblytics_b_595	174	+	Insertion	0	174	000020F_001	+	between_alignments	168525	168699
Chromosome16_Phase0	28104015	28105486	Assemblytics_b_596	93	+	Repeat_contraction	1471	1378	000020F_001	+	between_alignments	170078	171456
Chromosome16_Phase0	28095725	28095726	Assemblytics_b_597	311	+	Insertion	0	311	000020F_001	+	between_alignments	179772	180083
Chromosome16_Phase0	28468309	28488723	Assemblytics_b_598	2347	+	Repeat_expansion	20414	22761	000020F_004	+	between_alignments	4524	27285
Chromosome16_Phase0	28460231	28461654	Assemblytics_b_599	1404	+	Deletion	1423	19	000020F_004	+	between_alignments	33943	33962
Chromosome16_Phase0	28446150	28446219	Assemblytics_b_600	1681	+	Repeat_expansion	69	1750	000020F_004	+	between_alignments	47946	49696
Chromosome16_Phase0	28427526	28436412	Assemblytics_b_601	5580	+	Repeat_contraction	8886	3306	000020F_004	+	between_alignments	59421	62727
Chromosome16_Phase0	28416255	28416847	Assemblytics_b_602	451	+	Repeat_expansion	592	1043	000020F_004	+	between_alignments	73400	74443
Chromosome16_Phase0	28362793	28362963	Assemblytics_b_604	591	+	Repeat_expansion	170	761	000020F_004	+	between_alignments	113033	113794
Chromosome16_Phase0	28330185	28334563	Assemblytics_b_605	672	+	Repeat_expansion	4378	5050	000020F_004	+	between_alignments	142022	147072
Chromosome16_Phase0	27878915	27878916	Assemblytics_b_607	1554	+	Insertion	0	1554	000020F_006	+	between_alignments	9654	11208
Chromosome16_Phase0	27838616	27838617	Assemblytics_b_608	2288	+	Insertion	0	2288	000020F_007	+	between_alignments	39117	41405
Chromosome17_Phase0	2458967	2462159	Assemblytics_b_611	282	+	Repeat_contraction	3192	2910	000020F_018	+	between_alignments	37503	40413
Chromosome17_Phase0	2463632	2467915	Assemblytics_b_612	144	+	Repeat_contraction	4283	4139	000020F_018	+	between_alignments	41855	45994
Chromosome16_Phase0	28075003	28075080	Assemblytics_b_613	102	+	Repeat_expansion	77	179	000020F_019	+	between_alignments	7366	7545
Chromosome16_Phase0	28044642	28056589	Assemblytics_b_614	2958	+	Repeat_expansion	11947	14905	000020F_019	+	between_alignments	25974	40879
Chromosome16_Phase0	28029407	28037630	Assemblytics_b_615	5307	+	Repeat_contraction	8223	2916	000020F_019	+	between_alignments	47825	50741
Chromosome16_Phase0	28008204	28019292	Assemblytics_b_617	75	+	Repeat_contraction	11088	11013	000020F_019	+	between_alignments	60837	71850
Chromosome16_Phase0	28004152	28004158	Assemblytics_b_618	700	+	Insertion	-6	694	000020F_019	+	between_alignments	75850	76544
Chromosome16_Phase0	27999945	28002310	Assemblytics_b_619	584	+	Repeat_contraction	2365	1781	000020F_019	+	between_alignments	78384	80165
Chromosome16_Phase0	27991896	27998722	Assemblytics_b_620	6779	+	Deletion	6826	47	000020F_019	+	between_alignments	81389	81436
Chromosome16_Phase0	27986976	27987081	Assemblytics_b_621	1418	+	Repeat_expansion	105	1523	000020F_019	+	between_alignments	86260	87783
Chromosome02_Phase0	6297096	6297100	Assemblytics_b_622	1329	+	Insertion	-4	1325	000021F_001	+	between_alignments	33635	34960
Chromosome02_Phase0	6294426	6294480	Assemblytics_b_623	515	+	Repeat_expansion	54	569	000021F_001	+	between_alignments	37584	38153
Chromosome02_Phase0	6284484	6284487	Assemblytics_b_624	529	+	Insertion	3	532	000021F_001	+	between_alignments	48065	48597
Chromosome02_Phase0	7010061	7010357	Assemblytics_b_626	296	+	Deletion	296	0	000021F_003	+	between_alignments	25556	25556
Chromosome02_Phase0	7011441	7011442	Assemblytics_b_627	88	+	Insertion	0	88	000021F_003	+	between_alignments	26641	26729
Chromosome02_Phase0	7018967	7022805	Assemblytics_b_629	798	+	Repeat_contraction	3838	3040	000021F_003	+	between_alignments	34169	37209
Chromosome02_Phase0	7032953	7033263	Assemblytics_b_630	308	+	Deletion	310	2	000021F_003	+	between_alignments	47331	47333
Chromosome02_Phase0	7034687	7043745	Assemblytics_b_631	6761	+	Repeat_contraction	9058	2297	000021F_003	+	between_alignments	48757	51054
Chromosome02_Phase0	7062006	7068592	Assemblytics_b_632	4640	+	Repeat_contraction	6586	1946	000021F_003	+	between_alignments	69252	71198
Chromosome02_Phase0	7085549	7085808	Assemblytics_b_633	106	+	Tandem_expansion	-259	-153	000021F_003	-	between_alignments	88312	88465
Chromosome02_Phase0	7097090	7097092	Assemblytics_b_634	126	+	Insertion	2	128	000021F_003	+	between_alignments	99870	99998
Chromosome02_Phase0	7103826	7103834	Assemblytics_b_635	478	+	Insertion	-8	470	000021F_003	+	between_alignments	106717	107187
Chromosome02_Phase0	7111604	7120317	Assemblytics_b_636	2549	+	Repeat_expansion	8713	11262	000021F_003	+	between_alignments	114926	126188
Chromosome02_Phase0	7131383	7168616	Assemblytics_b_637	55	+	Repeat_expansion	37233	37288	000021F_003	+	between_alignments	137283	174571
Chromosome02_Phase0	7170725	7186067	Assemblytics_b_638	9682	+	Repeat_contraction	15342	5660	000021F_003	+	between_alignments	176683	182343
Chromosome02_Phase0	7226547	7226549	Assemblytics_b_639	188	+	Insertion	2	190	000021F_004	+	between_alignments	30109	30299
Chromosome02_Phase0	7241044	7242148	Assemblytics_b_640	263	+	Repeat_contraction	1104	841	000021F_004	+	between_alignments	44835	45676
Chromosome02_Phase0	7266015	7266016	Assemblytics_b_643	92	+	Insertion	0	92	000021F_004	+	between_alignments	76501	76593
Chromosome02_Phase0	7276123	7276284	Assemblytics_b_644	110	+	Repeat_contraction	161	51	000021F_004	+	between_alignments	86686	86737
Chromosome02_Phase0	7306276	7306277	Assemblytics_b_647	127	+	Insertion	0	127	000021F_004	+	between_alignments	127137	127264
Chromosome02_Phase0	6340957	6340964	Assemblytics_b_648	478	+	Insertion	-7	471	000021F_007	+	between_alignments	32682	33153
Chromosome16_Phase0	22784677	22794114	Assemblytics_b_652	3684	+	Repeat_expansion	9437	13121	000025F_001	+	between_alignments	14242	27363
Chromosome16_Phase0	22779091	22781839	Assemblytics_b_653	333	+	Repeat_contraction	2748	2415	000025F_001	+	between_alignments	30202	32617
Chromosome16_Phase0	22698248	22711449	Assemblytics_b_656	3724	+	Repeat_expansion	13201	16925	000025F_001	+	between_alignments	95749	112674
Chromosome16_Phase0	22691572	22691791	Assemblytics_b_657	219	+	Deletion	219	0	000025F_001	+	between_alignments	119100	119100
Chromosome16_Phase0	22683676	22683801	Assemblytics_b_658	125	+	Deletion	125	0	000025F_001	+	between_alignments	126853	126853
Chromosome14_Phase0	6069776	6069777	Assemblytics_b_660	524	+	Insertion	0	524	000025F_002	+	between_alignments	16019	16543
Chromosome14_Phase0	6062441	6065291	Assemblytics_b_661	1536	+	Repeat_contraction	2850	1314	000025F_002	+	between_alignments	21013	22327
Chromosome14_Phase0	6054794	6054977	Assemblytics_b_662	127	+	Repeat_contraction	183	56	000025F_002	+	between_alignments	29802	29858
Chromosome14_Phase0	6040780	6041668	Assemblytics_b_663	481	+	Repeat_expansion	888	1369	000025F_002	+	between_alignments	42869	44238
Chromosome14_Phase0	6034535	6034554	Assemblytics_b_664	94	+	Insertion	-19	75	000025F_002	+	between_alignments	50502	50577
Chromosome14_Phase0	6022029	6025502	Assemblytics_b_665	987	+	Repeat_expansion	3473	4460	000025F_002	+	between_alignments	59629	64089
Chromosome14_Phase0	6005387	6009110	Assemblytics_b_666	615	+	Repeat_contraction	3723	3108	000025F_002	+	between_alignments	77060	80168
Chromosome14_Phase0	5967237	5977445	Assemblytics_b_667	5324	+	Repeat_contraction	10208	4884	000025F_002	+	between_alignments	108008	112892
Chromosome14_Phase0	5964917	5965930	Assemblytics_b_668	199	+	Repeat_contraction	1013	814	000025F_002	+	between_alignments	114194	115008
Chromosome14_Phase0	5955261	5956246	Assemblytics_b_669	7842	+	Repeat_expansion	985	8827	000025F_002	+	between_alignments	123624	132451
Chromosome13_Phase0	18026341	18039852	Assemblytics_b_672	4257	+	Repeat_contraction	13511	9254	000025F_006	+	between_alignments	52496	61750
Chromosome13_Phase0	17899740	17899741	Assemblytics_b_673	254	+	Insertion	1	255	000025F_007	+	between_alignments	8551	8806
Scaffold2916_Phase0	NA	NA	Assemblytics_b_674	189	+	Deletion	199	10	000025F_015	+	between_alignments	1361	1371
Chromosome14_Phase0	6097004	6097039	Assemblytics_b_675	120	+	Insertion	35	155	000025F_017	+	between_alignments	1419	1574
Chromosome14_Phase0	5936645	5939181	Assemblytics_b_676	388	+	Repeat_expansion	2536	2924	000025F_038	+	between_alignments	3537	6461
Chromosome14_Phase0	5927672	5928520	Assemblytics_b_677	157	+	Repeat_contraction	848	691	000025F_038	+	between_alignments	14567	15258
Chromosome14_Phase0	5922469	5922475	Assemblytics_b_678	574	+	Insertion	6	580	000025F_038	+	between_alignments	20452	21032
Chromosome14_Phase0	5909630	5913432	Assemblytics_b_679	371	+	Repeat_expansion	3802	4173	000025F_038	+	between_alignments	30093	34266
Chromosome14_Phase0	6190983	6196999	Assemblytics_b_681	5464	+	Repeat_contraction	6016	552	000025F_040	+	between_alignments	9083	9635
Chromosome14_Phase0	6164294	6179585	Assemblytics_b_682	5659	+	Repeat_contraction	15291	9632	000025F_040	+	between_alignments	21084	30716
Chromosome14_Phase0	6144780	6144885	Assemblytics_b_683	72	+	Repeat_expansion	105	177	000025F_040	+	between_alignments	50219	50396
Chromosome14_Phase0	6142536	6142537	Assemblytics_b_684	113	+	Insertion	0	113	000025F_040	+	between_alignments	52645	52758
Chromosome14_Phase0	6137838	6137839	Assemblytics_b_685	105	+	Insertion	0	105	000025F_040	+	between_alignments	57458	57563
Chromosome14_Phase0	6118314	6132201	Assemblytics_b_686	1435	+	Repeat_expansion	13887	15322	000025F_040	+	between_alignments	63146	78468
Chromosome16_Phase0	22532328	22534322	Assemblytics_b_687	806	+	Repeat_expansion	1994	2800	000025F_043	+	between_alignments	2189	4989
Chromosome16_Phase0	22541244	22565556	Assemblytics_b_688	7276	+	Repeat_contraction	24312	17036	000025F_043	+	between_alignments	11998	29034
Chromosome16_Phase0	22582261	22585122	Assemblytics_b_691	808	+	Repeat_contraction	2861	2053	000025F_043	+	between_alignments	47376	49429
Chromosome16_Phase0	22612341	22618994	Assemblytics_b_692	4736	+	Repeat_expansion	6653	11389	000025F_043	+	between_alignments	76530	87919
Chromosome16_Phase0	22636346	22640911	Assemblytics_b_694	1050	+	Repeat_contraction	4565	3515	000025F_043	+	between_alignments	116391	119906
Chromosome02_Phase0	7839839	7842088	Assemblytics_b_695	732	+	Repeat_contraction	2249	1517	000026F_001	+	between_alignments	1614	3131
Chromosome02_Phase0	7808571	7809866	Assemblytics_b_697	2807	+	Repeat_expansion	1295	4102	000026F_001	+	between_alignments	19828	23930
Chromosome02_Phase0	7791232	7792340	Assemblytics_b_699	189	+	Repeat_contraction	1108	919	000026F_001	+	between_alignments	40097	41016
Chromosome02_Phase0	8463791	8472785	Assemblytics_b_700	2678	+	Repeat_contraction	8994	6316	000026F_002	+	between_alignments	4534	10850
Chromosome02_Phase0	8496831	8498318	Assemblytics_b_702	657	+	Repeat_contraction	1487	830	000026F_002	+	between_alignments	34838	35668
Chromosome02_Phase0	8500013	8500319	Assemblytics_b_703	293	+	Deletion	306	13	000026F_002	+	between_alignments	37400	37413
Chromosome02_Phase0	8508605	8508611	Assemblytics_b_704	3264	+	Insertion	-6	3258	000026F_002	+	between_alignments	45751	49009
Chromosome02_Phase0	7562066	7562281	Assemblytics_b_705	224	+	Repeat_expansion	215	439	000026F_003	+	between_alignments	20840	21279
Chromosome02_Phase0	7611117	7612227	Assemblytics_b_706	1119	+	Deletion	1110	-9	000026F_003	-	between_alignments	70063	70072
Chromosome02_Phase0	7622804	7623741	Assemblytics_b_707	2470	+	Repeat_expansion	937	3407	000026F_003	+	between_alignments	80667	84074
Chromosome02_Phase0	7627206	7627627	Assemblytics_b_708	421	+	Deletion	421	0	000026F_003	+	between_alignments	87526	87526
Chromosome02_Phase0	7633417	7637421	Assemblytics_b_709	3978	+	Deletion	4004	26	000026F_003	+	between_alignments	93382	93408
Chromosome02_Phase0	7642386	7642420	Assemblytics_b_710	344	+	Insertion	34	378	000026F_003	+	between_alignments	98333	98711
Chromosome02_Phase0	7662789	7665267	Assemblytics_b_711	217	+	Repeat_contraction	2478	2261	000026F_003	+	between_alignments	119067	121328
Chromosome02_Phase0	7675406	7675542	Assemblytics_b_712	269	+	Tandem_expansion	-136	133	000026F_003	+	between_alignments	131632	131765
Chromosome02_Phase0	7688676	7695961	Assemblytics_b_713	6857	+	Repeat_contraction	7285	428	000026F_003	+	between_alignments	145067	145495
Chromosome02_Phase0	7705372	7706621	Assemblytics_b_714	107	+	Repeat_expansion	1249	1356	000026F_003	+	between_alignments	154892	156248
Chromosome02_Phase0	7710035	7713332	Assemblytics_b_715	1674	+	Repeat_expansion	3297	4971	000026F_003	+	between_alignments	159675	164646
Chromosome02_Phase0	7715004	7715029	Assemblytics_b_716	97	+	Insertion	25	122	000026F_003	+	between_alignments	166339	166461
Chromosome02_Phase0	7723970	7723974	Assemblytics_b_717	4713	+	Insertion	-4	4709	000026F_003	+	between_alignments	175470	180179
Chromosome02_Phase0	7748599	7750020	Assemblytics_b_718	729	+	Repeat_expansion	1421	2150	000026F_003	+	between_alignments	204920	207070
Chromosome02_Phase0	7927190	7927198	Assemblytics_b_720	1565	+	Insertion	-8	1557	000026F_004	+	between_alignments	72373	73930
Chromosome02_Phase0	7935796	7937843	Assemblytics_b_721	692	+	Repeat_contraction	2047	1355	000026F_004	+	between_alignments	82522	83877
Chromosome02_Phase0	7947598	7951093	Assemblytics_b_722	217	+	Repeat_expansion	3495	3712	000026F_004	+	between_alignments	93623	97335
Chromosome02_Phase0	7953387	7953962	Assemblytics_b_723	251	+	Repeat_contraction	575	324	000026F_004	+	between_alignments	99560	99884
Chromosome02_Phase0	7977191	7983161	Assemblytics_b_724	5337	+	Repeat_contraction	5970	633	000026F_004	+	between_alignments	123117	123750
Chromosome02_Phase0	7989027	7989032	Assemblytics_b_725	4597	+	Insertion	-5	4592	000026F_004	+	between_alignments	129619	134211
Chromosome02_Phase0	7990435	7990470	Assemblytics_b_726	1546	+	Insertion	35	1581	000026F_004	+	between_alignments	135621	137202
Chromosome02_Phase0	8017118	8017774	Assemblytics_b_727	93	+	Repeat_contraction	656	563	000026F_004	+	between_alignments	163841	164404
Chromosome02_Phase0	8034504	8043115	Assemblytics_b_728	449	+	Repeat_contraction	8611	8162	000026F_004	+	between_alignments	181119	189281
Chromosome02_Phase0	8046026	8046027	Assemblytics_b_729	443	+	Insertion	-1	442	000026F_004	+	between_alignments	192258	192700
Chromosome02_Phase0	8123837	8126914	Assemblytics_b_731	445	+	Repeat_contraction	3077	2632	000026F_005	+	between_alignments	15773	18405
Chromosome02_Phase0	8148835	8148968	Assemblytics_b_732	133	+	Deletion	133	0	000026F_005	+	between_alignments	40269	40269
Chromosome02_Phase0	8228589	8228894	Assemblytics_b_733	1241	+	Repeat_expansion	305	1546	000026F_006	+	between_alignments	43503	45049
Chromosome02_Phase0	8236715	8264251	Assemblytics_b_734	1031	+	Repeat_expansion	27536	28567	000026F_006	+	between_alignments	52814	81381
Chromosome02_Phase0	8269440	8270523	Assemblytics_b_735	792	+	Repeat_expansion	1083	1875	000026F_006	+	between_alignments	86557	88432
Chromosome02_Phase0	8298604	8299351	Assemblytics_b_740	530	+	Repeat_contraction	747	217	000026F_006	+	between_alignments	127550	127767
Chromosome02_Phase0	8302587	8312438	Assemblytics_b_741	7393	+	Repeat_expansion	9851	17244	000026F_006	+	between_alignments	131030	148274
Chromosome02_Phase0	8350569	8350693	Assemblytics_b_742	124	+	Deletion	124	0	000026F_006	+	between_alignments	186279	186279
Chromosome02_Phase0	8399709	8400715	Assemblytics_b_743	1040	+	Repeat_expansion	1006	2046	000026F_006	+	between_alignments	235355	237401
Chromosome02_Phase0	8408260	8408262	Assemblytics_b_744	809	+	Insertion	2	811	000026F_006	+	between_alignments	245000	245811
Chromosome02_Phase0	8422293	8422297	Assemblytics_b_747	5112	+	Insertion	-4	5108	000026F_006	+	between_alignments	259941	265049
Chromosome02_Phase0	8531788	8532521	Assemblytics_b_748	730	+	Deletion	733	3	000026F_007	+	between_alignments	16633	16636
Chromosome02_Phase0	8550265	8550373	Assemblytics_b_749	108	+	Deletion	108	0	000026F_007	+	between_alignments	34273	34273
Chromosome02_Phase0	8562226	8566103	Assemblytics_b_751	216	+	Repeat_contraction	3877	3661	000026F_007	+	between_alignments	46077	49738
Chromosome02_Phase0	8605379	8612608	Assemblytics_b_753	334	+	Repeat_contraction	7229	6895	000026F_016	+	between_alignments	7277	14172
Chromosome02_Phase0	667185	670280	Assemblytics_b_755	8154	+	Repeat_expansion	3095	11249	000033F_001	+	between_alignments	16115	27364
Chromosome02_Phase0	651771	652501	Assemblytics_b_756	103	+	Repeat_expansion	730	833	000033F_001	+	between_alignments	42065	42898
Chromosome02_Phase0	642680	642681	Assemblytics_b_757	101	+	Insertion	0	101	000033F_001	+	between_alignments	51969	52070
Chromosome02_Phase0	634598	636150	Assemblytics_b_758	152	+	Repeat_expansion	1552	1704	000033F_001	+	between_alignments	58574	60278
Chromosome02_Phase0	617328	621557	Assemblytics_b_759	4324	+	Repeat_expansion	4229	8553	000033F_001	+	between_alignments	73160	81713
Chromosome02_Phase0	596521	600292	Assemblytics_b_760	354	+	Repeat_expansion	3771	4125	000033F_001	+	between_alignments	98803	102928
Chromosome02_Phase0	762161	782553	Assemblytics_b_761	5243	+	Repeat_contraction	20392	15149	000033F_002	+	between_alignments	32919	48068
Chromosome02_Phase0	819268	823205	Assemblytics_b_763	2378	+	Repeat_contraction	3937	1559	000033F_002	+	between_alignments	84765	86324
Chromosome02_Phase0	862963	864954	Assemblytics_b_764	1946	+	Deletion	1991	45	000033F_002	+	between_alignments	126053	126098
Chromosome02_Phase0	876567	876572	Assemblytics_b_766	3823	+	Insertion	-5	3818	000033F_002	+	between_alignments	137702	141520
Chromosome02_Phase0	886594	891561	Assemblytics_b_767	1503	+	Repeat_expansion	4967	6470	000033F_002	+	between_alignments	151529	157999
Chromosome02_Phase0	893188	893290	Assemblytics_b_768	101	+	Deletion	102	1	000033F_002	+	between_alignments	159624	159625
Chromosome02_Phase0	912431	912540	Assemblytics_b_769	392	+	Repeat_expansion	109	501	000033F_002	+	between_alignments	178721	179222
Chromosome02_Phase0	944489	951967	Assemblytics_b_770	7679	+	Repeat_expansion	7478	15157	000033F_002	+	between_alignments	211124	226281
Chromosome02_Phase0	1003818	1003819	Assemblytics_b_771	162	+	Insertion	0	162	000033F_003	+	between_alignments	6943	7105
Chromosome02_Phase0	1013815	1014026	Assemblytics_b_772	102	+	Repeat_expansion	211	313	000033F_003	+	between_alignments	17122	17435
Chromosome02_Phase0	1028484	1028963	Assemblytics_b_773	479	+	Deletion	479	0	000033F_003	+	between_alignments	31940	31940
Chromosome02_Phase0	1114545	1116256	Assemblytics_b_775	71	+	Repeat_expansion	1711	1782	000033F_004	+	between_alignments	13022	14804
Chromosome02_Phase0	1129407	1136043	Assemblytics_b_776	4542	+	Repeat_contraction	6636	2094	000033F_004	+	between_alignments	27913	30007
Chromosome02_Phase0	1140037	1140039	Assemblytics_b_777	89	+	Insertion	2	91	000033F_004	+	between_alignments	33977	34068
Chromosome02_Phase0	1164878	1166802	Assemblytics_b_779	280	+	Repeat_expansion	1924	2204	000033F_004	+	between_alignments	58770	60974
Chromosome02_Phase0	1203307	1235503	Assemblytics_b_780	8239	+	Repeat_contraction	32196	23957	000033F_005	+	between_alignments	9951	33908
Chromosome02_Phase0	1246574	1246575	Assemblytics_b_781	104	+	Insertion	0	104	000033F_005	+	between_alignments	45000	45104
Chromosome02_Phase0	1555278	1557433	Assemblytics_b_782	241	+	Repeat_expansion	2155	2396	000033F_006	+	between_alignments	21562	23958
Chromosome02_Phase0	1563952	1565776	Assemblytics_b_783	291	+	Repeat_contraction	1824	1533	000033F_006	+	between_alignments	30507	32040
Chromosome02_Phase0	1571913	1572319	Assemblytics_b_784	162	+	Repeat_contraction	406	244	000033F_006	+	between_alignments	38194	38438
Chromosome02_Phase0	1582008	1584679	Assemblytics_b_785	1039	+	Repeat_expansion	2671	3710	000033F_006	+	between_alignments	48089	51799
Chromosome02_Phase0	1600743	1601299	Assemblytics_b_786	264	+	Repeat_contraction	556	292	000033F_006	+	between_alignments	67882	68174
Chromosome02_Phase0	1618239	1620808	Assemblytics_b_787	365	+	Repeat_expansion	2569	2934	000033F_006	+	between_alignments	85043	87977
Chromosome02_Phase0	697020	699997	Assemblytics_b_789	311	+	Repeat_expansion	2977	3288	000033F_017	+	between_alignments	9985	13273
Chromosome02_Phase0	702910	703049	Assemblytics_b_790	138	+	Deletion	139	1	000033F_017	+	between_alignments	16187	16188
Chromosome02_Phase0	711390	712514	Assemblytics_b_793	1070	+	Repeat_contraction	1124	54	000033F_017	+	between_alignments	25437	25491
Chromosome02_Phase0	717285	717296	Assemblytics_b_794	681	+	Insertion	-11	670	000033F_017	+	between_alignments	30260	30930
Chromosome11_Phase0	28447288	28447895	Assemblytics_b_796	396	+	Repeat_contraction	607	211	000037F_001	+	between_alignments	37614	37825
Chromosome11_Phase0	29344299	29345543	Assemblytics_b_799	555	+	Repeat_expansion	1244	1799	000037F_002	+	between_alignments	52015	53814
Chromosome11_Phase0	29320860	29327046	Assemblytics_b_800	411	+	Repeat_expansion	6186	6597	000037F_002	+	between_alignments	71047	77644
Chromosome11_Phase0	29303304	29305038	Assemblytics_b_801	110	+	Repeat_contraction	1734	1624	000037F_002	+	between_alignments	93402	95026
Chromosome11_Phase0	29296067	29300038	Assemblytics_b_802	782	+	Repeat_expansion	3971	4753	000037F_002	+	between_alignments	98305	103058
Chromosome11_Phase0	29287645	29287936	Assemblytics_b_803	58	+	Repeat_expansion	291	349	000037F_002	+	between_alignments	111204	111553
Chromosome11_Phase0	28943552	28943556	Assemblytics_b_804	474	+	Insertion	-4	470	000037F_003	+	between_alignments	24726	25196
Chromosome11_Phase0	28938378	28941305	Assemblytics_b_805	185	+	Repeat_expansion	2927	3112	000037F_003	+	between_alignments	27451	30563
Chromosome11_Phase0	28935107	28937335	Assemblytics_b_806	625	+	Repeat_expansion	2228	2853	000037F_003	+	between_alignments	31603	34456
Chromosome11_Phase0	28916207	28916632	Assemblytics_b_807	400	+	Deletion	425	25	000037F_003	+	between_alignments	52833	52858
Chromosome11_Phase0	28856809	28870026	Assemblytics_b_811	2861	+	Repeat_contraction	13217	10356	000037F_003	+	between_alignments	99302	109658
Chromosome11_Phase0	28847849	28850579	Assemblytics_b_812	596	+	Repeat_expansion	2730	3326	000037F_003	+	between_alignments	115861	119187
Chromosome11_Phase0	28828019	28832720	Assemblytics_b_813	74	+	Repeat_contraction	4701	4627	000037F_003	+	between_alignments	134208	138835
Chromosome11_Phase0	28743963	28744649	Assemblytics_b_814	352	+	Repeat_expansion	686	1038	000037F_004	+	between_alignments	3938	4976
Chromosome11_Phase0	28725416	28740955	Assemblytics_b_815	5288	+	Repeat_contraction	15539	10251	000037F_004	+	between_alignments	7978	18229
Chromosome11_Phase0	28718293	28723444	Assemblytics_b_816	1533	+	Repeat_contraction	5151	3618	000037F_004	+	between_alignments	20223	23841
Chromosome11_Phase0	28707843	28716276	Assemblytics_b_817	1017	+	Repeat_expansion	8433	9450	000037F_004	+	between_alignments	25838	35288
Chromosome11_Phase0	28699106	28700042	Assemblytics_b_818	171	+	Repeat_contraction	936	765	000037F_004	+	between_alignments	43062	43827
Chromosome11_Phase0	28682416	28682604	Assemblytics_b_819	141	+	Deletion	188	47	000037F_004	+	between_alignments	60293	60340
Chromosome11_Phase0	28679326	28679426	Assemblytics_b_820	100	+	Deletion	100	0	000037F_004	+	between_alignments	63258	63258
Chromosome11_Phase0	28669009	28673968	Assemblytics_b_821	756	+	Repeat_expansion	4959	5715	000037F_004	+	between_alignments	68656	74371
Chromosome11_Phase0	28661880	28661992	Assemblytics_b_822	112	+	Deletion	112	0	000037F_004	+	between_alignments	81356	81356
Chromosome11_Phase0	28647436	28650566	Assemblytics_b_823	1657	+	Repeat_contraction	3130	1473	000037F_004	+	between_alignments	92728	94201
Chromosome11_Phase0	28635113	28641378	Assemblytics_b_824	117	+	Repeat_expansion	6265	6382	000037F_004	+	between_alignments	100284	106666
Chromosome11_Phase0	28622760	28626045	Assemblytics_b_825	137	+	Repeat_expansion	3285	3422	000037F_004	+	between_alignments	115752	119174
Chromosome11_Phase0	28603485	28604419	Assemblytics_b_826	300	+	Repeat_expansion	934	1234	000037F_004	+	between_alignments	137583	138817
Chromosome11_Phase0	28596692	28599511	Assemblytics_b_827	5384	+	Repeat_expansion	2819	8203	000037F_004	+	between_alignments	142804	151007
Chromosome11_Phase0	28588630	28593607	Assemblytics_b_828	4974	+	Deletion	4977	3	000037F_004	+	between_alignments	154093	154096
Chromosome11_Phase0	28583443	28586671	Assemblytics_b_829	3069	+	Repeat_expansion	3228	6297	000037F_004	+	between_alignments	156067	162364
Chromosome11_Phase0	28560963	28560966	Assemblytics_b_831	135	+	Insertion	3	138	000037F_004	+	between_alignments	174441	174579
Chromosome11_Phase0	28556125	28556708	Assemblytics_b_832	144	+	Repeat_expansion	583	727	000037F_004	+	between_alignments	178826	179553
Chromosome11_Phase0	28545534	28548928	Assemblytics_b_833	364	+	Repeat_expansion	3394	3758	000037F_004	+	between_alignments	186721	190479
Chromosome11_Phase0	29400111	29413833	Assemblytics_b_834	9334	+	Repeat_contraction	13722	4388	000037F_008	+	between_alignments	2279	6667
Chromosome11_Phase0	29395935	29397768	Assemblytics_b_835	943	+	Repeat_contraction	1833	890	000037F_008	+	between_alignments	8993	9883
Chromosome13_Phase0	28802768	28810882	Assemblytics_b_836	1359	+	Repeat_expansion	8114	9473	000037F_009	+	between_alignments	8663	18136
Chromosome11_Phase0	28503519	28506725	Assemblytics_b_839	693	+	Repeat_contraction	3206	2513	000037F_009	+	between_alignments	82006	84519
Chromosome11_Phase0	28509795	28513426	Assemblytics_b_840	96	+	Repeat_contraction	3631	3535	000037F_009	+	between_alignments	87574	91109
Chromosome05_Phase0	1499154	1499251	Assemblytics_b_841	247	+	Repeat_expansion	97	344	000038F_020	+	between_alignments	4524	4868
Chromosome13_Phase0	10408558	10414061	Assemblytics_b_842	4448	+	Repeat_contraction	5503	1055	000039F_001	+	between_alignments	30273	31328
Chromosome13_Phase0	10404835	10405755	Assemblytics_b_843	127	+	Repeat_contraction	920	793	000039F_001	+	between_alignments	34139	34932
Chromosome13_Phase0	10381644	10401161	Assemblytics_b_844	7461	+	Repeat_expansion	19517	26978	000039F_001	+	between_alignments	38594	65572
Chromosome13_Phase0	10362281	10377647	Assemblytics_b_845	5997	+	Repeat_contraction	15366	9369	000039F_001	+	between_alignments	69606	78975
Chromosome13_Phase0	9974842	9974843	Assemblytics_b_848	9538	+	Insertion	0	9538	000039F_007	+	between_alignments	18949	28487
Chromosome18_Phase0	9447558	9451993	Assemblytics_b_852	116	+	Repeat_expansion	4435	4551	000042F_001	+	between_alignments	12935	17486
Chromosome18_Phase0	9460200	9462392	Assemblytics_b_853	1129	+	Repeat_expansion	2192	3321	000042F_001	+	between_alignments	25670	28991
Chromosome18_Phase0	9468179	9471360	Assemblytics_b_854	486	+	Repeat_expansion	3181	3667	000042F_001	+	between_alignments	34780	38447
Chromosome18_Phase0	9474170	9474448	Assemblytics_b_855	674	+	Tandem_expansion	-278	396	000042F_001	+	between_alignments	41545	41941
Chromosome18_Phase0	9496737	9497548	Assemblytics_b_857	139	+	Repeat_contraction	811	672	000042F_001	+	between_alignments	75708	76380
Chromosome18_Phase0	9508824	9510369	Assemblytics_b_858	667	+	Repeat_contraction	1545	878	000042F_001	+	between_alignments	87518	88396
Chromosome18_Phase0	8685273	8685406	Assemblytics_b_859	133	+	Deletion	133	0	000042F_002	+	between_alignments	19489	19489
Chromosome18_Phase0	8687792	8689301	Assemblytics_b_860	829	+	Repeat_expansion	1509	2338	000042F_002	+	between_alignments	21847	24185
Chromosome18_Phase0	8694090	8712803	Assemblytics_b_861	929	+	Repeat_contraction	18713	17784	000042F_002	+	between_alignments	28978	46762
Chromosome18_Phase0	8723941	8727122	Assemblytics_b_862	792	+	Repeat_expansion	3181	3973	000042F_002	+	between_alignments	57936	61909
Chromosome18_Phase0	9063205	9063208	Assemblytics_b_864	164	+	Insertion	3	167	000042F_012	+	between_alignments	4166	4333
Chromosome18_Phase0	9066028	9070717	Assemblytics_b_865	2112	+	Repeat_contraction	4689	2577	000042F_012	+	between_alignments	7148	9725
Chromosome18_Phase0	9075920	9075936	Assemblytics_b_866	120	+	Insertion	-16	104	000042F_012	+	between_alignments	14929	15033
Chromosome18_Phase0	9081266	9081293	Assemblytics_b_867	74	+	Insertion	-27	47	000042F_012	+	between_alignments	20423	20470
Chromosome18_Phase0	9082281	9082289	Assemblytics_b_868	1013	+	Insertion	-8	1005	000042F_012	+	between_alignments	21492	22497
Chromosome18_Phase0	9092280	9092291	Assemblytics_b_869	97	+	Insertion	11	108	000042F_012	+	between_alignments	32580	32688
Chromosome18_Phase0	9095869	9098063	Assemblytics_b_870	5322	+	Repeat_expansion	2194	7516	000042F_012	+	between_alignments	36285	43801
Chromosome18_Phase0	9114308	9114313	Assemblytics_b_871	1900	+	Insertion	-5	1895	000042F_012	+	between_alignments	59936	61831
Chromosome18_Phase0	9123949	9130368	Assemblytics_b_872	178	+	Repeat_expansion	6419	6597	000042F_012	+	between_alignments	71435	78032
Chromosome18_Phase0	9132024	9137243	Assemblytics_b_873	3114	+	Repeat_expansion	5219	8333	000042F_012	+	between_alignments	79698	88031
Chromosome18_Phase0	9147465	9155539	Assemblytics_b_874	2823	+	Repeat_contraction	8074	5251	000042F_012	+	between_alignments	98334	103585
Chromosome18_Phase0	9159652	9164227	Assemblytics_b_875	102	+	Repeat_expansion	4575	4677	000042F_012	+	between_alignments	107714	112391
Chromosome18_Phase0	9175932	9176441	Assemblytics_b_876	519	+	Repeat_expansion	509	1028	000042F_012	+	between_alignments	124055	125083
Chromosome18_Phase0	9184365	9224586	Assemblytics_b_877	2371	+	Repeat_contraction	40221	37850	000042F_012	+	between_alignments	132980	170830
Chromosome18_Phase0	9226821	9226831	Assemblytics_b_878	3575	+	Insertion	-10	3565	000042F_012	+	between_alignments	173075	176640
Chromosome18_Phase0	9269384	9277955	Assemblytics_b_880	1553	+	Repeat_contraction	8571	7018	000042F_012	+	between_alignments	197334	204352
Chromosome18_Phase0	9282133	9292176	Assemblytics_b_881	248	+	Repeat_expansion	10043	10291	000042F_012	+	between_alignments	208524	218815
Chromosome18_Phase0	9299763	9299764	Assemblytics_b_882	501	+	Insertion	0	501	000042F_012	+	between_alignments	226490	226991
Chromosome18_Phase0	9318807	9348471	Assemblytics_b_883	2000	+	Repeat_contraction	29664	27664	000042F_012	+	between_alignments	246103	273767
Chromosome18_Phase0	9352353	9364807	Assemblytics_b_884	4658	+	Repeat_contraction	12454	7796	000042F_012	+	between_alignments	277656	285452
Chromosome18_Phase0	9381758	9384269	Assemblytics_b_886	1478	+	Repeat_contraction	2511	1033	000042F_012	+	between_alignments	302401	303434
Chromosome18_Phase0	9039146	9052330	Assemblytics_b_887	2714	+	Repeat_contraction	13184	10470	000042F_013	+	between_alignments	4806	15276
Chromosome18_Phase0	9024307	9033508	Assemblytics_b_888	1126	+	Repeat_contraction	9201	8075	000042F_013	+	between_alignments	20917	28992
Chromosome18_Phase0	8985916	8999898	Assemblytics_b_890	1577	+	Repeat_contraction	13982	12405	000042F_013	+	between_alignments	41557	53962
Chromosome18_Phase0	8975406	8975422	Assemblytics_b_892	194	+	Insertion	16	210	000042F_013	+	between_alignments	64386	64596
Chromosome18_Phase0	8948728	8950916	Assemblytics_b_894	619	+	Repeat_contraction	2188	1569	000042F_013	+	between_alignments	88980	90549
Chromosome18_Phase0	8937540	8941603	Assemblytics_b_895	2493	+	Repeat_contraction	4063	1570	000042F_013	+	between_alignments	97703	99273
Chromosome18_Phase0	8928693	8931342	Assemblytics_b_896	516	+	Repeat_expansion	2649	3165	000042F_013	+	between_alignments	105496	108661
Chromosome18_Phase0	8892670	8918644	Assemblytics_b_897	8035	+	Repeat_contraction	25974	17939	000042F_013	+	between_alignments	118727	136666
Chromosome18_Phase0	8886529	8886530	Assemblytics_b_898	120	+	Insertion	0	120	000042F_013	+	between_alignments	142782	142902
Chromosome18_Phase0	8877591	8879458	Assemblytics_b_899	955	+	Repeat_expansion	1867	2822	000042F_013	+	between_alignments	149974	152796
Chromosome18_Phase0	8868519	8874851	Assemblytics_b_900	244	+	Repeat_expansion	6332	6576	000042F_013	+	between_alignments	155540	162116
Chromosome18_Phase0	8856545	8862474	Assemblytics_b_901	185	+	Repeat_expansion	5929	6114	000042F_013	+	between_alignments	168194	174308
Chromosome18_Phase0	8844374	8851471	Assemblytics_b_902	1930	+	Repeat_expansion	7097	9027	000042F_013	+	between_alignments	179397	188424
Chromosome18_Phase0	8826230	8826965	Assemblytics_b_903	101	+	Repeat_expansion	735	836	000042F_013	+	between_alignments	205845	206681
Chromosome18_Phase0	8784373	8784374	Assemblytics_b_907	135	+	Insertion	1	136	000042F_013	+	between_alignments	238068	238204
Chromosome18_Phase0	8768540	8777360	Assemblytics_b_908	5529	+	Repeat_contraction	8820	3291	000042F_013	+	between_alignments	245222	248513
Chromosome18_Phase0	8765428	8765429	Assemblytics_b_909	98	+	Insertion	0	98	000042F_013	+	between_alignments	251618	251716
Chromosome18_Phase0	8758638	8762774	Assemblytics_b_910	4136	+	Deletion	4136	0	000042F_013	+	between_alignments	254372	254372
Chromosome18_Phase0	9569351	9578583	Assemblytics_b_911	2900	+	Repeat_contraction	9232	6332	000042F_015	+	between_alignments	51287	57619
Chromosome18_Phase0	9561887	9565415	Assemblytics_b_912	1070	+	Repeat_expansion	3528	4598	000042F_015	+	between_alignments	61577	66175
Chromosome18_Phase0	9552953	9560542	Assemblytics_b_913	1776	+	Repeat_contraction	7589	5813	000042F_015	+	between_alignments	67498	73311
Chromosome18_Phase0	9548400	9548567	Assemblytics_b_915	167	+	Deletion	167	0	000042F_015	+	between_alignments	77767	77767
Chromosome18_Phase0	8654735	8658665	Assemblytics_b_916	684	+	Repeat_expansion	3930	4614	000042F_016	+	between_alignments	19408	24022
Chromosome17_Phase0	2276579	2277054	Assemblytics_b_919	475	+	Deletion	475	0	000043F_002	+	between_alignments	5976	5976
Chromosome06_Phase0	23401959	23413762	Assemblytics_b_921	3577	+	Repeat_expansion	11803	15380	000043F_004	+	between_alignments	3336	18716
Chromosome06_Phase0	23302689	23303219	Assemblytics_b_922	530	+	Deletion	530	0	000043F_005	+	between_alignments	2885	2885
Chromosome06_Phase0	23282789	23284000	Assemblytics_b_923	430	+	Repeat_expansion	1211	1641	000043F_005	+	between_alignments	21506	23147
Chromosome06_Phase0	23278671	23278672	Assemblytics_b_924	131	+	Insertion	0	131	000043F_005	+	between_alignments	27278	27409
Chromosome10_Phase0	32038447	32047503	Assemblytics_b_927	9055	+	Deletion	9056	1	000043F_016	+	between_alignments	50725	50726
Chromosome10_Phase0	32055921	32057516	Assemblytics_b_928	1187	+	Repeat_contraction	1595	408	000043F_016	+	between_alignments	59104	59512
Chromosome10_Phase0	32062364	32067636	Assemblytics_b_929	7829	+	Repeat_expansion	5272	13101	000043F_016	+	between_alignments	64364	77465
Chromosome10_Phase0	32072114	32077316	Assemblytics_b_930	4154	+	Repeat_expansion	5202	9356	000043F_016	+	between_alignments	81945	91301
Chromosome10_Phase0	32078104	32081372	Assemblytics_b_931	2297	+	Repeat_contraction	3268	971	000043F_016	+	between_alignments	92089	93060
Chromosome10_Phase0	32084213	32086956	Assemblytics_b_932	938	+	Repeat_expansion	2743	3681	000043F_016	+	between_alignments	95902	99583
Chromosome06_Phase0	22830555	22841092	Assemblytics_b_933	9218	+	Repeat_contraction	10537	1319	000043F_017	+	between_alignments	1743	3062
Chromosome06_Phase0	23001765	23002508	Assemblytics_b_934	160	+	Repeat_expansion	743	903	000043F_018	+	between_alignments	4849	5752
Chromosome03_Phase0	20707521	20709988	Assemblytics_b_936	2448	+	Deletion	2467	19	000043F_020	+	between_alignments	4748	4767
Chromosome03_Phase0	20728397	20733896	Assemblytics_b_937	2288	+	Repeat_contraction	5499	3211	000043F_020	+	between_alignments	23313	26524
Chromosome01_Phase0	31091784	31094429	Assemblytics_b_938	4436	+	Repeat_expansion	2645	7081	000044F_001	+	between_alignments	22962	30043
Chromosome01_Phase0	31131816	31131817	Assemblytics_b_941	213	+	Insertion	-1	212	000044F_001	+	between_alignments	67374	67586
Chromosome01_Phase0	31133699	31133704	Assemblytics_b_942	937	+	Insertion	-5	932	000044F_001	+	between_alignments	69460	70392
Chromosome01_Phase0	31146271	31153266	Assemblytics_b_943	2687	+	Repeat_contraction	6995	4308	000044F_001	+	between_alignments	82947	87255
Chromosome01_Phase0	31166515	31168215	Assemblytics_b_944	405	+	Repeat_contraction	1700	1295	000044F_001	+	between_alignments	100546	101841
Chromosome01_Phase0	31190521	31190690	Assemblytics_b_945	55	+	Repeat_expansion	169	224	000044F_001	+	between_alignments	124168	124392
Chromosome01_Phase0	31215164	31215168	Assemblytics_b_946	2297	+	Insertion	-4	2293	000044F_001	+	between_alignments	148884	151177
Chromosome01_Phase0	31247098	31252636	Assemblytics_b_947	1018	+	Repeat_expansion	5538	6556	000044F_001	+	between_alignments	183048	189604
Chromosome01_Phase0	31259226	31263267	Assemblytics_b_948	3911	+	Repeat_expansion	4041	7952	000044F_001	+	between_alignments	196186	204138
Chromosome01_Phase0	31280594	31280653	Assemblytics_b_949	440	+	Tandem_expansion	-59	381	000044F_001	+	between_alignments	221486	221867
Chromosome01_Phase0	31304772	31305934	Assemblytics_b_950	1116	+	Deletion	1162	46	000044F_001	+	between_alignments	246007	246053
Chromosome01_Phase0	31316689	31316926	Assemblytics_b_951	103	+	Repeat_contraction	237	134	000044F_001	+	between_alignments	256858	256992
Chromosome01_Phase0	31374020	31374122	Assemblytics_b_952	96	+	Deletion	102	6	000044F_001	+	between_alignments	314199	314205
Chromosome01_Phase0	31386537	31408150	Assemblytics_b_953	8707	+	Repeat_contraction	21613	12906	000044F_001	+	between_alignments	326623	339529
Chromosome01_Phase0	31416517	31424766	Assemblytics_b_954	727	+	Repeat_expansion	8249	8976	000044F_001	+	between_alignments	347911	356887
Chromosome01_Phase0	31446569	31446570	Assemblytics_b_955	146	+	Insertion	0	146	000044F_001	+	between_alignments	378707	378853
Chromosome01_Phase0	31460745	31461201	Assemblytics_b_956	491	+	Deletion	456	-35	000044F_001	-	between_alignments	393045	393080
Chromosome09_Phase0	29883002	29883008	Assemblytics_b_958	113	+	Insertion	-6	107	000045F_003	+	between_alignments	4609	4716
Chromosome09_Phase0	29876919	29880847	Assemblytics_b_959	3943	+	Repeat_expansion	3928	7871	000045F_003	+	between_alignments	6854	14725
Chromosome09_Phase0	29869353	29870162	Assemblytics_b_960	1126	+	Repeat_expansion	809	1935	000045F_003	+	between_alignments	21508	23443
Chromosome09_Phase0	29851568	29851573	Assemblytics_b_961	5020	+	Insertion	-5	5015	000045F_003	+	between_alignments	41243	46258
Chromosome09_Phase0	29828709	29838445	Assemblytics_b_962	1597	+	Repeat_expansion	9736	11333	000045F_003	+	between_alignments	59404	70737
Chromosome09_Phase0	29796036	29799144	Assemblytics_b_963	1193	+	Repeat_contraction	3108	1915	000045F_004	+	between_alignments	4775	6690
Chromosome09_Phase0	29740255	29742169	Assemblytics_b_964	1240	+	Repeat_expansion	1914	3154	000045F_005	+	between_alignments	18718	21872
Chromosome09_Phase0	29736023	29736328	Assemblytics_b_965	317	+	Repeat_expansion	305	622	000045F_005	+	between_alignments	25798	26420
Chromosome09_Phase0	29687825	29687950	Assemblytics_b_967	124	+	Deletion	125	1	000045F_006	+	between_alignments	15499	15500
Chromosome09_Phase0	29684503	29684963	Assemblytics_b_968	459	+	Deletion	460	1	000045F_006	+	between_alignments	18377	18378
Chromosome09_Phase0	29662685	29680876	Assemblytics_b_969	1240	+	Repeat_expansion	18191	19431	000045F_006	+	between_alignments	21969	41400
Chromosome09_Phase0	29640962	29640971	Assemblytics_b_971	481	+	Insertion	9	490	000045F_006	+	between_alignments	75951	76441
Chromosome09_Phase0	29552283	29553352	Assemblytics_b_975	91	+	Repeat_expansion	1069	1160	000045F_006	+	between_alignments	150978	152138
Chromosome09_Phase0	29549436	29549440	Assemblytics_b_976	1583	+	Insertion	-4	1579	000045F_006	+	between_alignments	154982	156561
Chromosome09_Phase0	29546528	29547413	Assemblytics_b_977	83	+	Repeat_contraction	885	802	000045F_006	+	between_alignments	158586	159388
Chromosome09_Phase0	29531857	29532005	Assemblytics_b_978	162	+	Repeat_expansion	148	310	000045F_006	+	between_alignments	173888	174198
Chromosome09_Phase0	29513672	29528725	Assemblytics_b_979	151	+	Repeat_contraction	15053	14902	000045F_006	+	between_alignments	177356	192258
Chromosome09_Phase0	29498846	29510441	Assemblytics_b_980	588	+	Repeat_expansion	11595	12183	000045F_006	+	between_alignments	195469	207652
Chromosome09_Phase0	29445413	29446230	Assemblytics_b_981	161	+	Repeat_contraction	817	656	000045F_008	+	between_alignments	13784	14440
Chromosome09_Phase0	29442073	29442299	Assemblytics_b_982	221	+	Deletion	226	5	000045F_008	+	between_alignments	17587	17592
Chromosome09_Phase0	29398981	29398988	Assemblytics_b_984	487	+	Insertion	-7	480	000045F_008	+	between_alignments	60717	61197
Chromosome09_Phase0	29389840	29390030	Assemblytics_b_985	87	+	Repeat_contraction	190	103	000045F_008	+	between_alignments	70166	70269
Chromosome09_Phase0	29393379	29393465	Assemblytics_b_987	124	+	Repeat_expansion	86	210	000045F_008	+	between_alignments	99087	99297
Chromosome09_Phase0	29381399	29381403	Assemblytics_b_989	238	+	Insertion	-4	234	000045F_008	+	between_alignments	111243	111477
Chromosome09_Phase0	29350866	29350867	Assemblytics_b_990	3799	+	Insertion	1	3800	000045F_008	+	between_alignments	141999	145799
Chromosome09_Phase0	29336512	29342622	Assemblytics_b_991	1913	+	Repeat_contraction	6110	4197	000045F_008	+	between_alignments	154152	158349
Chromosome09_Phase0	29317506	29318816	Assemblytics_b_992	180	+	Repeat_contraction	1310	1130	000045F_008	+	between_alignments	176033	177163
Chromosome09_Phase0	29307281	29307559	Assemblytics_b_993	228	+	Repeat_expansion	278	506	000045F_008	+	between_alignments	187160	187666
Chromosome09_Phase0	29278141	29278162	Assemblytics_b_994	941	+	Insertion	21	962	000045F_008	+	between_alignments	216607	217569
Chromosome09_Phase0	29269654	29275074	Assemblytics_b_995	743	+	Repeat_expansion	5420	6163	000045F_008	+	between_alignments	220657	226820
Chromosome09_Phase0	29262704	29264262	Assemblytics_b_996	1441	+	Repeat_expansion	1558	2999	000045F_008	+	between_alignments	232296	235295
Chromosome09_Phase0	29240226	29250505	Assemblytics_b_997	9868	+	Repeat_contraction	10279	411	000045F_008	+	between_alignments	247539	247950
Chromosome09_Phase0	29236215	29236273	Assemblytics_b_998	103	+	Repeat_expansion	58	161	000045F_008	+	between_alignments	251863	252024
Chromosome09_Phase0	29217789	29217805	Assemblytics_b_999	122	+	Insertion	16	138	000045F_008	+	between_alignments	270329	270467
Chromosome09_Phase0	29203092	29203148	Assemblytics_b_1000	376	+	Repeat_expansion	56	432	000045F_008	+	between_alignments	285033	285465
Chromosome09_Phase0	29145763	29145764	Assemblytics_b_1003	944	+	Insertion	0	944	000045F_008	+	between_alignments	330631	331575
Chromosome09_Phase0	29112880	29118235	Assemblytics_b_1004	4854	+	Repeat_contraction	5355	501	000045F_009	+	between_alignments	11687	12188
Chromosome09_Phase0	29089773	29090252	Assemblytics_b_1005	477	+	Deletion	479	2	000045F_009	+	between_alignments	34747	34749
Chromosome09_Phase0	29072270	29073234	Assemblytics_b_1006	960	+	Deletion	964	4	000045F_009	+	between_alignments	51316	51320
Chromosome09_Phase0	29927171	29927174	Assemblytics_b_1007	50	+	Insertion	-3	47	000045F_017	+	between_alignments	8054	8101
Chromosome09_Phase0	29920162	29925132	Assemblytics_b_1008	2653	+	Repeat_contraction	4970	2317	000045F_017	+	between_alignments	10150	12467
Chromosome09_Phase0	29914206	29916904	Assemblytics_b_1009	714	+	Repeat_contraction	2698	1984	000045F_017	+	between_alignments	15727	17711
Chromosome09_Phase0	29903707	29903804	Assemblytics_b_1011	97	+	Deletion	97	0	000045F_017	+	between_alignments	28089	28089
Chromosome15_Phase0	11171267	11171268	Assemblytics_b_1012	105	+	Insertion	0	105	000047F_001	+	between_alignments	21317	21422
Chromosome15_Phase0	11161208	11168077	Assemblytics_b_1013	1807	+	Repeat_contraction	6869	5062	000047F_001	+	between_alignments	24652	29714
Chromosome15_Phase0	11111476	11142291	Assemblytics_b_1014	2331	+	Repeat_contraction	30815	28484	000047F_001	+	between_alignments	48515	76999
Chromosome15_Phase0	11096799	11099764	Assemblytics_b_1015	362	+	Repeat_contraction	2965	2603	000047F_001	+	between_alignments	88723	91326
Chromosome15_Phase0	11086147	11088237	Assemblytics_b_1016	568	+	Repeat_contraction	2090	1522	000047F_001	+	between_alignments	99889	101411
Chromosome15_Phase0	11052325	11052359	Assemblytics_b_1018	607	+	Insertion	34	641	000047F_001	+	between_alignments	135302	135943
Chromosome15_Phase0	11048615	11049713	Assemblytics_b_1019	144	+	Repeat_contraction	1098	954	000047F_001	+	between_alignments	138526	139480
Chromosome15_Phase0	11039744	11041205	Assemblytics_b_1020	412	+	Repeat_expansion	1461	1873	000047F_001	+	between_alignments	146860	148733
Chromosome15_Phase0	11028079	11032815	Assemblytics_b_1021	416	+	Repeat_contraction	4736	4320	000047F_001	+	between_alignments	155648	159968
Chromosome15_Phase0	11019531	11020127	Assemblytics_b_1022	572	+	Repeat_expansion	596	1168	000047F_001	+	between_alignments	167937	169105
Chromosome15_Phase0	10998576	11006295	Assemblytics_b_1023	1669	+	Repeat_contraction	7719	6050	000047F_001	+	between_alignments	182384	188434
Chromosome15_Phase0	10985503	10986294	Assemblytics_b_1024	367	+	Repeat_contraction	791	424	000047F_001	+	between_alignments	200693	201117
Chromosome15_Phase0	10981053	10982458	Assemblytics_b_1025	394	+	Repeat_contraction	1405	1011	000047F_001	+	between_alignments	204132	205143
Chromosome15_Phase0	10966909	10967822	Assemblytics_b_1027	60	+	Repeat_expansion	913	973	000047F_001	+	between_alignments	228686	229659
Chromosome15_Phase0	10961001	10962163	Assemblytics_b_1028	2008	+	Repeat_expansion	1162	3170	000047F_001	+	between_alignments	234393	237563
Chromosome15_Phase0	10945652	10950222	Assemblytics_b_1029	207	+	Repeat_contraction	4570	4363	000047F_001	+	between_alignments	248307	252670
Chromosome15_Phase0	10939620	10939640	Assemblytics_b_1030	494	+	Insertion	20	514	000047F_001	+	between_alignments	258677	259191
Chromosome15_Phase0	10930152	10930928	Assemblytics_b_1031	58	+	Repeat_contraction	776	718	000047F_001	+	between_alignments	267883	268601
Chromosome15_Phase0	10913143	10918075	Assemblytics_b_1032	4864	+	Repeat_contraction	4932	68	000047F_001	+	between_alignments	280565	280633
Chromosome15_Phase0	10910706	10910711	Assemblytics_b_1033	2303	+	Insertion	-5	2298	000047F_001	+	between_alignments	283072	285370
Chromosome15_Phase0	10890583	10900716	Assemblytics_b_1034	8255	+	Repeat_contraction	10133	1878	000047F_001	+	between_alignments	295436	297314
Chromosome15_Phase0	10675260	10676978	Assemblytics_b_1035	6777	+	Repeat_expansion	1718	8495	000047F_002	+	between_alignments	4670	13165
Chromosome15_Phase0	10699910	10706081	Assemblytics_b_1038	5975	+	Repeat_contraction	6171	196	000047F_002	+	between_alignments	52669	52865
Chromosome15_Phase0	10732986	10733080	Assemblytics_b_1039	94	+	Deletion	94	0	000047F_002	+	between_alignments	79733	79733
Chromosome15_Phase0	10748671	10759361	Assemblytics_b_1041	3394	+	Repeat_contraction	10690	7296	000047F_002	+	between_alignments	107580	114876
Chromosome15_Phase0	10774072	10775185	Assemblytics_b_1042	699	+	Repeat_contraction	1113	414	000047F_002	+	between_alignments	129579	129993
Chromosome15_Phase0	10171772	10171773	Assemblytics_b_1043	789	+	Insertion	0	789	000047F_005	+	between_alignments	8585	9374
Chromosome15_Phase0	10244606	10244805	Assemblytics_b_1044	183	+	Repeat_expansion	199	382	000047F_006	+	between_alignments	18261	18643
Chromosome15_Phase0	10251037	10251395	Assemblytics_b_1045	358	+	Deletion	358	0	000047F_006	+	between_alignments	24900	24900
Chromosome15_Phase0	10547341	10547342	Assemblytics_b_1046	98	+	Insertion	1	99	000047F_007	+	between_alignments	5563	5662
Chromosome15_Phase0	10643237	10643486	Assemblytics_b_1047	249	+	Deletion	249	0	000047F_008	+	between_alignments	9575	9575
Chromosome15_Phase0	10651610	10657620	Assemblytics_b_1048	1669	+	Repeat_expansion	6010	7679	000047F_008	+	between_alignments	17785	25464
Chromosome15_Phase0	10795611	10795828	Assemblytics_b_1049	139	+	Repeat_contraction	217	78	000047F_009	+	between_alignments	7346	7424
Chromosome15_Phase0	10809148	10810736	Assemblytics_b_1050	1005	+	Repeat_contraction	1588	583	000047F_009	+	between_alignments	20731	21314
Chromosome15_Phase0	10184084	10186766	Assemblytics_b_1051	765	+	Repeat_contraction	2682	1917	000047F_012	+	between_alignments	950	2867
Chromosome06_Phase0	26623617	26630351	Assemblytics_b_1052	4811	+	Repeat_expansion	6734	11545	000049F_001	+	between_alignments	7783	19328
Chromosome06_Phase0	26598046	26622574	Assemblytics_b_1053	9439	+	Repeat_contraction	24528	15089	000049F_001	+	between_alignments	20385	35474
Chromosome06_Phase0	26589374	26590462	Assemblytics_b_1054	364	+	Repeat_expansion	1088	1452	000049F_001	+	between_alignments	43060	44512
Chromosome06_Phase0	26577053	26577066	Assemblytics_b_1055	125	+	Insertion	13	138	000049F_001	+	between_alignments	56864	57002
Chromosome06_Phase0	26571805	26574188	Assemblytics_b_1056	416	+	Repeat_contraction	2383	1967	000049F_001	+	between_alignments	59888	61855
Chromosome06_Phase0	26560734	26560778	Assemblytics_b_1057	118	+	Insertion	44	162	000049F_001	+	between_alignments	72926	73088
Chromosome06_Phase0	26486876	26488602	Assemblytics_b_1060	637	+	Repeat_contraction	1726	1089	000049F_001	+	between_alignments	131290	132379
Chromosome06_Phase0	26480022	26480024	Assemblytics_b_1061	133	+	Insertion	2	135	000049F_001	+	between_alignments	139231	139366
Chromosome06_Phase0	26187384	26187483	Assemblytics_b_1062	200	+	Tandem_expansion	-99	101	000049F_002	+	between_alignments	25975	26076
Chromosome06_Phase0	26178790	26181580	Assemblytics_b_1063	2213	+	Repeat_contraction	2790	577	000049F_002	+	between_alignments	31985	32562
Chromosome06_Phase0	26149392	26157456	Assemblytics_b_1064	6995	+	Repeat_expansion	8064	15059	000049F_002	+	between_alignments	53934	68993
Chromosome06_Phase0	26144996	26144997	Assemblytics_b_1065	182	+	Insertion	1	183	000049F_002	+	between_alignments	73409	73592
Chromosome06_Phase0	26127050	26134019	Assemblytics_b_1067	1118	+	Repeat_contraction	6969	5851	000049F_002	+	between_alignments	84633	90484
Chromosome05_Phase0	24685392	24714945	Assemblytics_b_1068	7608	+	Repeat_contraction	29553	21945	000049F_008	+	between_alignments	55617	77562
Chromosome05_Phase0	24674177	24676567	Assemblytics_b_1069	1226	+	Repeat_contraction	2390	1164	000049F_008	+	between_alignments	86399	87563
Chromosome05_Phase0	24664202	24670863	Assemblytics_b_1070	4558	+	Repeat_contraction	6661	2103	000049F_008	+	between_alignments	90877	92980
Chromosome05_Phase0	24650545	24653374	Assemblytics_b_1071	947	+	Repeat_expansion	2829	3776	000049F_008	+	between_alignments	103749	107525
Chromosome05_Phase0	24641596	24645698	Assemblytics_b_1072	123	+	Repeat_contraction	4102	3979	000049F_008	+	between_alignments	112381	116360
Chromosome05_Phase0	24634278	24638558	Assemblytics_b_1073	227	+	Repeat_expansion	4280	4507	000049F_008	+	between_alignments	119397	123904
Scaffold4151_Phase0	NA	NA	Assemblytics_b_1075	110	+	Deletion	120	10	000052F_011	+	between_alignments	1361	1371
Chromosome10_Phase0	22992916	23011595	Assemblytics_b_1076	8684	+	Repeat_contraction	18679	9995	000052F_023	+	between_alignments	13205	23200
Chromosome10_Phase0	23012619	23019289	Assemblytics_b_1077	443	+	Repeat_expansion	6670	7113	000052F_023	+	between_alignments	24214	31327
Chromosome10_Phase0	23031086	23031107	Assemblytics_b_1078	5721	+	Insertion	21	5742	000052F_023	+	between_alignments	43081	48823
Chromosome10_Phase0	23039298	23055234	Assemblytics_b_1079	779	+	Repeat_expansion	15936	16715	000052F_023	+	between_alignments	57033	73748
Chromosome10_Phase0	23066143	23066249	Assemblytics_b_1080	106	+	Deletion	106	0	000052F_023	+	between_alignments	84620	84620
Chromosome10_Phase0	23067490	23084503	Assemblytics_b_1081	54	+	Repeat_expansion	17013	17067	000052F_023	+	between_alignments	85862	102929
Chromosome10_Phase0	23088117	23095188	Assemblytics_b_1082	6676	+	Repeat_contraction	7071	395	000052F_023	+	between_alignments	106548	106943
Chromosome10_Phase0	23092319	23098987	Assemblytics_b_1083	6685	+	Tandem_expansion	-6668	17	000052F_023	+	between_alignments	110733	110750
Chromosome10_Phase0	23094986	23102469	Assemblytics_b_1084	6708	+	Repeat_contraction	7483	775	000052F_023	+	between_alignments	113378	114153
Chromosome13_Phase0	12733343	12735570	Assemblytics_b_1085	1869	+	Repeat_contraction	2227	358	000052F_024	+	between_alignments	31590	31948
Chromosome13_Phase0	12724041	12724192	Assemblytics_b_1086	94	+	Repeat_contraction	151	57	000052F_024	+	between_alignments	41086	41143
Chromosome13_Phase0	12643521	12653439	Assemblytics_b_1089	9197	+	Repeat_contraction	9918	721	000052F_024	+	between_alignments	121352	122073
Chromosome13_Phase0	12637877	12637878	Assemblytics_b_1090	362	+	Insertion	0	362	000052F_024	+	between_alignments	127718	128080
Chromosome09_Phase0	28193259	28197877	Assemblytics_b_1092	2726	+	Repeat_expansion	4618	7344	000054F_001	+	between_alignments	43347	50691
Chromosome09_Phase0	28210027	28217907	Assemblytics_b_1093	3525	+	Repeat_contraction	7880	4355	000054F_001	+	between_alignments	62824	67179
Chromosome09_Phase0	28234818	28235154	Assemblytics_b_1094	86	+	Repeat_contraction	336	250	000054F_001	+	between_alignments	84092	84342
Chromosome09_Phase0	28250367	28256001	Assemblytics_b_1095	730	+	Repeat_contraction	5634	4904	000054F_001	+	between_alignments	99529	104433
Chromosome09_Phase0	28260926	28261767	Assemblytics_b_1096	54	+	Repeat_contraction	841	787	000054F_001	+	between_alignments	109396	110183
Chromosome09_Phase0	28266336	28266459	Assemblytics_b_1097	118	+	Deletion	123	5	000054F_001	+	between_alignments	114720	114725
Chromosome09_Phase0	28277410	28290411	Assemblytics_b_1098	6991	+	Repeat_contraction	13001	6010	000054F_001	+	between_alignments	125592	131602
Chromosome14_Phase0	26969998	26991000	Assemblytics_b_1099	1617	+	Repeat_contraction	21002	19385	000054F_002	+	between_alignments	30560	49945
Chromosome09_Phase0	27726124	27727758	Assemblytics_b_1102	423	+	Repeat_contraction	1634	1211	000054F_003	+	between_alignments	51239	52450
Chromosome09_Phase0	27907193	27913881	Assemblytics_b_1103	5424	+	Repeat_expansion	6688	12112	000054F_006	+	between_alignments	22739	34851
Chromosome09_Phase0	27928413	27930014	Assemblytics_b_1104	1609	+	Deletion	1601	-8	000054F_006	-	between_alignments	49367	49375
Chromosome09_Phase0	27966743	27968722	Assemblytics_b_1108	52	+	Repeat_expansion	1979	2031	000054F_006	+	between_alignments	86990	89021
Chromosome09_Phase0	27990513	27992603	Assemblytics_b_1109	808	+	Repeat_expansion	2090	2898	000054F_006	+	between_alignments	110815	113713
Chromosome09_Phase0	27999155	27999913	Assemblytics_b_1110	303	+	Repeat_contraction	758	455	000054F_006	+	between_alignments	120196	120651
Chromosome09_Phase0	28005566	28006179	Assemblytics_b_1111	84	+	Repeat_contraction	613	529	000054F_006	+	between_alignments	126296	126825
Chromosome09_Phase0	28022074	28024899	Assemblytics_b_1112	433	+	Repeat_contraction	2825	2392	000054F_006	+	between_alignments	142787	145179
Chromosome09_Phase0	28027822	28027823	Assemblytics_b_1113	91	+	Insertion	1	92	000054F_006	+	between_alignments	148140	148232
Chromosome09_Phase0	28051102	28053858	Assemblytics_b_1114	639	+	Repeat_contraction	2756	2117	000054F_006	+	between_alignments	171344	173461
Chromosome09_Phase0	28076859	28078180	Assemblytics_b_1115	577	+	Repeat_expansion	1321	1898	000054F_006	+	between_alignments	196374	198272
Chromosome09_Phase0	28097262	28100053	Assemblytics_b_1116	111	+	Repeat_contraction	2791	2680	000054F_006	+	between_alignments	217239	219919
Chromosome09_Phase0	28102129	28102263	Assemblytics_b_1117	132	+	Deletion	134	2	000054F_006	+	between_alignments	221988	221990
Chromosome09_Phase0	28406946	28407671	Assemblytics_b_1119	537	+	Repeat_expansion	725	1262	000054F_008	+	between_alignments	23233	24495
Chromosome09_Phase0	28393826	28394109	Assemblytics_b_1120	95	+	Repeat_contraction	283	188	000054F_008	+	between_alignments	37259	37447
Chromosome06_Phase0	6391182	6419418	Assemblytics_b_1122	8046	+	Repeat_contraction	28236	20190	000056F_002	+	between_alignments	16369	36559
Chromosome06_Phase0	6471526	6474986	Assemblytics_b_1124	610	+	Repeat_contraction	3460	2850	000056F_002	+	between_alignments	66096	68946
Chromosome13_Phase0	2192964	2193717	Assemblytics_b_1126	4560	+	Repeat_expansion	753	5313	000056F_006	+	between_alignments	11109	16422
Chromosome08_Phase0	19057	19592	Assemblytics_b_1127	535	+	Deletion	535	0	000060F_002	+	between_alignments	824	824
Chromosome08_Phase0	375855	375861	Assemblytics_b_1131	4697	+	Insertion	-6	4691	000060F_005	+	between_alignments	59197	63888
Chromosome08_Phase0	359786	360533	Assemblytics_b_1132	161	+	Repeat_expansion	747	908	000060F_005	+	between_alignments	79075	79983
Chromosome08_Phase0	339792	350412	Assemblytics_b_1133	155	+	Repeat_expansion	10620	10775	000060F_005	+	between_alignments	89301	100076
Chromosome08_Phase0	325005	328126	Assemblytics_b_1134	2308	+	Repeat_contraction	3121	813	000060F_005	+	between_alignments	111711	112524
Chromosome08_Phase0	284720	287045	Assemblytics_b_1136	543	+	Repeat_contraction	2325	1782	000060F_005	+	between_alignments	172422	174204
Chromosome08_Phase0	250135	265287	Assemblytics_b_1137	4593	+	Repeat_expansion	15152	19745	000060F_005	+	between_alignments	193653	213398
Chromosome08_Phase0	241089	241090	Assemblytics_b_1138	498	+	Insertion	0	498	000060F_005	+	between_alignments	222462	222960
Chromosome08_Phase0	221346	240245	Assemblytics_b_1139	7105	+	Repeat_expansion	18899	26004	000060F_005	+	between_alignments	223805	249809
Chromosome08_Phase0	197090	209655	Assemblytics_b_1140	7232	+	Repeat_contraction	12565	5333	000060F_005	+	between_alignments	261482	266815
Chromosome08_Phase0	177821	178501	Assemblytics_b_1141	248	+	Repeat_expansion	680	928	000060F_005	+	between_alignments	285367	286295
Chromosome08_Phase0	162971	163277	Assemblytics_b_1142	282	+	Deletion	306	24	000060F_005	+	between_alignments	300719	300743
Chromosome08_Phase0	56146	56251	Assemblytics_b_1145	105	+	Deletion	105	0	000060F_006	+	between_alignments	44024	44024
Chromosome08_Phase0	52589	52590	Assemblytics_b_1146	401	+	Insertion	0	401	000060F_006	+	between_alignments	47589	47990
Chromosome08_Phase0	47107	47108	Assemblytics_b_1147	105	+	Insertion	1	106	000060F_006	+	between_alignments	53506	53612
Chromosome08_Phase0	36040	38278	Assemblytics_b_1148	1096	+	Repeat_contraction	2238	1142	000060F_006	+	between_alignments	62388	63530
Chromosome15_Phase0	9829333	9835000	Assemblytics_b_1150	3992	+	Repeat_contraction	5667	1675	000061F_001	+	between_alignments	11271	12946
Chromosome15_Phase0	9836467	9838446	Assemblytics_b_1151	722	+	Repeat_contraction	1979	1257	000061F_001	+	between_alignments	14411	15668
Chromosome15_Phase0	9846081	9846097	Assemblytics_b_1152	522	+	Insertion	16	538	000061F_001	+	between_alignments	23318	23856
Chromosome15_Phase0	9855775	9856729	Assemblytics_b_1154	146	+	Repeat_contraction	954	808	000061F_001	+	between_alignments	39482	40290
Chromosome15_Phase0	9864687	9864821	Assemblytics_b_1155	590	+	Repeat_expansion	134	724	000061F_001	+	between_alignments	48311	49035
Chromosome15_Phase0	9869015	9869173	Assemblytics_b_1156	71	+	Repeat_contraction	158	87	000061F_001	+	between_alignments	53223	53310
Chromosome15_Phase0	9880556	9880885	Assemblytics_b_1157	154	+	Repeat_expansion	329	483	000061F_001	+	between_alignments	64718	65201
Chromosome15_Phase0	10109824	10109854	Assemblytics_b_1163	744	+	Insertion	-30	714	000061F_002	+	between_alignments	85778	86492
Chromosome15_Phase0	10104320	10104631	Assemblytics_b_1164	128	+	Repeat_expansion	311	439	000061F_002	+	between_alignments	91702	92141
Chromosome15_Phase0	9443315	9446045	Assemblytics_b_1165	1272	+	Repeat_expansion	2730	4002	000061F_003	+	between_alignments	8687	12689
Chromosome15_Phase0	9468536	9468708	Assemblytics_b_1167	92	+	Repeat_contraction	172	80	000061F_003	+	between_alignments	35162	35242
Chromosome15_Phase0	9471879	9474270	Assemblytics_b_1168	682	+	Repeat_expansion	2391	3073	000061F_003	+	between_alignments	38389	41462
Chromosome15_Phase0	9494731	9494950	Assemblytics_b_1169	441	+	Repeat_expansion	219	660	000061F_004	+	between_alignments	13021	13681
Chromosome15_Phase0	9496205	9496362	Assemblytics_b_1170	157	+	Deletion	157	0	000061F_004	+	between_alignments	14925	14925
Chromosome15_Phase0	9527957	9529008	Assemblytics_b_1172	143	+	Repeat_expansion	1051	1194	000061F_005	+	between_alignments	5374	6568
Chromosome15_Phase0	9532075	9533064	Assemblytics_b_1173	453	+	Repeat_contraction	989	536	000061F_005	+	between_alignments	9628	10164
Chromosome15_Phase0	9540157	9540559	Assemblytics_b_1174	330	+	Repeat_contraction	402	72	000061F_005	+	between_alignments	17305	17377
Chromosome15_Phase0	9557246	9568424	Assemblytics_b_1175	99	+	Repeat_contraction	11178	11079	000061F_005	+	between_alignments	34040	45119
Chromosome15_Phase0	9579808	9600881	Assemblytics_b_1176	1514	+	Repeat_contraction	21073	19559	000061F_005	+	between_alignments	56516	76075
Chromosome15_Phase0	9606693	9606694	Assemblytics_b_1177	219	+	Insertion	0	219	000061F_005	+	between_alignments	81921	82140
Chromosome15_Phase0	9625860	9627446	Assemblytics_b_1178	1594	+	Deletion	1586	-8	000061F_005	-	between_alignments	101186	101194
Chromosome15_Phase0	10054382	10054888	Assemblytics_b_1179	196	+	Repeat_contraction	506	310	000061F_007	+	between_alignments	42409	42719
Chromosome15_Phase0	10062939	10070652	Assemblytics_b_1180	7288	+	Repeat_contraction	7713	425	000061F_007	+	between_alignments	50751	51176
Chromosome15_Phase0	9386057	9412717	Assemblytics_b_1181	7696	+	Repeat_contraction	26660	18964	000061F_010	+	between_alignments	21920	40884
Chromosome15_Phase0	9379564	9381439	Assemblytics_b_1182	558	+	Repeat_expansion	1875	2433	000061F_010	+	between_alignments	45529	47962
Chromosome15_Phase0	9372075	9372795	Assemblytics_b_1183	67	+	Repeat_contraction	720	653	000061F_010	+	between_alignments	54715	55368
Chromosome15_Phase0	9357225	9359736	Assemblytics_b_1184	1585	+	Repeat_contraction	2511	926	000061F_010	+	between_alignments	67699	68625
Chromosome15_Phase0	9743656	9747563	Assemblytics_b_1187	575	+	Repeat_expansion	3907	4482	000061F_012	+	between_alignments	13665	18147
Chromosome15_Phase0	9734182	9735570	Assemblytics_b_1188	1388	+	Deletion	1388	0	000061F_012	+	between_alignments	26212	26212
Chromosome15_Phase0	9731015	9731150	Assemblytics_b_1189	135	+	Deletion	135	0	000061F_012	+	between_alignments	29244	29244
Chromosome03_Phase0	30811155	30812636	Assemblytics_b_1194	397	+	Repeat_contraction	1481	1084	000063F_001	+	between_alignments	88694	89778
Chromosome03_Phase0	30807246	30809121	Assemblytics_b_1195	106	+	Repeat_contraction	1875	1769	000063F_001	+	between_alignments	91811	93580
Chromosome03_Phase0	30800429	30801986	Assemblytics_b_1196	72	+	Repeat_contraction	1557	1485	000063F_001	+	between_alignments	98863	100348
Chromosome03_Phase0	30873801	30874118	Assemblytics_b_1197	317	+	Deletion	317	0	000063F_002	+	between_alignments	3816	3816
Chromosome03_Phase0	30759601	30765832	Assemblytics_b_1198	3609	+	Repeat_contraction	6231	2622	000063F_003	+	between_alignments	30740	33362
Chromosome03_Phase0	30754929	30754930	Assemblytics_b_1199	87	+	Insertion	0	87	000063F_003	+	between_alignments	37973	38060
Chromosome03_Phase0	30737643	30737753	Assemblytics_b_1200	110	+	Deletion	110	0	000063F_003	+	between_alignments	55133	55133
Chromosome03_Phase0	30718479	30724724	Assemblytics_b_1201	1089	+	Repeat_contraction	6245	5156	000063F_003	+	between_alignments	68061	73217
Chromosome03_Phase0	30706346	30715384	Assemblytics_b_1202	3606	+	Repeat_contraction	9038	5432	000063F_003	+	between_alignments	76314	81746
Chromosome03_Phase0	30688112	30688115	Assemblytics_b_1203	66	+	Tandem_contraction	-3	-69	000063F_003	-	between_alignments	99958	100027
Chromosome03_Phase0	30659918	30660007	Assemblytics_b_1204	89	+	Deletion	89	0	000063F_003	+	between_alignments	128032	128032
Chromosome03_Phase0	30578009	30591237	Assemblytics_b_1205	4345	+	Repeat_contraction	13228	8883	000063F_004	+	between_alignments	15435	24318
Chromosome03_Phase0	30572624	30572916	Assemblytics_b_1206	108	+	Repeat_contraction	292	184	000063F_004	+	between_alignments	29419	29603
Chromosome03_Phase0	30482430	30497135	Assemblytics_b_1207	5402	+	Repeat_contraction	14705	9303	000063F_005	+	between_alignments	8458	17761
Chromosome03_Phase0	30442109	30452725	Assemblytics_b_1208	1138	+	Repeat_expansion	10616	11754	000063F_005	+	between_alignments	47451	59205
Chromosome03_Phase0	30224651	30235707	Assemblytics_b_1209	1011	+	Repeat_contraction	11056	10045	000063F_007	+	between_alignments	12295	22340
Chromosome03_Phase0	30196614	30197014	Assemblytics_b_1210	216	+	Repeat_contraction	400	184	000063F_008	+	between_alignments	16672	16856
Chromosome03_Phase0	30170447	30171261	Assemblytics_b_1212	545	+	Repeat_expansion	814	1359	000063F_008	+	between_alignments	42215	43574
Chromosome03_Phase0	30156065	30157594	Assemblytics_b_1213	72	+	Repeat_contraction	1529	1457	000063F_008	+	between_alignments	56398	57855
Chromosome03_Phase0	30148411	30150624	Assemblytics_b_1214	3202	+	Repeat_expansion	2213	5415	000063F_008	+	between_alignments	63309	68724
Chromosome02_Phase0	3611594	3612261	Assemblytics_b_1215	656	+	Deletion	667	11	000065F_001	+	between_alignments	17446	17457
Chromosome02_Phase0	3545416	3548799	Assemblytics_b_1216	781	+	Repeat_contraction	3383	2602	000065F_001	+	between_alignments	80099	82701
Chromosome02_Phase0	3540960	3541287	Assemblytics_b_1217	3568	+	Repeat_expansion	327	3895	000065F_001	+	between_alignments	86863	90758
Chromosome02_Phase0	3474804	3476223	Assemblytics_b_1218	688	+	Repeat_expansion	1419	2107	000065F_002	+	between_alignments	13524	15631
Chromosome02_Phase0	3444536	3463280	Assemblytics_b_1219	7805	+	Repeat_contraction	18744	10939	000065F_002	+	between_alignments	27101	38040
Chromosome02_Phase0	3435531	3442659	Assemblytics_b_1220	2481	+	Repeat_contraction	7128	4647	000065F_002	+	between_alignments	39926	44573
Chromosome02_Phase0	3281154	3281159	Assemblytics_b_1224	6089	+	Insertion	-5	6084	000065F_003	+	between_alignments	49712	55796
Chromosome02_Phase0	3264173	3264177	Assemblytics_b_1225	1826	+	Insertion	-4	1822	000065F_003	+	between_alignments	72803	74625
Chromosome02_Phase0	3240235	3250475	Assemblytics_b_1226	2192	+	Repeat_contraction	10240	8048	000065F_003	+	between_alignments	88311	96359
Chromosome02_Phase0	3210378	3214758	Assemblytics_b_1227	2229	+	Repeat_contraction	4380	2151	000065F_003	+	between_alignments	121928	124079
Chromosome02_Phase0	3202481	3202621	Assemblytics_b_1228	140	+	Deletion	140	0	000065F_003	+	between_alignments	131841	131841
Chromosome02_Phase0	2986605	2989581	Assemblytics_b_1229	5983	+	Repeat_expansion	2976	8959	000065F_004	+	between_alignments	20682	29641
Chromosome02_Phase0	2983471	2983563	Assemblytics_b_1230	92	+	Deletion	92	0	000065F_004	+	between_alignments	32676	32676
Chromosome02_Phase0	2943213	2943611	Assemblytics_b_1232	78	+	Repeat_contraction	398	320	000065F_004	+	between_alignments	83710	84030
Chromosome02_Phase0	2934990	2936996	Assemblytics_b_1233	1359	+	Repeat_contraction	2006	647	000065F_004	+	between_alignments	90256	90903
Chromosome02_Phase0	2933013	2933080	Assemblytics_b_1234	67	+	Tandem_expansion	-67	0	000065F_004	+	between_alignments	92878	92878
Chromosome02_Phase0	2923976	2927373	Assemblytics_b_1235	4873	+	Repeat_expansion	3397	8270	000065F_004	+	between_alignments	98623	106893
Chromosome02_Phase0	2913054	2913617	Assemblytics_b_1236	74	+	Repeat_contraction	563	489	000065F_004	+	between_alignments	117239	117728
Chromosome15_Phase0	356912	358702	Assemblytics_b_1237	1019	+	Repeat_contraction	1790	771	000066F_001	+	between_alignments	8193	8964
Chromosome15_Phase0	458700	468257	Assemblytics_b_1238	4176	+	Repeat_expansion	9557	13733	000066F_002	+	between_alignments	24394	38127
Chromosome15_Phase0	470004	470162	Assemblytics_b_1239	154	+	Deletion	158	4	000066F_002	+	between_alignments	39875	39879
Chromosome15_Phase0	476735	483721	Assemblytics_b_1242	5019	+	Repeat_contraction	6986	1967	000066F_002	+	between_alignments	55821	57788
Chromosome15_Phase0	512171	516986	Assemblytics_b_1243	4812	+	Deletion	4815	3	000066F_002	+	between_alignments	86071	86074
Chromosome15_Phase0	522998	524114	Assemblytics_b_1244	98	+	Repeat_contraction	1116	1018	000066F_002	+	between_alignments	92119	93137
Chromosome15_Phase0	546531	547566	Assemblytics_b_1245	589	+	Repeat_expansion	1035	1624	000066F_002	+	between_alignments	115531	117155
Chromosome15_Phase0	553162	561675	Assemblytics_b_1246	1961	+	Repeat_contraction	8513	6552	000066F_002	+	between_alignments	122754	129306
Chromosome15_Phase0	573402	574765	Assemblytics_b_1247	1370	+	Deletion	1363	-7	000066F_002	-	between_alignments	140993	141000
Chromosome15_Phase0	673497	674125	Assemblytics_b_1248	628	+	Deletion	628	0	000066F_005	+	between_alignments	12077	12077
Chromosome15_Phase0	707179	723047	Assemblytics_b_1250	3566	+	Repeat_contraction	15868	12302	000066F_005	+	between_alignments	45138	57440
Chromosome15_Phase0	726341	726582	Assemblytics_b_1251	236	+	Deletion	241	5	000066F_005	+	between_alignments	60730	60735
Chromosome15_Phase0	749437	750440	Assemblytics_b_1252	426	+	Repeat_contraction	1003	577	000066F_005	+	between_alignments	83680	84257
Chromosome15_Phase0	751469	754974	Assemblytics_b_1253	1497	+	Repeat_expansion	3505	5002	000066F_005	+	between_alignments	85286	90288
Chromosome15_Phase0	757695	757696	Assemblytics_b_1254	93	+	Insertion	1	94	000066F_005	+	between_alignments	93010	93104
Chromosome15_Phase0	765875	765883	Assemblytics_b_1255	1166	+	Insertion	-8	1158	000066F_005	+	between_alignments	101313	102471
Chromosome15_Phase0	803673	803966	Assemblytics_b_1256	293	+	Deletion	293	0	000066F_006	+	between_alignments	18265	18265
Chromosome15_Phase0	833184	833299	Assemblytics_b_1259	114	+	Deletion	115	1	000066F_006	+	between_alignments	46859	46860
Chromosome15_Phase0	840416	849502	Assemblytics_b_1260	1501	+	Repeat_expansion	9086	10587	000066F_006	+	between_alignments	53989	64576
Chromosome15_Phase0	896896	897731	Assemblytics_b_1262	170	+	Repeat_contraction	835	665	000066F_006	+	between_alignments	111925	112590
Chromosome15_Phase0	913423	913469	Assemblytics_b_1263	487	+	Insertion	46	533	000066F_006	+	between_alignments	128384	128917
Chromosome15_Phase0	1102568	1111263	Assemblytics_b_1264	9850	+	Repeat_expansion	8695	18545	000066F_008	+	between_alignments	24496	43041
Chromosome15_Phase0	389998	397154	Assemblytics_b_1266	3870	+	Repeat_contraction	7156	3286	000066F_017	+	between_alignments	22740	26026
Chromosome15_Phase0	382590	384089	Assemblytics_b_1267	402	+	Repeat_expansion	1499	1901	000066F_017	+	between_alignments	31922	33823
Chromosome08_Phase0	1949562	1949572	Assemblytics_b_1268	119	+	Insertion	10	129	000067F_001	+	between_alignments	31407	31536
Chromosome08_Phase0	1944296	1945872	Assemblytics_b_1269	730	+	Repeat_expansion	1576	2306	000067F_001	+	between_alignments	35252	37558
Chromosome08_Phase0	1935418	1942622	Assemblytics_b_1270	5860	+	Repeat_expansion	7204	13064	000067F_001	+	between_alignments	39253	52317
Chromosome08_Phase0	1693370	1693710	Assemblytics_b_1272	233	+	Repeat_contraction	340	107	000067F_002	+	between_alignments	20608	20715
Chromosome08_Phase0	1639758	1639759	Assemblytics_b_1273	171	+	Insertion	0	171	000067F_002	+	between_alignments	74384	74555
Chromosome08_Phase0	1632808	1633074	Assemblytics_b_1274	160	+	Repeat_contraction	266	106	000067F_002	+	between_alignments	81236	81342
Chromosome08_Phase0	1564697	1570985	Assemblytics_b_1275	249	+	Repeat_contraction	6288	6039	000067F_003	+	between_alignments	19075	25114
Chromosome08_Phase0	1524863	1526075	Assemblytics_b_1277	855	+	Repeat_expansion	1212	2067	000067F_003	+	between_alignments	52003	54070
Chromosome08_Phase0	1521026	1521730	Assemblytics_b_1278	139	+	Repeat_expansion	704	843	000067F_003	+	between_alignments	57221	58064
Chromosome08_Phase0	1517141	1518413	Assemblytics_b_1279	160	+	Repeat_expansion	1272	1432	000067F_003	+	between_alignments	60675	62107
Chromosome08_Phase0	1479547	1485477	Assemblytics_b_1281	353	+	Repeat_contraction	5930	5577	000067F_003	+	between_alignments	80053	85630
Chromosome08_Phase0	1474601	1477447	Assemblytics_b_1282	998	+	Repeat_contraction	2846	1848	000067F_003	+	between_alignments	87754	89602
Chromosome08_Phase0	1452350	1454184	Assemblytics_b_1285	569	+	Repeat_expansion	1834	2403	000067F_003	+	between_alignments	117193	119596
Chromosome08_Phase0	1449552	1451084	Assemblytics_b_1286	100	+	Repeat_contraction	1532	1432	000067F_003	+	between_alignments	120861	122293
Chromosome08_Phase0	1434370	1438505	Assemblytics_b_1287	841	+	Repeat_expansion	4135	4976	000067F_003	+	between_alignments	133317	138293
Chromosome08_Phase0	1406083	1411662	Assemblytics_b_1288	1099	+	Repeat_contraction	5579	4480	000067F_003	+	between_alignments	161049	165529
Chromosome08_Phase0	1318774	1320916	Assemblytics_b_1289	581	+	Repeat_contraction	2142	1561	000067F_005	+	between_alignments	31558	33119
Chromosome08_Phase0	1304225	1310700	Assemblytics_b_1291	5974	+	Repeat_contraction	6475	501	000067F_005	+	between_alignments	41179	41680
Chromosome08_Phase0	1289739	1299300	Assemblytics_b_1293	8001	+	Repeat_contraction	9561	1560	000067F_005	+	between_alignments	46684	48244
Chromosome08_Phase0	1283606	1283607	Assemblytics_b_1294	810	+	Insertion	0	810	000067F_005	+	between_alignments	54346	55156
Chromosome14_Phase0	862282	889178	Assemblytics_b_1296	4557	+	Repeat_expansion	26896	31453	000070F_001	+	between_alignments	6102	37555
Chromosome14_Phase0	904322	921310	Assemblytics_b_1297	1024	+	Repeat_contraction	16988	15964	000070F_001	+	between_alignments	52630	68594
Chromosome14_Phase0	942419	942428	Assemblytics_b_1298	1249	+	Insertion	-9	1240	000070F_001	+	between_alignments	89673	90913
Chromosome14_Phase0	963258	964991	Assemblytics_b_1299	1577	+	Repeat_expansion	1733	3310	000070F_002	+	between_alignments	4424	7734
Chromosome14_Phase0	966796	966797	Assemblytics_b_1300	300	+	Insertion	1	301	000070F_002	+	between_alignments	9521	9822
Chromosome14_Phase0	973269	973270	Assemblytics_b_1301	5258	+	Insertion	0	5258	000070F_002	+	between_alignments	16288	21546
Chromosome14_Phase0	976078	977168	Assemblytics_b_1302	827	+	Repeat_contraction	1090	263	000070F_002	+	between_alignments	24360	24623
Chromosome14_Phase0	1018185	1018201	Assemblytics_b_1306	178	+	Insertion	16	194	000070F_002	+	between_alignments	54512	54706
Chromosome14_Phase0	1047463	1047478	Assemblytics_b_1308	121	+	Insertion	-15	106	000070F_002	+	between_alignments	70624	70730
Chromosome14_Phase0	1054231	1056944	Assemblytics_b_1309	705	+	Repeat_contraction	2713	2008	000070F_002	+	between_alignments	77486	79494
Chromosome14_Phase0	1063661	1063843	Assemblytics_b_1310	182	+	Deletion	182	0	000070F_002	+	between_alignments	86204	86204
Chromosome14_Phase0	1075917	1080099	Assemblytics_b_1311	934	+	Repeat_contraction	4182	3248	000070F_002	+	between_alignments	98262	101510
Chromosome14_Phase0	1095275	1095453	Assemblytics_b_1312	177	+	Deletion	178	1	000070F_002	+	between_alignments	116698	116699
Chromosome14_Phase0	1105068	1105460	Assemblytics_b_1313	232	+	Repeat_expansion	392	624	000070F_002	+	between_alignments	126306	126930
Chromosome14_Phase0	1107478	1113347	Assemblytics_b_1314	137	+	Repeat_contraction	5869	5732	000070F_002	+	between_alignments	128940	134672
Chromosome14_Phase0	1130386	1130718	Assemblytics_b_1315	332	+	Deletion	332	0	000070F_002	+	between_alignments	151543	151543
Chromosome14_Phase0	1134566	1136373	Assemblytics_b_1316	70	+	Repeat_contraction	1807	1737	000070F_002	+	between_alignments	155370	157107
Chromosome14_Phase0	1147510	1162544	Assemblytics_b_1317	8912	+	Repeat_contraction	15034	6122	000070F_002	+	between_alignments	168306	174428
Chromosome14_Phase0	1187510	1187512	Assemblytics_b_1318	88	+	Insertion	2	90	000070F_002	+	between_alignments	199426	199516
Chromosome14_Phase0	1234845	1235281	Assemblytics_b_1320	434	+	Deletion	436	2	000070F_003	+	between_alignments	5979	5981
Chromosome14_Phase0	1245443	1245591	Assemblytics_b_1321	148	+	Deletion	148	0	000070F_003	+	between_alignments	16030	16030
Chromosome14_Phase0	1259069	1262046	Assemblytics_b_1324	1539	+	Repeat_contraction	2977	1438	000070F_003	+	between_alignments	43223	44661
Chromosome14_Phase0	1286329	1290649	Assemblytics_b_1325	141	+	Repeat_contraction	4320	4179	000070F_003	+	between_alignments	68985	73164
Chromosome14_Phase0	1311183	1316411	Assemblytics_b_1326	1821	+	Repeat_contraction	5228	3407	000070F_003	+	between_alignments	93699	97106
Chromosome14_Phase0	1362078	1362798	Assemblytics_b_1329	188	+	Repeat_expansion	720	908	000070F_003	+	between_alignments	154092	155000
Chromosome14_Phase0	1375518	1376820	Assemblytics_b_1330	519	+	Repeat_expansion	1302	1821	000070F_003	+	between_alignments	167708	169529
Chromosome14_Phase0	1381951	1383242	Assemblytics_b_1331	95	+	Repeat_expansion	1291	1386	000070F_003	+	between_alignments	174649	176035
Chromosome14_Phase0	1397105	1398455	Assemblytics_b_1332	118	+	Repeat_contraction	1350	1232	000070F_003	+	between_alignments	189903	191135
Chromosome14_Phase0	1422822	1422924	Assemblytics_b_1333	91	+	Deletion	102	11	000070F_003	+	between_alignments	215607	215618
Chromosome14_Phase0	1436377	1442793	Assemblytics_b_1334	5588	+	Repeat_contraction	6416	828	000070F_003	+	between_alignments	229008	229836
Chromosome14_Phase0	1466406	1469159	Assemblytics_b_1335	174	+	Repeat_expansion	2753	2927	000070F_004	+	between_alignments	3949	6876
Chromosome14_Phase0	1524368	1525397	Assemblytics_b_1336	180	+	Repeat_contraction	1029	849	000070F_004	+	between_alignments	62012	62861
Chromosome14_Phase0	1540448	1541621	Assemblytics_b_1337	1012	+	Repeat_contraction	1173	161	000070F_004	+	between_alignments	77972	78133
Chromosome14_Phase0	1543317	1544246	Assemblytics_b_1338	191	+	Repeat_expansion	929	1120	000070F_004	+	between_alignments	79822	80942
Scaffold2038_Phase0	NA	NA	Assemblytics_b_1340	333	+	Tandem_expansion	-333	0	000070F_004	+	between_alignments	92471	92471
Chromosome09_Phase0	9250159	9250160	Assemblytics_b_1342	510	+	Insertion	0	510	000071F_010	+	between_alignments	2093	2603
Chromosome02_Phase0	22380623	22387038	Assemblytics_b_1343	821	+	Repeat_contraction	6415	5594	000071F_021	+	between_alignments	12865	18459
Chromosome04_Phase0	4911634	4911799	Assemblytics_b_1347	101	+	Repeat_expansion	165	266	000073F_016	+	between_alignments	2524	2790
Chromosome04_Phase0	4890105	4891716	Assemblytics_b_1349	688	+	Repeat_contraction	1611	923	000073F_016	+	between_alignments	12521	13444
Chromosome04_Phase0	4883112	4886509	Assemblytics_b_1350	363	+	Repeat_contraction	3397	3034	000073F_016	+	between_alignments	17024	20058
Chromosome04_Phase0	4877281	4880957	Assemblytics_b_1351	5793	+	Repeat_expansion	3676	9469	000073F_016	+	between_alignments	22197	31666
Chromosome04_Phase0	4846070	4849065	Assemblytics_b_1354	236	+	Repeat_contraction	2995	2759	000073F_016	+	between_alignments	122917	125676
Chromosome04_Phase0	4835924	4841368	Assemblytics_b_1355	3535	+	Repeat_expansion	5444	8979	000073F_016	+	between_alignments	130376	139355
Chromosome04_Phase0	4820006	4823255	Assemblytics_b_1356	2368	+	Repeat_expansion	3249	5617	000073F_016	+	between_alignments	152052	157669
Chromosome04_Phase0	4810851	4812913	Assemblytics_b_1357	116	+	Repeat_expansion	2062	2178	000073F_016	+	between_alignments	164743	166921
Chromosome14_Phase0	162441	163395	Assemblytics_b_1359	461	+	Repeat_contraction	954	493	000075F_006	+	between_alignments	17463	17956
Chromosome14_Phase0	180938	182149	Assemblytics_b_1362	85	+	Repeat_expansion	1211	1296	000075F_012	+	between_alignments	24897	26193
Chromosome14_Phase0	175134	175672	Assemblytics_b_1363	106	+	Repeat_expansion	538	644	000075F_012	+	between_alignments	31477	32121
Chromosome14_Phase0	174541	174542	Assemblytics_b_1364	132	+	Insertion	0	132	000075F_012	+	between_alignments	32718	32850
Chromosome05_Phase0	27311253	27313066	Assemblytics_b_1366	456	+	Repeat_contraction	1813	1357	000078F_001	+	between_alignments	23800	25157
Chromosome05_Phase0	27319601	27322188	Assemblytics_b_1367	68	+	Repeat_expansion	2587	2655	000078F_001	+	between_alignments	31699	34354
Chromosome05_Phase0	27334561	27342124	Assemblytics_b_1368	5553	+	Repeat_contraction	7563	2010	000078F_001	+	between_alignments	46655	48665
Chromosome05_Phase0	27667740	27677600	Assemblytics_b_1371	649	+	Repeat_expansion	9860	10509	000078F_002	+	between_alignments	26430	36939
Chromosome05_Phase0	27182355	27182521	Assemblytics_b_1372	94	+	Repeat_contraction	166	72	000078F_009	+	between_alignments	13390	13462
Chromosome05_Phase0	27070276	27072752	Assemblytics_b_1373	527	+	Repeat_contraction	2476	1949	000078F_010	+	between_alignments	5961	7910
Chromosome05_Phase0	27069203	27069204	Assemblytics_b_1374	6695	+	Insertion	0	6695	000078F_010	+	between_alignments	8988	15683
Chromosome05_Phase0	27062765	27067457	Assemblytics_b_1375	522	+	Repeat_contraction	4692	4170	000078F_010	+	between_alignments	17428	21598
Chromosome05_Phase0	27050106	27058904	Assemblytics_b_1376	2975	+	Repeat_expansion	8798	11773	000078F_010	+	between_alignments	25467	37240
Chromosome05_Phase0	27754551	27756320	Assemblytics_b_1379	513	+	Repeat_contraction	1769	1256	000078F_011	+	between_alignments	83382	84638
Chromosome05_Phase0	27751602	27752128	Assemblytics_b_1380	526	+	Deletion	526	0	000078F_011	+	between_alignments	87055	87055
Chromosome05_Phase0	27741713	27746967	Assemblytics_b_1381	434	+	Repeat_contraction	5254	4820	000078F_011	+	between_alignments	91643	96463
Chromosome05_Phase0	27737879	27738049	Assemblytics_b_1382	170	+	Deletion	170	0	000078F_011	+	between_alignments	100084	100084
Chromosome05_Phase0	27728678	27736247	Assemblytics_b_1383	1480	+	Repeat_contraction	7569	6089	000078F_011	+	between_alignments	101722	107811
Chromosome05_Phase0	27705710	27722016	Assemblytics_b_1384	423	+	Repeat_contraction	16306	15883	000078F_011	+	between_alignments	114468	130351
Chromosome05_Phase0	27088923	27096737	Assemblytics_b_1385	7166	+	Repeat_expansion	7814	14980	000078F_012	+	between_alignments	74924	89904
Chromosome05_Phase0	27082595	27083255	Assemblytics_b_1386	364	+	Repeat_expansion	660	1024	000078F_012	+	between_alignments	95552	96576
Chromosome03_Phase0	21044820	21045546	Assemblytics_b_1388	667	+	Repeat_contraction	726	59	000078F_012	+	between_alignments	127500	127559
Chromosome03_Phase0	21033751	21036110	Assemblytics_b_1389	880	+	Repeat_contraction	2359	1479	000078F_012	+	between_alignments	136274	137753
Chromosome03_Phase0	21024813	21031346	Assemblytics_b_1390	2447	+	Repeat_contraction	6533	4086	000078F_012	+	between_alignments	140176	144262
Chromosome03_Phase0	21022594	21023289	Assemblytics_b_1391	87	+	Repeat_contraction	695	608	000078F_012	+	between_alignments	145780	146388
Scaffold3864_Phase0	NA	NA	Assemblytics_b_1392	97	+	Repeat_expansion	867	964	000079F_001	+	between_alignments	48094	49058
Scaffold3864_Phase0	NA	NA	Assemblytics_b_1395	5362	+	Repeat_expansion	7581	12943	000079F_001	+	between_alignments	97249	110192
Scaffold3864_Phase0	NA	NA	Assemblytics_b_1398	101	+	Repeat_contraction	412	311	000079F_001	+	between_alignments	164163	164474
Scaffold3864_Phase0	NA	NA	Assemblytics_b_1399	2245	+	Repeat_contraction	7548	5303	000079F_001	+	between_alignments	172508	177811
Scaffold3864_Phase0	NA	NA	Assemblytics_b_1400	9156	+	Repeat_contraction	30666	21510	000079F_001	+	between_alignments	185465	206975
Chromosome16_Phase0	24568961	24569632	Assemblytics_b_1403	363	+	Repeat_expansion	671	1034	000079F_002	+	between_alignments	11472	12506
Chromosome16_Phase0	24572936	24573683	Assemblytics_b_1404	745	+	Repeat_expansion	747	1492	000079F_002	+	between_alignments	15781	17273
Chromosome16_Phase0	24574951	24575932	Assemblytics_b_1405	958	+	Deletion	981	23	000079F_002	+	between_alignments	18536	18559
Chromosome16_Phase0	24698184	24703825	Assemblytics_b_1407	684	+	Repeat_expansion	5641	6325	000079F_003	+	between_alignments	60693	67018
Chromosome16_Phase0	24706441	24713692	Assemblytics_b_1408	570	+	Repeat_contraction	7251	6681	000079F_003	+	between_alignments	69624	76305
Chromosome16_Phase0	24719683	24724823	Assemblytics_b_1409	669	+	Repeat_contraction	5140	4471	000079F_003	+	between_alignments	82287	86758
Chromosome10_Phase0	5955262	5958715	Assemblytics_b_1410	1151	+	Repeat_contraction	3453	2302	000083F_001	+	between_alignments	24597	26899
Chromosome10_Phase0	5970902	5972671	Assemblytics_b_1412	258	+	Repeat_contraction	1769	1511	000083F_001	+	between_alignments	39062	40573
Chromosome10_Phase0	5974370	5986450	Assemblytics_b_1413	3425	+	Repeat_contraction	12080	8655	000083F_001	+	between_alignments	42276	50931
Chromosome10_Phase0	5992917	5992918	Assemblytics_b_1414	171	+	Insertion	0	171	000083F_001	+	between_alignments	57399	57570
Chromosome10_Phase0	6121308	6121625	Assemblytics_b_1416	317	+	Deletion	317	0	000083F_002	+	between_alignments	11182	11182
Chromosome10_Phase0	6206854	6207087	Assemblytics_b_1418	226	+	Deletion	233	7	000083F_002	+	between_alignments	82101	82108
Chromosome10_Phase0	6215470	6231711	Assemblytics_b_1420	6251	+	Repeat_contraction	16241	9990	000083F_002	+	between_alignments	103207	113197
Chromosome10_Phase0	6306120	6306811	Assemblytics_b_1421	74	+	Repeat_contraction	691	617	000083F_003	+	between_alignments	12941	13558
Chromosome10_Phase0	6308102	6308553	Assemblytics_b_1422	375	+	Repeat_contraction	451	76	000083F_003	+	between_alignments	14814	14890
Chromosome10_Phase0	6325162	6327063	Assemblytics_b_1423	1203	+	Repeat_expansion	1901	3104	000083F_003	+	between_alignments	31574	34678
Chromosome10_Phase0	6334004	6334017	Assemblytics_b_1424	327	+	Insertion	-13	314	000083F_003	+	between_alignments	41654	41968
Chromosome10_Phase0	6337208	6346627	Assemblytics_b_1425	440	+	Repeat_contraction	9419	8979	000083F_003	+	between_alignments	45166	54145
Chromosome10_Phase0	6348968	6349189	Assemblytics_b_1426	130	+	Repeat_contraction	221	91	000083F_003	+	between_alignments	56502	56593
Chromosome12_Phase0	35278890	35281236	Assemblytics_b_1427	425	+	Repeat_contraction	2346	1921	000083F_004	+	between_alignments	4892	6813
Chromosome12_Phase0	35274051	35274344	Assemblytics_b_1428	1168	+	Repeat_expansion	293	1461	000083F_004	+	between_alignments	11368	12829
Chromosome10_Phase0	6040742	6055232	Assemblytics_b_1429	4755	+	Repeat_expansion	14490	19245	000083F_016	+	between_alignments	17585	36830
Chromosome17_Phase0	21386627	21389040	Assemblytics_b_1430	749	+	Repeat_contraction	2413	1664	000084F_005	+	between_alignments	13097	14761
Chromosome09_Phase0	27202973	27202982	Assemblytics_b_1434	1916	+	Insertion	-9	1907	000087F_001	+	between_alignments	26270	28177
Chromosome09_Phase0	27195841	27198724	Assemblytics_b_1435	93	+	Repeat_expansion	2883	2976	000087F_001	+	between_alignments	32459	35435
Chromosome09_Phase0	27179856	27185532	Assemblytics_b_1436	6600	+	Repeat_expansion	5676	12276	000087F_001	+	between_alignments	45732	58008
Chromosome09_Phase0	27177708	27177836	Assemblytics_b_1437	185	+	Repeat_expansion	128	313	000087F_001	+	between_alignments	60036	60349
Chromosome09_Phase0	27169085	27173583	Assemblytics_b_1438	641	+	Repeat_expansion	4498	5139	000087F_001	+	between_alignments	64487	69626
Chromosome09_Phase0	27167258	27167265	Assemblytics_b_1439	139	+	Insertion	-7	132	000087F_001	+	between_alignments	71467	71599
Chromosome09_Phase0	27119376	27127654	Assemblytics_b_1442	1867	+	Repeat_contraction	8278	6411	000087F_001	+	between_alignments	94784	101195
Chromosome09_Phase0	27110013	27110014	Assemblytics_b_1443	1520	+	Insertion	0	1520	000087F_001	+	between_alignments	110557	112077
Chromosome09_Phase0	27542388	27547019	Assemblytics_b_1444	4631	+	Deletion	4631	0	000087F_002	+	between_alignments	16978	16978
Chromosome09_Phase0	27551237	27551350	Assemblytics_b_1445	118	+	Tandem_expansion	-113	5	000087F_002	+	between_alignments	21306	21311
Chromosome09_Phase0	27555337	27561355	Assemblytics_b_1446	4524	+	Repeat_contraction	6018	1494	000087F_002	+	between_alignments	25416	26910
Chromosome09_Phase0	27565882	27567487	Assemblytics_b_1447	1047	+	Repeat_expansion	1605	2652	000087F_002	+	between_alignments	31433	34085
Chromosome09_Phase0	27573290	27596338	Assemblytics_b_1448	6208	+	Repeat_contraction	23048	16840	000087F_002	+	between_alignments	39875	56715
Chromosome09_Phase0	27598329	27599986	Assemblytics_b_1449	392	+	Repeat_contraction	1657	1265	000087F_002	+	between_alignments	58701	59966
Chromosome09_Phase0	27604588	27606220	Assemblytics_b_1450	146	+	Repeat_expansion	1632	1778	000087F_002	+	between_alignments	64614	66392
Chromosome09_Phase0	27650915	27651459	Assemblytics_b_1452	518	+	Deletion	544	26	000087F_002	+	between_alignments	73764	73790
Chromosome09_Phase0	27661876	27662431	Assemblytics_b_1453	77	+	Repeat_expansion	555	632	000087F_002	+	between_alignments	84153	84785
Chromosome09_Phase0	27664982	27673664	Assemblytics_b_1454	7497	+	Repeat_contraction	8682	1185	000087F_002	+	between_alignments	87305	88490
Chromosome09_Phase0	27679208	27679826	Assemblytics_b_1455	149	+	Repeat_expansion	618	767	000087F_002	+	between_alignments	93968	94735
Chromosome09_Phase0	27527873	27528028	Assemblytics_b_1457	154	+	Deletion	155	1	000087F_003	+	between_alignments	38393	38394
Chromosome09_Phase0	27525360	27525928	Assemblytics_b_1458	157	+	Repeat_expansion	568	725	000087F_003	+	between_alignments	40345	41070
Chromosome09_Phase0	27517710	27517806	Assemblytics_b_1459	96	+	Deletion	96	0	000087F_003	+	between_alignments	48597	48597
Chromosome09_Phase0	27502075	27503307	Assemblytics_b_1460	180	+	Repeat_contraction	1232	1052	000087F_003	+	between_alignments	63071	64123
Chromosome09_Phase0	27493575	27493717	Assemblytics_b_1461	145	+	Tandem_expansion	-142	3	000087F_003	+	between_alignments	72655	72658
Chromosome09_Phase0	27491255	27491368	Assemblytics_b_1462	113	+	Deletion	113	0	000087F_003	+	between_alignments	74986	74986
Chromosome03_Phase0	3565348	3570791	Assemblytics_b_1464	2107	+	Repeat_expansion	5443	7550	000089F_001	+	between_alignments	30051	37601
Chromosome03_Phase0	3549079	3549593	Assemblytics_b_1465	135	+	Repeat_contraction	514	379	000089F_001	+	between_alignments	53411	53790
Chromosome03_Phase0	3542378	3544192	Assemblytics_b_1466	116	+	Repeat_expansion	1814	1930	000089F_001	+	between_alignments	58706	60636
Chromosome03_Phase0	3527479	3530047	Assemblytics_b_1467	254	+	Repeat_contraction	2568	2314	000089F_001	+	between_alignments	72983	75297
Chromosome03_Phase0	3516227	3520856	Assemblytics_b_1468	674	+	Repeat_contraction	4629	3955	000089F_001	+	between_alignments	81920	85875
Chromosome03_Phase0	3502340	3512011	Assemblytics_b_1469	603	+	Repeat_contraction	9671	9068	000089F_001	+	between_alignments	90082	99150
Chromosome03_Phase0	3479911	3490556	Assemblytics_b_1470	9686	+	Repeat_contraction	10645	959	000089F_001	+	between_alignments	110893	111852
Chromosome03_Phase0	3449934	3464127	Assemblytics_b_1471	477	+	Repeat_expansion	14193	14670	000089F_001	+	between_alignments	127758	142428
Chromosome03_Phase0	3436681	3436807	Assemblytics_b_1472	126	+	Deletion	126	0	000089F_001	+	between_alignments	155661	155661
Chromosome03_Phase0	3424074	3425086	Assemblytics_b_1475	117	+	Repeat_expansion	1012	1129	000089F_001	+	between_alignments	167315	168444
Chromosome03_Phase0	3393782	3393881	Assemblytics_b_1479	99	+	Deletion	99	0	000089F_001	+	between_alignments	200702	200702
Chromosome03_Phase0	3376021	3383224	Assemblytics_b_1480	974	+	Repeat_contraction	7203	6229	000089F_001	+	between_alignments	211288	217517
Chromosome03_Phase0	3356210	3356303	Assemblytics_b_1481	93	+	Deletion	93	0	000089F_001	+	between_alignments	237333	237333
Chromosome03_Phase0	3354990	3355338	Assemblytics_b_1482	274	+	Repeat_contraction	348	74	000089F_001	+	between_alignments	238206	238280
Chromosome03_Phase0	3349773	3350955	Assemblytics_b_1483	1166	+	Deletion	1182	16	000089F_001	+	between_alignments	242322	242338
Chromosome03_Phase0	3040241	3040244	Assemblytics_b_1484	4961	+	Insertion	3	4964	000089F_002	+	between_alignments	17980	22944
Chromosome03_Phase0	3316094	3318006	Assemblytics_b_1486	1881	+	Repeat_expansion	1912	3793	000089F_004	+	between_alignments	4575	8368
Chromosome03_Phase0	3320701	3321466	Assemblytics_b_1487	116	+	Repeat_expansion	765	881	000089F_004	+	between_alignments	11045	11926
Chromosome03_Phase0	2986731	2988796	Assemblytics_b_1490	124	+	Repeat_expansion	2065	2189	000089F_007	+	between_alignments	47692	49881
Chromosome15_Phase0	11411765	11412856	Assemblytics_b_1492	265	+	Repeat_contraction	1091	826	000089F_009	+	between_alignments	5339	6165
Chromosome15_Phase0	11415088	11416986	Assemblytics_b_1493	1423	+	Repeat_expansion	1898	3321	000089F_009	+	between_alignments	8408	11729
Chromosome03_Phase0	3244946	3245023	Assemblytics_b_1495	61	+	Repeat_expansion	77	138	000089F_009	+	between_alignments	32537	32675
Chromosome03_Phase0	3227387	3229668	Assemblytics_b_1496	57	+	Repeat_expansion	2281	2338	000089F_009	+	between_alignments	47893	50231
Chromosome03_Phase0	3216230	3218771	Assemblytics_b_1497	8699	+	Repeat_expansion	2541	11240	000089F_009	+	between_alignments	58874	70114
Chromosome03_Phase0	3202478	3205093	Assemblytics_b_1498	4363	+	Repeat_expansion	2615	6978	000089F_009	+	between_alignments	81209	88187
Chromosome03_Phase0	3189708	3191071	Assemblytics_b_1499	2793	+	Repeat_expansion	1363	4156	000089F_009	+	between_alignments	99577	103733
Chromosome03_Phase0	3188043	3188588	Assemblytics_b_1500	544	+	Deletion	545	1	000089F_009	+	between_alignments	104853	104854
Chromosome03_Phase0	3186438	3186692	Assemblytics_b_1501	251	+	Deletion	254	3	000089F_009	+	between_alignments	106204	106207
Chromosome03_Phase0	3160019	3175091	Assemblytics_b_1502	7168	+	Repeat_contraction	15072	7904	000089F_009	+	between_alignments	117672	125576
Chromosome03_Phase0	3141250	3141348	Assemblytics_b_1506	113	+	Repeat_expansion	98	211	000089F_009	+	between_alignments	146006	146217
Chromosome03_Phase0	3138520	3139902	Assemblytics_b_1507	208	+	Repeat_expansion	1382	1590	000089F_009	+	between_alignments	147566	149156
Chromosome03_Phase0	3108429	3128695	Assemblytics_b_1508	2537	+	Repeat_contraction	20266	17729	000089F_009	+	between_alignments	159010	176739
Chromosome03_Phase0	3083627	3090359	Assemblytics_b_1509	618	+	Repeat_contraction	6732	6114	000089F_009	+	between_alignments	194799	200913
Chromosome03_Phase0	3077830	3081626	Assemblytics_b_1510	638	+	Repeat_expansion	3796	4434	000089F_009	+	between_alignments	202898	207332
Chromosome07_Phase0	23310638	23325173	Assemblytics_b_1515	126	+	Repeat_expansion	14535	14661	000092F_005	+	between_alignments	4911	19572
Chromosome07_Phase0	23767554	23768290	Assemblytics_b_1516	1027	+	Repeat_expansion	736	1763	000092F_006	+	between_alignments	4658	6421
Chromosome07_Phase0	23595755	23596091	Assemblytics_b_1517	270	+	Repeat_expansion	336	606	000092F_007	+	between_alignments	2036	2642
Chromosome07_Phase0	23871142	23932870	Assemblytics_b_1518	7999	+	Repeat_contraction	61728	53729	000092F_020	+	between_alignments	17877	71606
Chromosome07_Phase0	23936887	23937438	Assemblytics_b_1519	470	+	Repeat_contraction	551	81	000092F_020	+	between_alignments	75570	75651
Chromosome07_Phase0	23714329	23715182	Assemblytics_b_1520	102	+	Repeat_expansion	853	955	000092F_021	+	between_alignments	9283	10238
Chromosome07_Phase0	22816974	22817445	Assemblytics_b_1524	466	+	Deletion	471	5	000092F_022	+	between_alignments	87945	87950
Chromosome07_Phase0	22824463	22825008	Assemblytics_b_1525	410	+	Repeat_expansion	545	955	000092F_022	+	between_alignments	94948	95903
Chromosome07_Phase0	22831125	22831126	Assemblytics_b_1526	1350	+	Insertion	0	1350	000092F_022	+	between_alignments	102047	103397
Chromosome07_Phase0	22856929	22857016	Assemblytics_b_1527	87	+	Deletion	87	0	000092F_022	+	between_alignments	129046	129046
Chromosome05_Phase0	519689	520351	Assemblytics_b_1529	658	+	Deletion	662	4	000095F_001	+	between_alignments	66317	66321
Chromosome05_Phase0	531490	534132	Assemblytics_b_1530	958	+	Repeat_expansion	2642	3600	000095F_001	+	between_alignments	77473	81073
Chromosome05_Phase0	535073	542474	Assemblytics_b_1531	3411	+	Repeat_contraction	7401	3990	000095F_001	+	between_alignments	82012	86002
Chromosome05_Phase0	545249	545254	Assemblytics_b_1532	1602	+	Insertion	-5	1597	000095F_001	+	between_alignments	88787	90384
Chromosome05_Phase0	595209	597982	Assemblytics_b_1534	1072	+	Repeat_contraction	2773	1701	000095F_001	+	between_alignments	154014	155715
Chromosome05_Phase0	617544	629073	Assemblytics_b_1536	2444	+	Repeat_expansion	11529	13973	000095F_001	+	between_alignments	164100	178073
Chromosome05_Phase0	713890	715056	Assemblytics_b_1539	74	+	Repeat_expansion	1166	1240	000095F_003	+	between_alignments	17924	19164
Chromosome05_Phase0	730852	739046	Assemblytics_b_1540	2701	+	Repeat_contraction	8194	5493	000095F_003	+	between_alignments	34927	40420
Chromosome05_Phase0	749577	749766	Assemblytics_b_1541	178	+	Deletion	189	11	000095F_003	+	between_alignments	50914	50925
Chromosome05_Phase0	772086	772403	Assemblytics_b_1542	245	+	Repeat_contraction	317	72	000095F_003	+	between_alignments	73172	73244
Chromosome05_Phase0	903488	903489	Assemblytics_b_1543	5158	+	Insertion	0	5158	000095F_005	+	between_alignments	13198	18356
Chromosome05_Phase0	920652	933785	Assemblytics_b_1545	799	+	Repeat_contraction	13133	12334	000095F_005	+	between_alignments	35568	47902
Chromosome05_Phase0	936400	936401	Assemblytics_b_1546	101	+	Insertion	0	101	000095F_005	+	between_alignments	50517	50618
Chromosome05_Phase0	952320	953087	Assemblytics_b_1547	54	+	Repeat_expansion	767	821	000095F_005	+	between_alignments	66548	67369
Chromosome05_Phase0	987957	987976	Assemblytics_b_1548	165	+	Insertion	19	184	000095F_009	+	between_alignments	1622	1806
Chromosome06_Phase0	2334044	2363417	Assemblytics_b_1549	5301	+	Repeat_contraction	29373	24072	000095F_020	+	between_alignments	18126	42198
Chromosome06_Phase0	2372905	2372909	Assemblytics_b_1550	289	+	Insertion	-4	285	000095F_020	+	between_alignments	51712	51997
Chromosome05_Phase0	814831	815119	Assemblytics_b_1551	8704	+	Repeat_expansion	288	8992	000095F_021	+	between_alignments	22731	31723
Scaffold1691_Phase0	NA	NA	Assemblytics_b_1554	8799	+	Deletion	8799	0	000096F_002	+	between_alignments	30011	30011
Chromosome18_Phase0	19745452	19755162	Assemblytics_b_1558	9710	+	Deletion	9710	0	000096F_016	+	between_alignments	34597	34597
Chromosome10_Phase0	27542070	27542116	Assemblytics_b_1561	140	+	Insertion	46	186	000098F_001	+	between_alignments	22886	23072
Chromosome10_Phase0	27546196	27548315	Assemblytics_b_1562	189	+	Repeat_expansion	2119	2308	000098F_001	+	between_alignments	27133	29441
Chromosome10_Phase0	27562416	27562894	Assemblytics_b_1565	478	+	Deletion	478	0	000098F_005	+	between_alignments	2397	2397
Chromosome10_Phase0	27845807	27849277	Assemblytics_b_1566	3428	+	Deletion	3470	42	000098F_023	+	between_alignments	53911	53953
Chromosome06_Phase0	20137598	20137600	Assemblytics_b_1568	103	+	Insertion	2	105	000101F_001	+	between_alignments	13635	13740
Chromosome06_Phase0	20141687	20142391	Assemblytics_b_1569	66	+	Repeat_contraction	704	638	000101F_001	+	between_alignments	17822	18460
Chromosome06_Phase0	20146385	20151697	Assemblytics_b_1570	3993	+	Repeat_contraction	5312	1319	000101F_001	+	between_alignments	22465	23784
Chromosome06_Phase0	20184978	20187531	Assemblytics_b_1572	798	+	Repeat_contraction	2553	1755	000101F_001	+	between_alignments	46306	48061
Chromosome06_Phase0	20196095	20196897	Assemblytics_b_1573	58	+	Repeat_expansion	802	860	000101F_001	+	between_alignments	56630	57490
Chromosome06_Phase0	20197428	20205048	Assemblytics_b_1574	199	+	Repeat_expansion	7620	7819	000101F_001	+	between_alignments	58021	65840
Chromosome06_Phase0	20212713	20212822	Assemblytics_b_1575	109	+	Deletion	109	0	000101F_001	+	between_alignments	73556	73556
Chromosome06_Phase0	20222890	20227155	Assemblytics_b_1576	252	+	Repeat_contraction	4265	4013	000101F_001	+	between_alignments	83660	87673
Chromosome06_Phase0	20231236	20232558	Assemblytics_b_1577	1072	+	Repeat_expansion	1322	2394	000101F_001	+	between_alignments	91755	94149
Chromosome06_Phase0	20307130	20309248	Assemblytics_b_1579	702	+	Repeat_contraction	2118	1416	000101F_006	+	between_alignments	20067	21483
Chromosome06_Phase0	20317645	20320615	Assemblytics_b_1580	103	+	Repeat_expansion	2970	3073	000101F_006	+	between_alignments	29840	32913
Chromosome06_Phase0	20331453	20335308	Assemblytics_b_1581	85	+	Repeat_contraction	3855	3770	000101F_006	+	between_alignments	43779	47549
Chromosome06_Phase0	20342084	20343758	Assemblytics_b_1582	147	+	Repeat_contraction	1674	1527	000101F_006	+	between_alignments	54342	55869
Chromosome06_Phase0	20362992	20380919	Assemblytics_b_1583	2421	+	Repeat_contraction	17927	15506	000101F_006	+	between_alignments	75124	90630
Chromosome06_Phase0	20386847	20396274	Assemblytics_b_1584	1388	+	Repeat_contraction	9427	8039	000101F_006	+	between_alignments	96582	104621
Chromosome06_Phase0	20401878	20404950	Assemblytics_b_1585	120	+	Repeat_contraction	3072	2952	000101F_006	+	between_alignments	110219	113171
Chromosome06_Phase0	20030639	20030650	Assemblytics_b_1587	118	+	Insertion	-11	107	000101F_007	+	between_alignments	56479	56586
Chromosome06_Phase0	20048293	20052508	Assemblytics_b_1588	4212	+	Deletion	4215	3	000101F_007	+	between_alignments	74241	74244
Chromosome06_Phase0	20057198	20058029	Assemblytics_b_1589	805	+	Deletion	831	26	000101F_007	+	between_alignments	78949	78975
Chromosome06_Phase0	20069494	20073938	Assemblytics_b_1590	105	+	Repeat_expansion	4444	4549	000101F_007	+	between_alignments	90454	95003
Chromosome06_Phase0	20097249	20097702	Assemblytics_b_1593	154	+	Repeat_expansion	453	607	000101F_007	+	between_alignments	118788	119395
Chromosome06_Phase0	20106207	20106208	Assemblytics_b_1594	487	+	Insertion	0	487	000101F_007	+	between_alignments	127929	128416
Chromosome08_Phase0	23282068	23282083	Assemblytics_b_1595	275	+	Insertion	15	290	000101F_009	+	between_alignments	18115	18405
Chromosome06_Phase0	19967449	19968418	Assemblytics_b_1596	245	+	Repeat_contraction	969	724	000101F_010	+	between_alignments	19036	19760
Chromosome06_Phase0	19957523	19960809	Assemblytics_b_1597	719	+	Repeat_contraction	3286	2567	000101F_010	+	between_alignments	26408	28975
Chromosome06_Phase0	19950594	19952230	Assemblytics_b_1598	522	+	Repeat_contraction	1636	1114	000101F_010	+	between_alignments	34262	35376
Chromosome06_Phase0	19943493	19943494	Assemblytics_b_1599	1592	+	Insertion	0	1592	000101F_010	+	between_alignments	42475	44067
Chromosome06_Phase0	19927168	19940655	Assemblytics_b_1602	2485	+	Repeat_contraction	13487	11002	000101F_010	+	between_alignments	73538	84540
Chromosome06_Phase0	19911934	19912779	Assemblytics_b_1603	163	+	Repeat_contraction	845	682	000101F_010	+	between_alignments	98911	99593
Chromosome17_Phase0	3658071	3658078	Assemblytics_b_1607	291	+	Insertion	-7	284	000102F_001	+	between_alignments	30167	30451
Chromosome17_Phase0	3656642	3656734	Assemblytics_b_1608	90	+	Deletion	92	2	000102F_001	+	between_alignments	31803	31805
Chromosome09_Phase0	24371697	24375784	Assemblytics_b_1613	62	+	Repeat_expansion	4087	4149	000102F_004	+	between_alignments	16634	20783
Chromosome09_Phase0	24358478	24359366	Assemblytics_b_1614	618	+	Repeat_expansion	888	1506	000102F_004	+	between_alignments	33099	34605
Chromosome09_Phase0	24354929	24355124	Assemblytics_b_1615	186	+	Deletion	195	9	000102F_004	+	between_alignments	37969	37978
Chromosome09_Phase0	24345729	24350152	Assemblytics_b_1616	4299	+	Repeat_expansion	4423	8722	000102F_004	+	between_alignments	42727	51449
Chromosome09_Phase0	24331799	24331885	Assemblytics_b_1617	166	+	Repeat_expansion	86	252	000102F_004	+	between_alignments	65325	65577
Chromosome09_Phase0	24207639	24209003	Assemblytics_b_1619	1364	+	Deletion	1364	0	000102F_025	+	between_alignments	19257	19257
Chromosome09_Phase0	24211781	24219064	Assemblytics_b_1620	4458	+	Repeat_contraction	7283	2825	000102F_025	+	between_alignments	22035	24860
Chromosome09_Phase0	24223397	24223398	Assemblytics_b_1621	106	+	Insertion	0	106	000102F_025	+	between_alignments	29235	29341
Chromosome09_Phase0	24228902	24233871	Assemblytics_b_1622	134	+	Repeat_contraction	4969	4835	000102F_025	+	between_alignments	34838	39673
Chromosome09_Phase0	24236263	24237602	Assemblytics_b_1623	79	+	Repeat_expansion	1339	1418	000102F_025	+	between_alignments	42065	43483
Chromosome09_Phase0	24280907	24280908	Assemblytics_b_1625	106	+	Insertion	0	106	000102F_025	+	between_alignments	63028	63134
Chromosome09_Phase0	24281663	24282888	Assemblytics_b_1626	74	+	Repeat_contraction	1225	1151	000102F_025	+	between_alignments	63891	65042
Chromosome01_Phase0	7242911	7245711	Assemblytics_b_1628	144	+	Repeat_expansion	2800	2944	000102F_025	+	between_alignments	84936	87880
Chromosome01_Phase0	7239737	7240646	Assemblytics_b_1629	139	+	Repeat_contraction	909	770	000102F_025	+	between_alignments	90141	90911
Chromosome01_Phase0	7226431	7226432	Assemblytics_b_1630	1260	+	Insertion	0	1260	000102F_025	+	between_alignments	104300	105560
Chromosome03_Phase0	27531563	27541157	Assemblytics_b_1632	1249	+	Repeat_expansion	9594	10843	000104F_001	+	between_alignments	11411	22254
Chromosome03_Phase0	27542593	27550418	Assemblytics_b_1633	5844	+	Repeat_expansion	7825	13669	000104F_001	+	between_alignments	23687	37356
Chromosome03_Phase0	27563393	27564710	Assemblytics_b_1634	1191	+	Repeat_expansion	1317	2508	000104F_001	+	between_alignments	50268	52776
Chromosome15_Phase0	11844495	11847380	Assemblytics_b_1636	1934	+	Repeat_contraction	2885	951	000104F_002	+	between_alignments	38427	39378
Chromosome15_Phase0	11818381	11820527	Assemblytics_b_1637	515	+	Repeat_expansion	2146	2661	000104F_002	+	between_alignments	63265	65926
Chromosome15_Phase0	11810404	11811026	Assemblytics_b_1638	621	+	Deletion	622	1	000104F_002	+	between_alignments	73246	73247
Chromosome15_Phase0	11794346	11794347	Assemblytics_b_1639	355	+	Insertion	0	355	000104F_002	+	between_alignments	89300	89655
Chromosome15_Phase0	11783226	11788514	Assemblytics_b_1640	3805	+	Repeat_contraction	5288	1483	000104F_002	+	between_alignments	95507	96990
Chromosome15_Phase0	11775675	11775765	Assemblytics_b_1641	90	+	Deletion	90	0	000104F_002	+	between_alignments	104469	104469
Chromosome15_Phase0	11763732	11765930	Assemblytics_b_1642	603	+	Repeat_contraction	2198	1595	000104F_002	+	between_alignments	114282	115877
Chromosome15_Phase0	11718329	11718334	Assemblytics_b_1645	1473	+	Insertion	-5	1468	000104F_002	+	between_alignments	163392	164860
Chromosome15_Phase0	11897329	11899620	Assemblytics_b_1646	146	+	Repeat_contraction	2291	2145	000104F_007	+	between_alignments	16644	18789
Chromosome15_Phase0	11887999	11891633	Assemblytics_b_1647	8031	+	Repeat_expansion	3634	11665	000104F_007	+	between_alignments	24469	36134
Chromosome03_Phase0	27493155	27504966	Assemblytics_b_1650	3359	+	Repeat_expansion	11811	15170	000104F_009	+	between_alignments	22051	37221
Chromosome03_Phase0	27461457	27484769	Assemblytics_b_1651	803	+	Repeat_contraction	23312	22509	000104F_009	+	between_alignments	45610	68119
Chromosome03_Phase0	27450097	27459724	Assemblytics_b_1652	6353	+	Repeat_contraction	9627	3274	000104F_009	+	between_alignments	69847	73121
Chromosome03_Phase0	27440399	27444657	Assemblytics_b_1653	397	+	Repeat_contraction	4258	3861	000104F_009	+	between_alignments	78563	82424
Chromosome03_Phase0	27438810	27438815	Assemblytics_b_1654	719	+	Insertion	-5	714	000104F_009	+	between_alignments	84009	84723
Chromosome03_Phase0	27433606	27435058	Assemblytics_b_1655	71	+	Repeat_contraction	1452	1381	000104F_009	+	between_alignments	88452	89833
Chromosome03_Phase0	27412077	27421561	Assemblytics_b_1656	196	+	Repeat_expansion	9484	9680	000104F_009	+	between_alignments	101846	111526
Chromosome03_Phase0	27399086	27401077	Assemblytics_b_1657	6752	+	Repeat_expansion	1991	8743	000104F_009	+	between_alignments	122455	131198
Chromosome03_Phase0	27344228	27386447	Assemblytics_b_1658	6755	+	Repeat_contraction	42219	35464	000104F_009	+	between_alignments	143883	179347
Chromosome01_Phase0	26934897	26955837	Assemblytics_b_1661	7649	+	Repeat_expansion	20940	28589	000105F_015	+	between_alignments	13894	42483
Chromosome01_Phase0	26959026	26959027	Assemblytics_b_1662	97	+	Insertion	1	98	000105F_015	+	between_alignments	45660	45758
Chromosome01_Phase0	26966366	26966367	Assemblytics_b_1663	166	+	Insertion	0	166	000105F_015	+	between_alignments	53061	53227
Chromosome01_Phase0	26977733	26979381	Assemblytics_b_1664	106	+	Repeat_expansion	1648	1754	000105F_015	+	between_alignments	64514	66268
Chromosome01_Phase0	26982138	26982773	Assemblytics_b_1665	8019	+	Repeat_expansion	635	8654	000105F_015	+	between_alignments	69004	77658
Chromosome01_Phase0	26999678	27000706	Assemblytics_b_1666	997	+	Deletion	1028	31	000105F_015	+	between_alignments	94608	94639
Chromosome01_Phase0	27003383	27003386	Assemblytics_b_1667	691	+	Insertion	-3	688	000105F_015	+	between_alignments	97321	98009
Chromosome01_Phase0	27007215	27009946	Assemblytics_b_1668	1646	+	Repeat_contraction	2731	1085	000105F_015	+	between_alignments	101853	102938
Chromosome01_Phase0	27013674	27013708	Assemblytics_b_1669	893	+	Insertion	34	927	000105F_015	+	between_alignments	106667	107594
Chromosome01_Phase0	27056174	27058715	Assemblytics_b_1673	7501	+	Tandem_expansion	-2541	4960	000105F_015	+	between_alignments	178709	183669
Chromosome16_Phase0	16438781	16438782	Assemblytics_b_1675	481	+	Insertion	0	481	000105F_019	+	between_alignments	4474	4955
Chromosome16_Phase0	16457658	16461115	Assemblytics_b_1676	2950	+	Repeat_contraction	3457	507	000105F_019	+	between_alignments	23933	24440
Chromosome16_Phase0	16469295	16472386	Assemblytics_b_1677	2688	+	Repeat_contraction	3091	403	000105F_019	+	between_alignments	32612	33015
Chromosome16_Phase0	16487997	16488001	Assemblytics_b_1678	790	+	Insertion	4	794	000105F_019	+	between_alignments	48694	49488
Chromosome08_Phase0	3638315	3649878	Assemblytics_b_1681	325	+	Repeat_contraction	11563	11238	000106F_001	+	between_alignments	79352	90590
Chromosome08_Phase0	3633500	3633771	Assemblytics_b_1682	271	+	Deletion	271	0	000106F_001	+	between_alignments	95162	95162
Chromosome08_Phase0	3626553	3626908	Assemblytics_b_1683	2275	+	Repeat_expansion	355	2630	000106F_001	+	between_alignments	101723	104353
Chromosome08_Phase0	3618747	3620609	Assemblytics_b_1684	1014	+	Repeat_contraction	1862	848	000106F_001	+	between_alignments	110289	111137
Chromosome08_Phase0	3608172	3609440	Assemblytics_b_1686	128	+	Repeat_contraction	1268	1140	000106F_001	+	between_alignments	120407	121547
Chromosome08_Phase0	3595042	3597013	Assemblytics_b_1688	514	+	Repeat_contraction	1971	1457	000106F_001	+	between_alignments	132712	134169
Chromosome08_Phase0	3711032	3712539	Assemblytics_b_1690	522	+	Repeat_expansion	1507	2029	000106F_001	+	between_alignments	160695	162724
Chromosome08_Phase0	4071880	4071972	Assemblytics_b_1691	92	+	Deletion	92	0	000106F_002	+	between_alignments	17679	17679
Chromosome08_Phase0	4066913	4066935	Assemblytics_b_1692	795	+	Insertion	22	817	000106F_002	+	between_alignments	22627	23444
Chromosome08_Phase0	4059664	4065757	Assemblytics_b_1693	525	+	Repeat_contraction	6093	5568	000106F_002	+	between_alignments	24598	30166
Chromosome08_Phase0	4036451	4036456	Assemblytics_b_1695	392	+	Insertion	-5	387	000106F_002	+	between_alignments	53447	53834
Chromosome08_Phase0	4034697	4034793	Assemblytics_b_1696	89	+	Deletion	96	7	000106F_002	+	between_alignments	55508	55515
Chromosome08_Phase0	3991255	3991790	Assemblytics_b_1698	524	+	Deletion	535	11	000106F_018	+	between_alignments	39880	39891
Chromosome08_Phase0	3958542	3965765	Assemblytics_b_1700	256	+	Repeat_expansion	7223	7479	000106F_018	+	between_alignments	65297	72776
Chromosome08_Phase0	3957779	3957782	Assemblytics_b_1701	1110	+	Insertion	3	1113	000106F_018	+	between_alignments	73536	74649
Chromosome08_Phase0	3939851	3948154	Assemblytics_b_1702	900	+	Repeat_expansion	8303	9203	000106F_018	+	between_alignments	84300	93503
Chromosome08_Phase0	3933884	3938074	Assemblytics_b_1703	3643	+	Repeat_expansion	4190	7833	000106F_018	+	between_alignments	95284	103117
Chromosome08_Phase0	3915787	3923835	Assemblytics_b_1704	4360	+	Repeat_expansion	8048	12408	000106F_018	+	between_alignments	113170	125578
Chromosome08_Phase0	3892100	3893397	Assemblytics_b_1705	2818	+	Repeat_expansion	1297	4115	000106F_018	+	between_alignments	147917	152032
Chromosome08_Phase0	3884772	3884798	Assemblytics_b_1706	652	+	Insertion	26	678	000106F_018	+	between_alignments	159329	160007
Chromosome08_Phase0	3758605	3759549	Assemblytics_b_1708	944	+	Deletion	944	0	000106F_021	+	between_alignments	13319	13319
Chromosome08_Phase0	3764673	3765425	Assemblytics_b_1709	4316	+	Repeat_expansion	752	5068	000106F_021	+	between_alignments	18513	23581
Chromosome08_Phase0	3769910	3775360	Assemblytics_b_1710	1985	+	Repeat_expansion	5450	7435	000106F_021	+	between_alignments	28072	35507
Chromosome08_Phase0	3778806	3778967	Assemblytics_b_1711	88	+	Repeat_contraction	161	73	000106F_021	+	between_alignments	38967	39040
Chromosome08_Phase0	3782098	3782134	Assemblytics_b_1712	135	+	Insertion	36	171	000106F_021	+	between_alignments	42199	42370
Chromosome08_Phase0	3787825	3791505	Assemblytics_b_1713	1690	+	Repeat_contraction	3680	1990	000106F_021	+	between_alignments	48101	50091
Chromosome08_Phase0	3796323	3799909	Assemblytics_b_1714	1952	+	Repeat_expansion	3586	5538	000106F_021	+	between_alignments	54914	60452
Chromosome10_Phase0	4252080	4254734	Assemblytics_b_1715	1426	+	Repeat_expansion	2654	4080	000107F_001	+	between_alignments	36938	41018
Chromosome10_Phase0	4228716	4234005	Assemblytics_b_1716	264	+	Repeat_contraction	5289	5025	000107F_001	+	between_alignments	59186	64211
Chromosome10_Phase0	4208186	4209777	Assemblytics_b_1719	723	+	Repeat_expansion	1591	2314	000107F_001	+	between_alignments	89815	92129
Chromosome10_Phase0	4202508	4205968	Assemblytics_b_1720	1010	+	Repeat_contraction	3460	2450	000107F_001	+	between_alignments	94347	96797
Chromosome10_Phase0	4193492	4198425	Assemblytics_b_1721	507	+	Repeat_contraction	4933	4426	000107F_001	+	between_alignments	100882	105308
Chromosome10_Phase0	4188627	4188628	Assemblytics_b_1722	831	+	Insertion	0	831	000107F_001	+	between_alignments	110194	111025
Chromosome10_Phase0	4171682	4172038	Assemblytics_b_1725	356	+	Deletion	356	0	000107F_001	+	between_alignments	143274	143274
Chromosome10_Phase0	4162742	4164001	Assemblytics_b_1726	100	+	Repeat_contraction	1259	1159	000107F_001	+	between_alignments	150976	152135
Chromosome10_Phase0	3931168	3932302	Assemblytics_b_1727	1134	+	Deletion	1134	0	000107F_002	+	between_alignments	33794	33794
Chromosome10_Phase0	3954812	3969229	Assemblytics_b_1728	7560	+	Repeat_contraction	14417	6857	000107F_002	+	between_alignments	56350	63207
Chromosome10_Phase0	3990462	3993463	Assemblytics_b_1729	1064	+	Repeat_expansion	3001	4065	000107F_002	+	between_alignments	84465	88530
Chromosome10_Phase0	4000966	4002817	Assemblytics_b_1730	123	+	Repeat_expansion	1851	1974	000107F_002	+	between_alignments	96051	98025
Chromosome10_Phase0	4020950	4025091	Assemblytics_b_1731	2375	+	Repeat_contraction	4141	1766	000107F_002	+	between_alignments	116146	117912
Chromosome10_Phase0	4027435	4032303	Assemblytics_b_1732	1861	+	Repeat_expansion	4868	6729	000107F_002	+	between_alignments	120221	126950
Chromosome10_Phase0	4062898	4063073	Assemblytics_b_1733	175	+	Deletion	175	0	000107F_003	+	between_alignments	15075	15075
Chromosome10_Phase0	4072141	4081442	Assemblytics_b_1734	303	+	Repeat_contraction	9301	8998	000107F_003	+	between_alignments	24130	33128
Chromosome10_Phase0	4116709	4131946	Assemblytics_b_1735	6132	+	Repeat_contraction	15237	9105	000107F_004	+	between_alignments	4832	13937
Chromosome06_Phase0	21604714	21604715	Assemblytics_b_1737	195	+	Insertion	1	196	000109F_001	+	between_alignments	23591	23787
Chromosome06_Phase0	21560090	21565924	Assemblytics_b_1738	4226	+	Repeat_contraction	5834	1608	000109F_004	+	between_alignments	10886	12494
Chromosome06_Phase0	21541650	21549903	Assemblytics_b_1739	851	+	Repeat_contraction	8253	7402	000109F_004	+	between_alignments	22705	30107
Chromosome06_Phase0	21540406	21540407	Assemblytics_b_1740	94	+	Insertion	0	94	000109F_004	+	between_alignments	31346	31440
Chromosome06_Phase0	21536549	21537282	Assemblytics_b_1741	590	+	Repeat_expansion	733	1323	000109F_004	+	between_alignments	34566	35889
Chromosome06_Phase0	21535162	21535170	Assemblytics_b_1742	790	+	Insertion	-8	782	000109F_004	+	between_alignments	37290	38072
Chromosome06_Phase0	21528090	21529292	Assemblytics_b_1743	303	+	Repeat_contraction	1202	899	000109F_004	+	between_alignments	43956	44855
Chromosome06_Phase0	21499247	21509279	Assemblytics_b_1744	1920	+	Repeat_contraction	10032	8112	000109F_004	+	between_alignments	63769	71881
Chromosome06_Phase0	21471895	21474847	Assemblytics_b_1746	2536	+	Repeat_contraction	2952	416	000109F_004	+	between_alignments	79431	79847
Chromosome06_Phase0	21465417	21467040	Assemblytics_b_1747	1426	+	Repeat_expansion	1623	3049	000109F_004	+	between_alignments	84729	87778
Chromosome03_Phase0	5221329	5222951	Assemblytics_b_1748	479	+	Repeat_contraction	1622	1143	000110F_001	+	between_alignments	12923	14066
Chromosome03_Phase0	5224516	5235067	Assemblytics_b_1749	2513	+	Repeat_contraction	10551	8038	000110F_001	+	between_alignments	15633	23671
Chromosome03_Phase0	5241427	5252373	Assemblytics_b_1750	471	+	Repeat_contraction	10946	10475	000110F_001	+	between_alignments	30031	40506
Chromosome03_Phase0	5304316	5314682	Assemblytics_b_1753	499	+	Repeat_contraction	10366	9867	000110F_001	+	between_alignments	92697	102564
Chromosome03_Phase0	4920557	4933054	Assemblytics_b_1754	7006	+	Repeat_contraction	12497	5491	000110F_002	+	between_alignments	22360	27851
Chromosome03_Phase0	4934735	4935350	Assemblytics_b_1755	572	+	Repeat_expansion	615	1187	000110F_002	+	between_alignments	29523	30710
Chromosome03_Phase0	4942760	4942761	Assemblytics_b_1756	128	+	Insertion	0	128	000110F_002	+	between_alignments	38060	38188
Chromosome03_Phase0	4947866	4956113	Assemblytics_b_1757	664	+	Repeat_expansion	8247	8911	000110F_002	+	between_alignments	43293	52204
Chromosome03_Phase0	5058638	5060742	Assemblytics_b_1759	386	+	Repeat_expansion	2104	2490	000110F_018	+	between_alignments	19559	22049
Chromosome03_Phase0	5079755	5079867	Assemblytics_b_1760	198	+	Tandem_expansion	-112	86	000110F_018	+	between_alignments	41274	41360
Chromosome03_Phase0	5084740	5086033	Assemblytics_b_1761	604	+	Repeat_contraction	1293	689	000110F_018	+	between_alignments	46346	47035
Chromosome03_Phase0	5168957	5192049	Assemblytics_b_1764	9884	+	Repeat_contraction	23092	13208	000110F_019	+	between_alignments	15038	28246
Chromosome03_Phase0	5160738	5167722	Assemblytics_b_1765	757	+	Repeat_expansion	6984	7741	000110F_019	+	between_alignments	29484	37225
Chromosome01_Phase0	34753374	34756885	Assemblytics_b_1766	3511	+	Deletion	3511	0	000112F_002	+	between_alignments	36272	36272
Chromosome01_Phase0	34758001	34760318	Assemblytics_b_1767	2317	+	Deletion	2317	0	000112F_002	+	between_alignments	37383	37383
Chromosome01_Phase0	34781039	34781043	Assemblytics_b_1768	9643	+	Insertion	-4	9639	000112F_002	+	between_alignments	58122	67761
Chromosome01_Phase0	34783203	34784510	Assemblytics_b_1769	242	+	Repeat_contraction	1307	1065	000112F_002	+	between_alignments	69918	70983
Chromosome01_Phase0	34905856	34906007	Assemblytics_b_1771	378	+	Repeat_expansion	151	529	000112F_003	+	between_alignments	19734	20263
Chromosome01_Phase0	34921113	34923325	Assemblytics_b_1772	63	+	Repeat_contraction	2212	2149	000112F_003	+	between_alignments	35341	37490
Chromosome01_Phase0	34935898	34938110	Assemblytics_b_1773	2355	+	Repeat_expansion	2212	4567	000112F_003	+	between_alignments	50180	54747
Chromosome01_Phase0	34959322	34959323	Assemblytics_b_1774	597	+	Insertion	1	598	000112F_003	+	between_alignments	75995	76593
Chromosome01_Phase0	34966131	34966138	Assemblytics_b_1775	462	+	Insertion	-7	455	000112F_003	+	between_alignments	83454	83909
Chromosome01_Phase0	34985389	34992426	Assemblytics_b_1776	4103	+	Repeat_contraction	7037	2934	000112F_003	+	between_alignments	103356	106290
Chromosome01_Phase0	35004219	35005285	Assemblytics_b_1777	895	+	Repeat_expansion	1066	1961	000112F_003	+	between_alignments	118072	120033
Chromosome01_Phase0	35008580	35009056	Assemblytics_b_1778	178	+	Repeat_contraction	476	298	000112F_003	+	between_alignments	123339	123637
Scaffold3667_Phase0	NA	NA	Assemblytics_b_1780	196	+	Repeat_expansion	3149	3345	000112F_018	+	between_alignments	13431	16776
Chromosome01_Phase0	34838888	34847965	Assemblytics_b_1782	5488	+	Repeat_contraction	9077	3589	000112F_019	+	between_alignments	36859	40448
Chromosome01_Phase0	34833424	34834406	Assemblytics_b_1783	58	+	Repeat_contraction	982	924	000112F_019	+	between_alignments	44927	45851
Chromosome01_Phase0	34829753	34829754	Assemblytics_b_1784	269	+	Insertion	0	269	000112F_019	+	between_alignments	49514	49783
Chromosome03_Phase0	7959262	7962482	Assemblytics_b_1787	6448	+	Repeat_expansion	3220	9668	000113F_001	+	between_alignments	2871	12539
Chromosome03_Phase0	7881174	7900229	Assemblytics_b_1789	1377	+	Repeat_expansion	19055	20432	000113F_001	+	between_alignments	27525	47957
Chromosome03_Phase0	7876759	7880264	Assemblytics_b_1791	1935	+	Repeat_expansion	3505	5440	000113F_001	+	between_alignments	60048	65488
Chromosome03_Phase0	7870652	7871852	Assemblytics_b_1792	268	+	Repeat_contraction	1200	932	000113F_001	+	between_alignments	70415	71347
Chromosome03_Phase0	7855181	7865114	Assemblytics_b_1793	7123	+	Repeat_contraction	9933	2810	000113F_001	+	between_alignments	76871	79681
Chromosome03_Phase0	7772820	7781049	Assemblytics_b_1799	8221	+	Deletion	8229	8	000113F_001	+	between_alignments	148758	148766
Chromosome03_Phase0	7766616	7767051	Assemblytics_b_1800	799	+	Repeat_expansion	435	1234	000113F_001	+	between_alignments	154529	155763
Chromosome03_Phase0	7761618	7761891	Assemblytics_b_1801	4381	+	Repeat_expansion	273	4654	000113F_001	+	between_alignments	160489	165143
Chromosome03_Phase0	7749085	7751616	Assemblytics_b_1802	876	+	Repeat_expansion	2531	3407	000113F_001	+	between_alignments	175155	178562
Chromosome03_Phase0	7446113	7450221	Assemblytics_b_1806	756	+	Repeat_expansion	4108	4864	000113F_004	+	between_alignments	12879	17743
Chromosome03_Phase0	7451121	7451977	Assemblytics_b_1807	9356	+	Repeat_expansion	856	10212	000113F_004	+	between_alignments	18651	28863
Chromosome03_Phase0	7456727	7459973	Assemblytics_b_1808	410	+	Repeat_expansion	3246	3656	000113F_004	+	between_alignments	33589	37245
Chromosome03_Phase0	7472717	7473072	Assemblytics_b_1810	125	+	Repeat_expansion	355	480	000113F_004	+	between_alignments	73328	73808
Chromosome03_Phase0	7478215	7478220	Assemblytics_b_1811	150	+	Insertion	-5	145	000113F_004	+	between_alignments	78930	79075
Chromosome03_Phase0	7481589	7492742	Assemblytics_b_1812	2223	+	Repeat_expansion	11153	13376	000113F_004	+	between_alignments	82496	95872
Chromosome03_Phase0	7328586	7340145	Assemblytics_b_1815	4504	+	Repeat_expansion	11559	16063	000113F_009	+	between_alignments	30301	46364
Chromosome03_Phase0	7345492	7346985	Assemblytics_b_1816	616	+	Repeat_contraction	1493	877	000113F_009	+	between_alignments	51729	52606
Chromosome03_Phase0	7349920	7369340	Assemblytics_b_1817	1866	+	Repeat_expansion	19420	21286	000113F_009	+	between_alignments	55539	76825
Chromosome16_Phase0	3758456	3761806	Assemblytics_b_1818	2402	+	Repeat_expansion	3350	5752	000114F_001	+	between_alignments	27763	33515
Chromosome16_Phase0	3755477	3755772	Assemblytics_b_1819	73	+	Repeat_contraction	295	222	000114F_001	+	between_alignments	36194	36416
Chromosome16_Phase0	3751836	3752231	Assemblytics_b_1820	341	+	Repeat_expansion	395	736	000114F_001	+	between_alignments	39661	40397
Chromosome16_Phase0	3747114	3747116	Assemblytics_b_1821	4783	+	Insertion	-2	4781	000114F_001	+	between_alignments	45125	49906
Chromosome16_Phase0	3744547	3744548	Assemblytics_b_1822	479	+	Insertion	0	479	000114F_001	+	between_alignments	52491	52970
Chromosome16_Phase0	3727554	3732302	Assemblytics_b_1824	1300	+	Repeat_contraction	4748	3448	000114F_001	+	between_alignments	87687	91135
Chromosome16_Phase0	3726185	3726186	Assemblytics_b_1825	142	+	Insertion	-1	141	000114F_001	+	between_alignments	92507	92648
Chromosome16_Phase0	3721040	3724986	Assemblytics_b_1826	101	+	Repeat_contraction	3946	3845	000114F_001	+	between_alignments	93839	97684
Chromosome16_Phase0	3711848	3720466	Assemblytics_b_1827	1033	+	Repeat_expansion	8618	9651	000114F_001	+	between_alignments	98255	107906
Chromosome16_Phase0	3698728	3702393	Assemblytics_b_1829	2440	+	Repeat_expansion	3665	6105	000114F_001	+	between_alignments	117339	123444
Chromosome04_Phase0	6370471	6378562	Assemblytics_b_1831	1373	+	Repeat_contraction	8091	6718	000114F_011	+	between_alignments	35850	42568
Chromosome16_Phase0	3639639	3647864	Assemblytics_b_1832	572	+	Repeat_contraction	8225	7653	000114F_012	+	between_alignments	2523	10176
Chromosome16_Phase0	3651274	3653268	Assemblytics_b_1833	773	+	Repeat_contraction	1994	1221	000114F_012	+	between_alignments	13597	14818
Chromosome02_Phase0	13548691	13548692	Assemblytics_b_1834	172	+	Insertion	1	173	000114F_013	+	between_alignments	12185	12358
Chromosome02_Phase0	13533457	13546248	Assemblytics_b_1835	310	+	Repeat_contraction	12791	12481	000114F_013	+	between_alignments	14814	27295
Chromosome02_Phase0	13521643	13532262	Assemblytics_b_1836	8923	+	Repeat_expansion	10619	19542	000114F_013	+	between_alignments	28489	48031
Chromosome02_Phase0	13518839	13519030	Assemblytics_b_1837	191	+	Deletion	191	0	000114F_013	+	between_alignments	50633	50633
Chromosome02_Phase0	13511282	13516152	Assemblytics_b_1838	3017	+	Repeat_contraction	4870	1853	000114F_013	+	between_alignments	53319	55172
Chromosome02_Phase0	13507386	13507403	Assemblytics_b_1839	109	+	Insertion	-17	92	000114F_013	+	between_alignments	59056	59148
Chromosome02_Phase0	13491176	13493028	Assemblytics_b_1840	1922	+	Repeat_expansion	1852	3774	000114F_013	+	between_alignments	73527	77301
Chromosome16_Phase0	3809252	3809992	Assemblytics_b_1843	740	+	Deletion	740	0	000114F_013	+	between_alignments	161473	161473
Chromosome16_Phase0	3814644	3817948	Assemblytics_b_1844	560	+	Repeat_contraction	3304	2744	000114F_013	+	between_alignments	166107	168851
Chromosome16_Phase0	3819957	3820089	Assemblytics_b_1845	79	+	Repeat_contraction	132	53	000114F_013	+	between_alignments	170860	170913
Chromosome16_Phase0	3823104	3827647	Assemblytics_b_1846	1550	+	Repeat_contraction	4543	2993	000114F_013	+	between_alignments	173902	176895
Chromosome16_Phase0	3925836	3928092	Assemblytics_b_1849	120	+	Repeat_expansion	2256	2376	000114F_013	+	between_alignments	220329	222705
Chromosome14_Phase0	7455048	7455049	Assemblytics_b_1850	121	+	Insertion	0	121	000118F_001	+	between_alignments	25003	25124
Chromosome14_Phase0	7465509	7477553	Assemblytics_b_1851	2066	+	Repeat_contraction	12044	9978	000118F_001	+	between_alignments	35639	45617
Chromosome14_Phase0	7487338	7488088	Assemblytics_b_1852	417	+	Repeat_expansion	750	1167	000118F_001	+	between_alignments	55379	56546
Chromosome14_Phase0	7495413	7495719	Assemblytics_b_1853	94	+	Repeat_contraction	306	212	000118F_001	+	between_alignments	63846	64058
Chromosome14_Phase0	7513559	7524607	Assemblytics_b_1854	3158	+	Repeat_contraction	11048	7890	000118F_001	+	between_alignments	81787	89677
Chromosome14_Phase0	7529866	7532525	Assemblytics_b_1855	269	+	Repeat_expansion	2659	2928	000118F_001	+	between_alignments	94974	97902
Chromosome14_Phase0	7537014	7540353	Assemblytics_b_1856	101	+	Repeat_contraction	3339	3238	000118F_001	+	between_alignments	102388	105626
Chromosome14_Phase0	7542696	7543011	Assemblytics_b_1857	295	+	Deletion	315	20	000118F_001	+	between_alignments	107972	107992
Chromosome14_Phase0	7558950	7558959	Assemblytics_b_1859	1692	+	Insertion	-9	1683	000118F_001	+	between_alignments	124031	125714
Chromosome14_Phase0	7561332	7565657	Assemblytics_b_1860	1977	+	Repeat_contraction	4325	2348	000118F_001	+	between_alignments	128089	130437
Chromosome14_Phase0	7582361	7585001	Assemblytics_b_1861	342	+	Repeat_contraction	2640	2298	000118F_001	+	between_alignments	147068	149366
Chromosome14_Phase0	7603638	7604506	Assemblytics_b_1865	1233	+	Repeat_expansion	868	2101	000118F_001	+	between_alignments	171511	173612
Chromosome14_Phase0	7660456	7660700	Assemblytics_b_1867	512	+	Repeat_expansion	244	756	000118F_002	+	between_alignments	2982	3738
Chromosome14_Phase0	7665568	7685272	Assemblytics_b_1868	592	+	Repeat_expansion	19704	20296	000118F_002	+	between_alignments	8621	28917
Chromosome14_Phase0	7751372	7754270	Assemblytics_b_1871	801	+	Repeat_contraction	2898	2097	000118F_002	+	between_alignments	105544	107641
Chromosome14_Phase0	7759603	7760814	Assemblytics_b_1872	74	+	Repeat_contraction	1211	1137	000118F_002	+	between_alignments	112992	114129
Chromosome14_Phase0	7762870	7762872	Assemblytics_b_1873	246	+	Insertion	-2	244	000118F_002	+	between_alignments	116178	116422
Chromosome14_Phase0	7773164	7780850	Assemblytics_b_1874	125	+	Repeat_contraction	7686	7561	000118F_002	+	between_alignments	126761	134322
Chromosome14_Phase0	7835728	7836246	Assemblytics_b_1877	528	+	Deletion	518	-10	000118F_002	-	between_alignments	211861	211871
Chromosome14_Phase0	7849535	7850146	Assemblytics_b_1878	101	+	Repeat_contraction	611	510	000118F_002	+	between_alignments	225129	225639
Chromosome14_Phase0	8152850	8170329	Assemblytics_b_1880	7068	+	Repeat_contraction	17479	10411	000118F_006	+	between_alignments	12427	22838
Chromosome14_Phase0	8052053	8056071	Assemblytics_b_1883	228	+	Repeat_contraction	4018	3790	000118F_006	+	between_alignments	40279	44069
Chromosome14_Phase0	8037334	8037599	Assemblytics_b_1884	151	+	Repeat_contraction	265	114	000118F_006	+	between_alignments	58497	58611
Chromosome14_Phase0	8032681	8032689	Assemblytics_b_1885	1075	+	Insertion	-8	1067	000118F_006	+	between_alignments	63238	64305
Chromosome14_Phase0	8011756	8029010	Assemblytics_b_1886	4905	+	Repeat_expansion	17254	22159	000118F_006	+	between_alignments	67984	90143
Chromosome14_Phase0	7941749	7948466	Assemblytics_b_1889	4849	+	Repeat_contraction	6717	1868	000118F_006	+	between_alignments	143900	145768
Chromosome14_Phase0	7934182	7936437	Assemblytics_b_1890	239	+	Repeat_expansion	2255	2494	000118F_006	+	between_alignments	151063	153557
Chromosome14_Phase0	7923242	7931997	Assemblytics_b_1891	5983	+	Repeat_expansion	8755	14738	000118F_006	+	between_alignments	155757	170495
Chromosome14_Phase0	7916462	7918364	Assemblytics_b_1892	1123	+	Repeat_expansion	1902	3025	000118F_006	+	between_alignments	175375	178400
Chromosome17_Phase0	6741861	6742731	Assemblytics_b_1893	7498	+	Repeat_expansion	870	8368	000119F_002	+	between_alignments	11443	19811
Chromosome09_Phase0	30686641	30687520	Assemblytics_b_1895	2481	+	Repeat_expansion	879	3360	000121F_001	+	between_alignments	23025	26385
Chromosome09_Phase0	30690540	30690541	Assemblytics_b_1896	133	+	Insertion	0	133	000121F_001	+	between_alignments	29424	29557
Chromosome09_Phase0	30719654	30719655	Assemblytics_b_1898	99	+	Insertion	0	99	000121F_001	+	between_alignments	68659	68758
Chromosome09_Phase0	30737896	30739784	Assemblytics_b_1899	183	+	Repeat_expansion	1888	2071	000121F_001	+	between_alignments	87165	89236
Chromosome09_Phase0	30750430	30750435	Assemblytics_b_1900	160	+	Insertion	-5	155	000121F_001	+	between_alignments	99900	100055
Chromosome09_Phase0	30757709	30759929	Assemblytics_b_1901	1346	+	Repeat_contraction	2220	874	000121F_001	+	between_alignments	107349	108223
Chromosome09_Phase0	30767360	30767469	Assemblytics_b_1902	936	+	Repeat_expansion	109	1045	000121F_001	+	between_alignments	115620	116665
Chromosome09_Phase0	30800859	30801034	Assemblytics_b_1903	166	+	Deletion	175	9	000121F_001	+	between_alignments	149931	149940
Chromosome12_Phase0	6267275	6267839	Assemblytics_b_1907	350	+	Repeat_expansion	564	914	000121F_002	+	between_alignments	41697	42611
Chromosome12_Phase0	6257880	6264919	Assemblytics_b_1908	6783	+	Repeat_contraction	7039	256	000121F_002	+	between_alignments	44947	45203
Chromosome12_Phase0	6249597	6250805	Assemblytics_b_1909	67	+	Repeat_contraction	1208	1141	000121F_002	+	between_alignments	52315	53456
Chromosome09_Phase0	30872617	30872976	Assemblytics_b_1910	341	+	Deletion	359	18	000121F_003	+	between_alignments	67218	67236
Chromosome12_Phase0	6327509	6328824	Assemblytics_b_1911	815	+	Repeat_expansion	1315	2130	000121F_008	+	between_alignments	30567	32697
Chromosome05_Phase0	9298456	9302252	Assemblytics_b_1912	942	+	Repeat_expansion	3796	4738	000123F_001	+	between_alignments	24899	29637
Chromosome05_Phase0	9290663	9293654	Assemblytics_b_1913	1208	+	Repeat_contraction	2991	1783	000123F_001	+	between_alignments	34487	36270
Chromosome05_Phase0	9288370	9288371	Assemblytics_b_1914	1208	+	Insertion	-1	1207	000123F_001	+	between_alignments	38542	39749
Chromosome05_Phase0	9284760	9287217	Assemblytics_b_1915	601	+	Repeat_expansion	2457	3058	000123F_001	+	between_alignments	40906	43964
[truncated: 3,349 more rows]
