# Supplementary material for: Large structural variations in the haplotype‐resolved African cassava genome
Source: Plant J. 2021 Nov 10;108(6):1830–48. doi: 10.1111/tpj.15543 (PMC9299708; doi:10.1111/tpj.15543)
Supplement: Supplementary file 5 — File S4. Allele specific analysis and relation to structural variants in 11 tissues. [file TPJ-108-1830-s007.xlsx]

## Sheet: fec
baseMean	log2FoldChange	lfcSE	stat	pvalue	padj	geneid	contrast	tissue	ASE_type	contig	start	stop	stream	maker	gene	idk	strand	idk2	id	indel_chrm	indel_start	indel_end	type	size	dist
3.9349	-2.21252	1.0536	-2.09997	0.0357317	0.126331	tme7p0_01G00003	count_b_vs_a	fec	No ASE	Chromosome01_Phase0	11638	13332	Upstream	maker	gene	.	-	.	ID=tme7p0_01G00003;Name=tme7p0_01G00003;Alias=maker-Chr01_P0-augustus-gene-0.33;Dbxref=InterPro:IPR026841,Pfam:PF14378;Note=Similar to ROD1: Phosphatidylcholine:diacylglycerol cholinephosphotransferase 1 (Arabidopsis thaliana OX%3D3702)	Chromosome01_Phase0	178485	188029	Deletion	9544	-165154
3.9349	-2.21252	1.0536	-2.09997	0.0357317	0.126331	tme7p0_01G00003	count_b_vs_a	fec	No ASE	Chromosome01_Phase0	11638	13332	Downstream	maker	gene	.	-	.	ID=tme7p0_01G00003;Name=tme7p0_01G00003;Alias=maker-Chr01_P0-augustus-gene-0.33;Dbxref=InterPro:IPR026841,Pfam:PF14378;Note=Similar to ROD1: Phosphatidylcholine:diacylglycerol cholinephosphotransferase 1 (Arabidopsis thaliana OX%3D3702)	.	-1	-1	.	-1	-1
43.8404	0.0868653	0.254393	0.341461	0.732756	0.907602	tme7p0_01G00007	count_b_vs_a	fec	No ASE	Chromosome01_Phase0	193357	197224	Upstream	maker	gene	.	+	.	ID=tme7p0_01G00007;Name=tme7p0_01G00007;Alias=maker-Chr01_P0-augustus-gene-2.21;Dbxref=InterPro:IPR011016,Pfam:PF12906;Note=Protein of unknown function;Ontology_term=GO:0008270	Chromosome01_Phase0	178485	188029	Deletion	9544	-5328
43.8404	0.0868653	0.254393	0.341461	0.732756	0.907602	tme7p0_01G00007	count_b_vs_a	fec	No ASE	Chromosome01_Phase0	193357	197224	Downstream	maker	gene	.	+	.	ID=tme7p0_01G00007;Name=tme7p0_01G00007;Alias=maker-Chr01_P0-augustus-gene-2.21;Dbxref=InterPro:IPR011016,Pfam:PF12906;Note=Protein of unknown function;Ontology_term=GO:0008270	Chromosome01_Phase0	327228	331790	Deletion	4566	130005
43.4374	0.323595	0.204255	1.58427	0.113133	0.307022	tme7p0_01G00008	count_b_vs_a	fec	No ASE	Chromosome01_Phase0	200340	204808	Upstream	maker	gene	.	+	.	ID=tme7p0_01G00008;Name=tme7p0_01G00008;Alias=maker-Chr01_P0-augustus-gene-2.22;Dbxref=InterPro:IPR003441,Pfam:PF02365;Note=Similar to NTL9: Protein NTM1-like 9 (Arabidopsis thaliana OX%3D3702);Ontology_term=GO:0003677,GO:0006355	Chromosome01_Phase0	178485	188029	Deletion	9544	-12311
43.4374	0.323595	0.204255	1.58427	0.113133	0.307022	tme7p0_01G00008	count_b_vs_a	fec	No ASE	Chromosome01_Phase0	200340	204808	Downstream	maker	gene	.	+	.	ID=tme7p0_01G00008;Name=tme7p0_01G00008;Alias=maker-Chr01_P0-augustus-gene-2.22;Dbxref=InterPro:IPR003441,Pfam:PF02365;Note=Similar to NTL9: Protein NTM1-like 9 (Arabidopsis thaliana OX%3D3702);Ontology_term=GO:0003677,GO:0006355	Chromosome01_Phase0	327228	331790	Deletion	4566	122421
37.7498	-1.20293	0.26001	-4.62649	3.71922e-06	2.96669e-05	tme7p0_01G00015	count_b_vs_a	fec	Partial ASE	Chromosome01_Phase0	807637	810383	Upstream	maker	gene	.	-	.	ID=tme7p0_01G00015;Name=tme7p0_01G00015;Alias=maker-Chr01_P0-snap-gene-8.28;Note=Protein of unknown function	Chromosome01_Phase0	828083	830351	Deletion	2270	-17701
37.7498	-1.20293	0.26001	-4.62649	3.71922e-06	2.96669e-05	tme7p0_01G00015	count_b_vs_a	fec	Partial ASE	Chromosome01_Phase0	807637	810383	Downstream	maker	gene	.	-	.	ID=tme7p0_01G00015;Name=tme7p0_01G00015;Alias=maker-Chr01_P0-snap-gene-8.28;Note=Protein of unknown function	.	-1	-1	.	-1	-1
4.14398	1.51322	1.58164	0.956743	0.338697	0.62855	tme7p0_01G00022	count_b_vs_a	fec	No ASE	Chromosome01_Phase0	1002499	1003635	Upstream	maker	gene	.	-	.	ID=tme7p0_01G00022;Name=tme7p0_01G00022;Alias=augustus-Chr01_P0-processed-gene-10.8;Dbxref=InterPro:IPR003340,Pfam:PF02362;Note=Similar to NGA1: B3 domain-containing transcription factor NGA1 (Arabidopsis thaliana OX%3D3702);Ontology_term=GO:0003677	Chromosome01_Phase0	1019771	1019771	Insertion	84	-16136
4.14398	1.51322	1.58164	0.956743	0.338697	0.62855	tme7p0_01G00022	count_b_vs_a	fec	No ASE	Chromosome01_Phase0	1002499	1003635	Downstream	maker	gene	.	-	.	ID=tme7p0_01G00022;Name=tme7p0_01G00022;Alias=augustus-Chr01_P0-processed-gene-10.8;Dbxref=InterPro:IPR003340,Pfam:PF02362;Note=Similar to NGA1: B3 domain-containing transcription factor NGA1 (Arabidopsis thaliana OX%3D3702);Ontology_term=GO:0003677	Chromosome01_Phase0	999253	999253	Insertion	68	3245
4.86753	-3.32337	0.897456	-3.7031	0.000212982	0.00132648	tme7p0_01G00023	count_b_vs_a	fec	Partial ASE	Chromosome01_Phase0	1057728	1063719	Upstream	maker	gene	.	+	.	ID=tme7p0_01G00023;Name=tme7p0_01G00023;Alias=maker-Chr01_P0-augustus-gene-10.24;Dbxref=InterPro:IPR004217,Pfam:PF02953;Note=Similar to TIM13: Mitochondrial import inner membrane translocase subunit TIM13 (Arabidopsis thaliana OX%3D3702)	Chromosome01_Phase0	1019771	1019771	Insertion	84	-37956
4.86753	-3.32337	0.897456	-3.7031	0.000212982	0.00132648	tme7p0_01G00023	count_b_vs_a	fec	Partial ASE	Chromosome01_Phase0	1057728	1063719	Downstream	maker	gene	.	+	.	ID=tme7p0_01G00023;Name=tme7p0_01G00023;Alias=maker-Chr01_P0-augustus-gene-10.24;Dbxref=InterPro:IPR004217,Pfam:PF02953;Note=Similar to TIM13: Mitochondrial import inner membrane translocase subunit TIM13 (Arabidopsis thaliana OX%3D3702)	Chromosome01_Phase0	1163628	1163632	Insertion	628	99910
49.407	0.383823	0.293623	1.3072	0.191146	0.44182	tme7p0_01G00024	count_b_vs_a	fec	No ASE	Chromosome01_Phase0	1086854	1089877	Upstream	maker	gene	.	-	.	ID=tme7p0_01G00024;Name=tme7p0_01G00024;Alias=maker-Chr01_P0-augustus-gene-11.13;Dbxref=InterPro:IPR020783,InterPro:IPR020784,Pfam:PF00298,Pfam:PF03946;Note=Similar to RPL11: 50S ribosomal protein L11%2C chloroplastic (Arabidopsis thaliana OX%3D3702);Ontology_term=GO:0003735,GO:0005840,GO:0006412	Chromosome01_Phase0	1163628	1163632	Insertion	628	-73752
49.407	0.383823	0.293623	1.3072	0.191146	0.44182	tme7p0_01G00024	count_b_vs_a	fec	No ASE	Chromosome01_Phase0	1086854	1089877	Downstream	maker	gene	.	-	.	ID=tme7p0_01G00024;Name=tme7p0_01G00024;Alias=maker-Chr01_P0-augustus-gene-11.13;Dbxref=InterPro:IPR020783,InterPro:IPR020784,Pfam:PF00298,Pfam:PF03946;Note=Similar to RPL11: 50S ribosomal protein L11%2C chloroplastic (Arabidopsis thaliana OX%3D3702);Ontology_term=GO:0003735,GO:0005840,GO:0006412	.	-1	-1	.	-1	-1
6.28044	-0.840924	1.71486	-0.490376	0.623868	0.852777	tme7p0_01G00025	count_b_vs_a	fec	No ASE	Chromosome01_Phase0	1135724	1139595	Upstream	maker	gene	.	-	.	ID=tme7p0_01G00025;Name=tme7p0_01G00025;Alias=maker-Chr01_P0-augustus-gene-11.14;Dbxref=InterPro:IPR004159,Pfam:PF03141;Note=Similar to At1g33170: Probable methyltransferase PMT18 (Arabidopsis thaliana OX%3D3702);Ontology_term=GO:0008168	Chromosome01_Phase0	1163628	1163632	Insertion	628	-24034
6.28044	-0.840924	1.71486	-0.490376	0.623868	0.852777	tme7p0_01G00025	count_b_vs_a	fec	No ASE	Chromosome01_Phase0	1135724	1139595	Downstream	maker	gene	.	-	.	ID=tme7p0_01G00025;Name=tme7p0_01G00025;Alias=maker-Chr01_P0-augustus-gene-11.14;Dbxref=InterPro:IPR004159,Pfam:PF03141;Note=Similar to At1g33170: Probable methyltransferase PMT18 (Arabidopsis thaliana OX%3D3702);Ontology_term=GO:0008168	.	-1	-1	.	-1	-1
56.4376	0.123088	1.21998	0.100893	0.919636	0.985644	tme7p0_01G00026	count_b_vs_a	fec	No ASE	Chromosome01_Phase0	1177225	1179358	Upstream	maker	gene	.	+	.	ID=tme7p0_01G00026;Name=tme7p0_01G00026;Alias=maker-Chr01_P0-snap-gene-11.15;Dbxref=InterPro:IPR001841,Pfam:PF13639;Note=Similar to ATL79: RING-H2 finger protein ATL79 (Arabidopsis thaliana OX%3D3702)	Chromosome01_Phase0	1163628	1163632	Insertion	628	-13593
56.4376	0.123088	1.21998	0.100893	0.919636	0.985644	tme7p0_01G00026	count_b_vs_a	fec	No ASE	Chromosome01_Phase0	1177225	1179358	Downstream	maker	gene	.	+	.	ID=tme7p0_01G00026;Name=tme7p0_01G00026;Alias=maker-Chr01_P0-snap-gene-11.15;Dbxref=InterPro:IPR001841,Pfam:PF13639;Note=Similar to ATL79: RING-H2 finger protein ATL79 (Arabidopsis thaliana OX%3D3702)	Chromosome01_Phase0	1381391	1381441	Deletion	50	202034
50.2269	0.00121452	0.261218	0.00464945	0.99629	0.998238	tme7p0_01G00027	count_b_vs_a	fec	No ASE	Chromosome01_Phase0	1187411	1190393	Upstream	maker	gene	.	+	.	ID=tme7p0_01G00027;Name=tme7p0_01G00027;Alias=maker-Chr01_P0-augustus-gene-12.18;Note=Protein of unknown function	Chromosome01_Phase0	1163628	1163632	Insertion	628	-23779
50.2269	0.00121452	0.261218	0.00464945	0.99629	0.998238	tme7p0_01G00027	count_b_vs_a	fec	No ASE	Chromosome01_Phase0	1187411	1190393	Downstream	maker	gene	.	+	.	ID=tme7p0_01G00027;Name=tme7p0_01G00027;Alias=maker-Chr01_P0-augustus-gene-12.18;Note=Protein of unknown function	Chromosome01_Phase0	1381391	1381441	Deletion	50	190999
457.941	-9.22276	0.619059	-14.898	3.39391e-50	1.37283e-47	tme7p0_01G00040	count_b_vs_a	fec	Complete ASE	Chromosome01_Phase0	1476782	1479267	Upstream	maker	gene	.	+	.	ID=tme7p0_01G00040;Name=tme7p0_01G00040;Alias=maker-Chr01_P0-augustus-gene-14.29;Dbxref=InterPro:IPR002048,Pfam:PF13499;Note=Similar to Calmodulin (Lilium longiflorum OX%3D4690);Ontology_term=GO:0005509	Chromosome01_Phase0	1381391	1381441	Deletion	50	-95341
457.941	-9.22276	0.619059	-14.898	3.39391e-50	1.37283e-47	tme7p0_01G00040	count_b_vs_a	fec	Complete ASE	Chromosome01_Phase0	1476782	1479267	Downstream	maker	gene	.	+	.	ID=tme7p0_01G00040;Name=tme7p0_01G00040;Alias=maker-Chr01_P0-augustus-gene-14.29;Dbxref=InterPro:IPR002048,Pfam:PF13499;Note=Similar to Calmodulin (Lilium longiflorum OX%3D4690);Ontology_term=GO:0005509	Chromosome01_Phase0	1745189	1745249	Deletion	60	265923
49.9147	-10.0201	1.19594	-8.37847	5.36219e-17	1.86476e-15	tme7p0_01G00041	count_b_vs_a	fec	Complete ASE	Chromosome01_Phase0	1485438	1498714	Upstream	maker	gene	.	-	.	ID=tme7p0_01G00041;Name=tme7p0_01G00041;Alias=maker-Chr01_P0-augustus-gene-15.27;Dbxref=InterPro:IPR006895,InterPro:IPR006896,InterPro:IPR006900,InterPro:IPR007123,InterPro:IPR012990,Pfam:PF00626,Pfam:PF04810,Pfam:PF04811,Pfam:PF04815,Pfam:PF08033;Note=Similar to SEC23A: Protein transport protein Sec23A (Homo sapiens OX%3D9606);Ontology_term=GO:0006886,GO:0006888,GO:0008270,GO:0030127	Chromosome01_Phase0	1745189	1745249	Deletion	60	-246476
49.9147	-10.0201	1.19594	-8.37847	5.36219e-17	1.86476e-15	tme7p0_01G00041	count_b_vs_a	fec	Complete ASE	Chromosome01_Phase0	1485438	1498714	Downstream	maker	gene	.	-	.	ID=tme7p0_01G00041;Name=tme7p0_01G00041;Alias=maker-Chr01_P0-augustus-gene-15.27;Dbxref=InterPro:IPR006895,InterPro:IPR006896,InterPro:IPR006900,InterPro:IPR007123,InterPro:IPR012990,Pfam:PF00626,Pfam:PF04810,Pfam:PF04811,Pfam:PF04815,Pfam:PF08033;Note=Similar to SEC23A: Protein transport protein Sec23A (Homo sapiens OX%3D9606);Ontology_term=GO:0006886,GO:0006888,GO:0008270,GO:0030127	.	-1	-1	.	-1	-1
46.0213	-0.030815	0.24869	-0.123909	0.901387	0.982849	tme7p0_01G00047	count_b_vs_a	fec	No ASE	Chromosome01_Phase0	1625670	1634903	Upstream	maker	gene	.	-	.	ID=tme7p0_01G00047;Name=tme7p0_01G00047;Alias=maker-Chr01_P0-augustus-gene-16.15;Dbxref=InterPro:IPR001752,Pfam:PF00225;Note=Similar to KIN12B: Kinesin-like protein KIN-12B (Arabidopsis thaliana OX%3D3702);Ontology_term=GO:0003777,GO:0005524,GO:0007018,GO:0008017	Chromosome01_Phase0	1745189	1745249	Deletion	60	-110287
46.0213	-0.030815	0.24869	-0.123909	0.901387	0.982849	tme7p0_01G00047	count_b_vs_a	fec	No ASE	Chromosome01_Phase0	1625670	1634903	Downstream	maker	gene	.	-	.	ID=tme7p0_01G00047;Name=tme7p0_01G00047;Alias=maker-Chr01_P0-augustus-gene-16.15;Dbxref=InterPro:IPR001752,Pfam:PF00225;Note=Similar to KIN12B: Kinesin-like protein KIN-12B (Arabidopsis thaliana OX%3D3702);Ontology_term=GO:0003777,GO:0005524,GO:0007018,GO:0008017	.	-1	-1	.	-1	-1
411.771	0.227687	0.25059	0.908602	0.36356	0.65508	tme7p0_01G00049	count_b_vs_a	fec	No ASE	Chromosome01_Phase0	1702190	1706239	Upstream	maker	gene	.	+	.	ID=tme7p0_01G00049;Name=tme7p0_01G00049;Alias=maker-Chr01_P0-augustus-gene-17.20;Dbxref=InterPro:IPR008826,Pfam:PF05694;Note=Similar to SBP2: Selenium-binding protein 2 (Arabidopsis thaliana OX%3D3702);Ontology_term=GO:0008430	Chromosome01_Phase0	1381391	1381441	Deletion	50	-320749
411.771	0.227687	0.25059	0.908602	0.36356	0.65508	tme7p0_01G00049	count_b_vs_a	fec	No ASE	Chromosome01_Phase0	1702190	1706239	Downstream	maker	gene	.	+	.	ID=tme7p0_01G00049;Name=tme7p0_01G00049;Alias=maker-Chr01_P0-augustus-gene-17.20;Dbxref=InterPro:IPR008826,Pfam:PF05694;Note=Similar to SBP2: Selenium-binding protein 2 (Arabidopsis thaliana OX%3D3702);Ontology_term=GO:0008430	Chromosome01_Phase0	1745189	1745249	Deletion	60	38951
6.00779	0.31912	0.498208	0.640536	0.521824	0.79027	tme7p0_01G00050	count_b_vs_a	fec	No ASE	Chromosome01_Phase0	1713995	1715572	Upstream	maker	gene	.	-	.	ID=tme7p0_01G00050;Name=tme7p0_01G00050;Alias=maker-Chr01_P0-snap-gene-17.27;Dbxref=InterPro:IPR004263,Pfam:PF03016;Note=Similar to GT14: Probable xyloglucan galactosyltransferase GT14 (Arabidopsis thaliana OX%3D3702);Ontology_term=GO:0006486,GO:0016757	Chromosome01_Phase0	1745189	1745249	Deletion	60	-29618
6.00779	0.31912	0.498208	0.640536	0.521824	0.79027	tme7p0_01G00050	count_b_vs_a	fec	No ASE	Chromosome01_Phase0	1713995	1715572	Downstream	maker	gene	.	-	.	ID=tme7p0_01G00050;Name=tme7p0_01G00050;Alias=maker-Chr01_P0-snap-gene-17.27;Dbxref=InterPro:IPR004263,Pfam:PF03016;Note=Similar to GT14: Probable xyloglucan galactosyltransferase GT14 (Arabidopsis thaliana OX%3D3702);Ontology_term=GO:0006486,GO:0016757	.	-1	-1	.	-1	-1
92.2952	-9.74975	1.19544	-8.15581	3.46835e-16	1.04739e-14	tme7p0_01G00053	count_b_vs_a	fec	Complete ASE	Chromosome01_Phase0	1763489	1767815	Upstream	maker	gene	.	+	.	ID=tme7p0_01G00053;Name=tme7p0_01G00053;Alias=maker-Chr01_P0-augustus-gene-17.21;Dbxref=InterPro:IPR002048,Pfam:PF13202,Pfam:PF13833;Note=Similar to CBL3: Calcineurin B-like protein 3 (Arabidopsis thaliana OX%3D3702);Ontology_term=GO:0005509	Chromosome01_Phase0	1745189	1745249	Deletion	60	-18240
92.2952	-9.74975	1.19544	-8.15581	3.46835e-16	1.04739e-14	tme7p0_01G00053	count_b_vs_a	fec	Complete ASE	Chromosome01_Phase0	1763489	1767815	Downstream	maker	gene	.	+	.	ID=tme7p0_01G00053;Name=tme7p0_01G00053;Alias=maker-Chr01_P0-augustus-gene-17.21;Dbxref=InterPro:IPR002048,Pfam:PF13202,Pfam:PF13833;Note=Similar to CBL3: Calcineurin B-like protein 3 (Arabidopsis thaliana OX%3D3702);Ontology_term=GO:0005509	Chromosome01_Phase0	1816465	1816920	Deletion	455	48651
6.9913	-0.248062	0.551237	-0.45001	0.652703	0.865678	tme7p0_01G00054	count_b_vs_a	fec	No ASE	Chromosome01_Phase0	1777868	1781003	Upstream	maker	gene	.	-	.	ID=tme7p0_01G00054;Name=tme7p0_01G00054;Alias=maker-Chr01_P0-augustus-gene-17.24;Dbxref=InterPro:IPR001404,InterPro:IPR003594,Pfam:PF00183,Pfam:PF02518;Note=Similar to HSC80: Heat shock cognate protein 80 (Solanum lycopersicum OX%3D4081);Ontology_term=GO:0005524,GO:0006457,GO:0051082	Chromosome01_Phase0	1816465	1816920	Deletion	455	-35463
6.9913	-0.248062	0.551237	-0.45001	0.652703	0.865678	tme7p0_01G00054	count_b_vs_a	fec	No ASE	Chromosome01_Phase0	1777868	1781003	Downstream	maker	gene	.	-	.	ID=tme7p0_01G00054;Name=tme7p0_01G00054;Alias=maker-Chr01_P0-augustus-gene-17.24;Dbxref=InterPro:IPR001404,InterPro:IPR003594,Pfam:PF00183,Pfam:PF02518;Note=Similar to HSC80: Heat shock cognate protein 80 (Solanum lycopersicum OX%3D4081);Ontology_term=GO:0005524,GO:0006457,GO:0051082	.	-1	-1	.	-1	-1
8.10103	-7.03013	1.27636	-5.50796	3.63009e-08	3.59755e-07	tme7p0_01G00057	count_b_vs_a	fec	Complete ASE	Chromosome01_Phase0	1820642	1828613	Upstream	maker	gene	.	-	.	ID=tme7p0_01G00057;Name=tme7p0_01G00057;Alias=maker-Chr01_P0-augustus-gene-18.28;Dbxref=InterPro:IPR003783,Pfam:PF02631;Note=Similar to recX: Regulatory protein RecX (Pseudomonas fluorescens OX%3D294);Ontology_term=GO:0006282	Chromosome01_Phase0	1981762	1981777	Insertion	696	-153150
8.10103	-7.03013	1.27636	-5.50796	3.63009e-08	3.59755e-07	tme7p0_01G00057	count_b_vs_a	fec	Complete ASE	Chromosome01_Phase0	1820642	1828613	Downstream	maker	gene	.	-	.	ID=tme7p0_01G00057;Name=tme7p0_01G00057;Alias=maker-Chr01_P0-augustus-gene-18.28;Dbxref=InterPro:IPR003783,Pfam:PF02631;Note=Similar to recX: Regulatory protein RecX (Pseudomonas fluorescens OX%3D294);Ontology_term=GO:0006282	.	-1	-1	.	-1	-1
47.9602	-10.3549	1.19089	-8.69514	3.46408e-18	1.4588e-16	tme7p0_01G00069	count_b_vs_a	fec	Complete ASE	Chromosome01_Phase0	1926224	1939740	Upstream	maker	gene	.	+	.	ID=tme7p0_01G00069;Name=tme7p0_01G00069;Alias=maker-Chr01_P0-snap-gene-19.46;Dbxref=InterPro:IPR022800,Pfam:PF06093;Note=Similar to At5g63670: Transcription elongation factor SPT4 homolog 2 (Arabidopsis thaliana OX%3D3702)	Chromosome01_Phase0	1816465	1816920	Deletion	455	-109304
47.9602	-10.3549	1.19089	-8.69514	3.46408e-18	1.4588e-16	tme7p0_01G00069	count_b_vs_a	fec	Complete ASE	Chromosome01_Phase0	1926224	1939740	Downstream	maker	gene	.	+	.	ID=tme7p0_01G00069;Name=tme7p0_01G00069;Alias=maker-Chr01_P0-snap-gene-19.46;Dbxref=InterPro:IPR022800,Pfam:PF06093;Note=Similar to At5g63670: Transcription elongation factor SPT4 homolog 2 (Arabidopsis thaliana OX%3D3702)	Chromosome01_Phase0	1981762	1981777	Insertion	696	42023
58.2878	-9.25395	1.19858	-7.72078	1.15624e-14	2.75972e-13	tme7p0_01G00072	count_b_vs_a	fec	Complete ASE	Chromosome01_Phase0	1982543	1988754	Upstream	maker	gene	.	+	.	ID=tme7p0_01G00072;Name=tme7p0_01G00072;Alias=maker-Chr01_P0-snap-gene-19.49;Dbxref=InterPro:IPR004837,Pfam:PF01699;Note=Similar to CAX5: Vacuolar cation/proton exchanger 5 (Arabidopsis thaliana OX%3D3702);Ontology_term=GO:0016021,GO:0055085	Chromosome01_Phase0	1981762	1981777	Insertion	696	-766
58.2878	-9.25395	1.19858	-7.72078	1.15624e-14	2.75972e-13	tme7p0_01G00072	count_b_vs_a	fec	Complete ASE	Chromosome01_Phase0	1982543	1988754	Downstream	maker	gene	.	+	.	ID=tme7p0_01G00072;Name=tme7p0_01G00072;Alias=maker-Chr01_P0-snap-gene-19.49;Dbxref=InterPro:IPR004837,Pfam:PF01699;Note=Similar to CAX5: Vacuolar cation/proton exchanger 5 (Arabidopsis thaliana OX%3D3702);Ontology_term=GO:0016021,GO:0055085	Chromosome01_Phase0	2020519	2020522	Insertion	192	31766
14.7984	-0.0473151	0.47513	-0.0995834	0.920675	0.985644	tme7p0_01G00073	count_b_vs_a	fec	No ASE	Chromosome01_Phase0	1998473	2013242	Upstream	maker	gene	.	+	.	ID=tme7p0_01G00073;Name=tme7p0_01G00073;Alias=augustus-Chr01_P0-processed-gene-20.0;Dbxref=InterPro:IPR013057,InterPro:IPR018227,Pfam:PF01490,Pfam:PF03222;Note=Similar to AAP7: Probable amino acid permease 7 (Arabidopsis thaliana OX%3D3702);Ontology_term=GO:0003333	Chromosome01_Phase0	1981762	1981777	Insertion	696	-16696
14.7984	-0.0473151	0.47513	-0.0995834	0.920675	0.985644	tme7p0_01G00073	count_b_vs_a	fec	No ASE	Chromosome01_Phase0	1998473	2013242	Downstream	maker	gene	.	+	.	ID=tme7p0_01G00073;Name=tme7p0_01G00073;Alias=augustus-Chr01_P0-processed-gene-20.0;Dbxref=InterPro:IPR013057,InterPro:IPR018227,Pfam:PF01490,Pfam:PF03222;Note=Similar to AAP7: Probable amino acid permease 7 (Arabidopsis thaliana OX%3D3702);Ontology_term=GO:0003333	Chromosome01_Phase0	2020519	2020522	Insertion	192	7278
79.2641	-0.130478	0.1813	-0.71968	0.471722	0.753842	tme7p0_01G00075	count_b_vs_a	fec	No ASE	Chromosome01_Phase0	2031199	2045786	Upstream	maker	gene	.	-	.	ID=tme7p0_01G00075;Name=tme7p0_01G00075;Alias=maker-Chr01_P0-snap-gene-20.31;Dbxref=InterPro:IPR032430,Pfam:PF16507;Note=Similar to PA200: Proteasome activator subunit 4 (Arabidopsis thaliana OX%3D3702)	Chromosome01_Phase0	3741065	3741066	Insertion	166	-1695280
79.2641	-0.130478	0.1813	-0.71968	0.471722	0.753842	tme7p0_01G00075	count_b_vs_a	fec	No ASE	Chromosome01_Phase0	2031199	2045786	Downstream	maker	gene	.	-	.	ID=tme7p0_01G00075;Name=tme7p0_01G00075;Alias=maker-Chr01_P0-snap-gene-20.31;Dbxref=InterPro:IPR032430,Pfam:PF16507;Note=Similar to PA200: Proteasome activator subunit 4 (Arabidopsis thaliana OX%3D3702)	.	-1	-1	.	-1	-1
24.9835	-0.63607	0.33225	-1.91443	0.0555648	0.179616	tme7p0_01G00076	count_b_vs_a	fec	No ASE	Chromosome01_Phase0	2065251	2068147	Upstream	maker	gene	.	-	.	ID=tme7p0_01G00076;Name=tme7p0_01G00076;Alias=maker-Chr01_P0-snap-gene-20.32;Dbxref=InterPro:IPR003690,Pfam:PF02536;Note=Protein of unknown function;Ontology_term=GO:0003690,GO:0006355	Chromosome01_Phase0	3741065	3741066	Insertion	166	-1672919
24.9835	-0.63607	0.33225	-1.91443	0.0555648	0.179616	tme7p0_01G00076	count_b_vs_a	fec	No ASE	Chromosome01_Phase0	2065251	2068147	Downstream	maker	gene	.	-	.	ID=tme7p0_01G00076;Name=tme7p0_01G00076;Alias=maker-Chr01_P0-snap-gene-20.32;Dbxref=InterPro:IPR003690,Pfam:PF02536;Note=Protein of unknown function;Ontology_term=GO:0003690,GO:0006355	.	-1	-1	.	-1	-1
14.4886	-0.316275	0.431828	-0.73241	0.463918	0.747355	tme7p0_01G00077	count_b_vs_a	fec	No ASE	Chromosome01_Phase0	2094182	2105469	Upstream	maker	gene	.	-	.	ID=tme7p0_01G00077;Name=tme7p0_01G00077;Alias=maker-Chr01_P0-snap-gene-21.28;Dbxref=InterPro:IPR003690,Pfam:PF02536;Note=Similar to MTERF8: Transcription termination factor MTERF8%2C chloroplastic (Arabidopsis thaliana OX%3D3702);Ontology_term=GO:0003690,GO:0006355	Chromosome01_Phase0	3741065	3741066	Insertion	166	-1635597
14.4886	-0.316275	0.431828	-0.73241	0.463918	0.747355	tme7p0_01G00077	count_b_vs_a	fec	No ASE	Chromosome01_Phase0	2094182	2105469	Downstream	maker	gene	.	-	.	ID=tme7p0_01G00077;Name=tme7p0_01G00077;Alias=maker-Chr01_P0-snap-gene-21.28;Dbxref=InterPro:IPR003690,Pfam:PF02536;Note=Similar to MTERF8: Transcription termination factor MTERF8%2C chloroplastic (Arabidopsis thaliana OX%3D3702);Ontology_term=GO:0003690,GO:0006355	.	-1	-1	.	-1	-1
54.9031	0.387141	0.282661	1.36963	0.170803	0.408371	tme7p0_01G00080	count_b_vs_a	fec	No ASE	Chromosome01_Phase0	2221682	2225995	Upstream	maker	gene	.	-	.	ID=tme7p0_01G00080;Name=tme7p0_01G00080;Alias=maker-Chr01_P0-augustus-gene-22.25;Note=Similar to At4g26480: KH domain-containing protein At4g26480 (Arabidopsis thaliana OX%3D3702)	Chromosome01_Phase0	3741065	3741066	Insertion	166	-1515071
54.9031	0.387141	0.282661	1.36963	0.170803	0.408371	tme7p0_01G00080	count_b_vs_a	fec	No ASE	Chromosome01_Phase0	2221682	2225995	Downstream	maker	gene	.	-	.	ID=tme7p0_01G00080;Name=tme7p0_01G00080;Alias=maker-Chr01_P0-augustus-gene-22.25;Note=Similar to At4g26480: KH domain-containing protein At4g26480 (Arabidopsis thaliana OX%3D3702)	.	-1	-1	.	-1	-1
48.9767	-7.35924	0.621318	-11.8446	2.29624e-32	3.52956e-30	tme7p0_01G00081	count_b_vs_a	fec	Complete ASE	Chromosome01_Phase0	2233134	2237717	Upstream	maker	gene	.	+	.	ID=tme7p0_01G00081;Name=tme7p0_01G00081;Alias=maker-Chr01_P0-snap-gene-22.27;Dbxref=InterPro:IPR000608,Pfam:PF00179;Note=Similar to UBC8: Ubiquitin-conjugating enzyme E2 8 (Arabidopsis thaliana OX%3D3702)	Chromosome01_Phase0	2020519	2020522	Insertion	192	-212612
48.9767	-7.35924	0.621318	-11.8446	2.29624e-32	3.52956e-30	tme7p0_01G00081	count_b_vs_a	fec	Complete ASE	Chromosome01_Phase0	2233134	2237717	Downstream	maker	gene	.	+	.	ID=tme7p0_01G00081;Name=tme7p0_01G00081;Alias=maker-Chr01_P0-snap-gene-22.27;Dbxref=InterPro:IPR000608,Pfam:PF00179;Note=Similar to UBC8: Ubiquitin-conjugating enzyme E2 8 (Arabidopsis thaliana OX%3D3702)	Chromosome01_Phase0	3741065	3741066	Insertion	166	1503349
26.4288	0.0453986	0.282836	0.160512	0.872478	0.970676	tme7p0_01G00083	count_b_vs_a	fec	No ASE	Chromosome01_Phase0	2283230	2289342	Upstream	maker	gene	.	+	.	ID=tme7p0_01G00083;Name=tme7p0_01G00083;Alias=maker-Chr01_P0-snap-gene-23.56;Dbxref=InterPro:IPR001251,InterPro:IPR011074,Pfam:PF00650,Pfam:PF03765;Note=Similar to SFH13: Phosphatidylinositol/phosphatidylcholine transfer protein SFH13 (Arabidopsis thaliana OX%3D3702)	Chromosome01_Phase0	2020519	2020522	Insertion	192	-262708
26.4288	0.0453986	0.282836	0.160512	0.872478	0.970676	tme7p0_01G00083	count_b_vs_a	fec	No ASE	Chromosome01_Phase0	2283230	2289342	Downstream	maker	gene	.	+	.	ID=tme7p0_01G00083;Name=tme7p0_01G00083;Alias=maker-Chr01_P0-snap-gene-23.56;Dbxref=InterPro:IPR001251,InterPro:IPR011074,Pfam:PF00650,Pfam:PF03765;Note=Similar to SFH13: Phosphatidylinositol/phosphatidylcholine transfer protein SFH13 (Arabidopsis thaliana OX%3D3702)	Chromosome01_Phase0	3741065	3741066	Insertion	166	1451724
136.156	0.187891	0.26348	0.713113	0.475776	0.757526	tme7p0_01G00084	count_b_vs_a	fec	No ASE	Chromosome01_Phase0	2291259	2295519	Upstream	maker	gene	.	-	.	ID=tme7p0_01G00084;Name=tme7p0_01G00084;Alias=maker-Chr01_P0-snap-gene-23.58;Note=Similar to LLG1: GPI-anchored protein LLG1 (Arabidopsis thaliana OX%3D3702)	Chromosome01_Phase0	3741065	3741066	Insertion	166	-1445547
136.156	0.187891	0.26348	0.713113	0.475776	0.757526	tme7p0_01G00084	count_b_vs_a	fec	No ASE	Chromosome01_Phase0	2291259	2295519	Downstream	maker	gene	.	-	.	ID=tme7p0_01G00084;Name=tme7p0_01G00084;Alias=maker-Chr01_P0-snap-gene-23.58;Note=Similar to LLG1: GPI-anchored protein LLG1 (Arabidopsis thaliana OX%3D3702)	.	-1	-1	.	-1	-1
1445.3	1.00407	0.373852	2.68573	0.00723716	0.0326895	tme7p0_01G00085	count_b_vs_a	fec	Partial ASE	Chromosome01_Phase0	2301396	2301851	Upstream	maker	gene	.	+	.	ID=tme7p0_01G00085;Name=tme7p0_01G00085;Alias=augustus-Chr01_P0-processed-gene-23.2;Dbxref=InterPro:IPR000549,Pfam:PF01241;Note=Similar to PSAG: Photosystem I reaction center subunit V%2C chloroplastic (Arabidopsis thaliana OX%3D3702);Ontology_term=GO:0009522,GO:0015979,GO:0016020	Chromosome01_Phase0	2020519	2020522	Insertion	192	-280874
1445.3	1.00407	0.373852	2.68573	0.00723716	0.0326895	tme7p0_01G00085	count_b_vs_a	fec	Partial ASE	Chromosome01_Phase0	2301396	2301851	Downstream	maker	gene	.	+	.	ID=tme7p0_01G00085;Name=tme7p0_01G00085;Alias=augustus-Chr01_P0-processed-gene-23.2;Dbxref=InterPro:IPR000549,Pfam:PF01241;Note=Similar to PSAG: Photosystem I reaction center subunit V%2C chloroplastic (Arabidopsis thaliana OX%3D3702);Ontology_term=GO:0009522,GO:0015979,GO:0016020	Chromosome01_Phase0	3741065	3741066	Insertion	166	1439215
5.34226	0.336688	0.638494	0.527315	0.597975	0.836348	tme7p0_01G00086	count_b_vs_a	fec	No ASE	Chromosome01_Phase0	2302110	2302889	Upstream	maker	gene	.	-	.	ID=tme7p0_01G00086;Name=tme7p0_01G00086;Alias=maker-Chr01_P0-snap-gene-23.59;Note=Protein of unknown function	Chromosome01_Phase0	3741065	3741066	Insertion	166	-1438177
5.34226	0.336688	0.638494	0.527315	0.597975	0.836348	tme7p0_01G00086	count_b_vs_a	fec	No ASE	Chromosome01_Phase0	2302110	2302889	Downstream	maker	gene	.	-	.	ID=tme7p0_01G00086;Name=tme7p0_01G00086;Alias=maker-Chr01_P0-snap-gene-23.59;Note=Protein of unknown function	.	-1	-1	.	-1	-1
5.17277	-0.711248	0.609536	-1.16687	0.243264	0.516038	tme7p0_01G00088	count_b_vs_a	fec	No ASE	Chromosome01_Phase0	2326143	2336523	Upstream	maker	gene	.	-	.	ID=tme7p0_01G00088;Name=tme7p0_01G00088;Alias=maker-Chr01_P0-snap-gene-23.60;Dbxref=InterPro:IPR004895,Pfam:PF03208;Note=Similar to PRA1G2: PRA1 family protein G2 (Arabidopsis thaliana OX%3D3702)	Chromosome01_Phase0	3741065	3741066	Insertion	166	-1404543
5.17277	-0.711248	0.609536	-1.16687	0.243264	0.516038	tme7p0_01G00088	count_b_vs_a	fec	No ASE	Chromosome01_Phase0	2326143	2336523	Downstream	maker	gene	.	-	.	ID=tme7p0_01G00088;Name=tme7p0_01G00088;Alias=maker-Chr01_P0-snap-gene-23.60;Dbxref=InterPro:IPR004895,Pfam:PF03208;Note=Similar to PRA1G2: PRA1 family protein G2 (Arabidopsis thaliana OX%3D3702)	.	-1	-1	.	-1	-1
85.0001	0.277259	0.169318	1.6375	0.101525	0.284459	tme7p0_01G00089	count_b_vs_a	fec	No ASE	Chromosome01_Phase0	2344867	2352287	Upstream	maker	gene	.	-	.	ID=tme7p0_01G00089;Name=tme7p0_01G00089;Alias=maker-Chr01_P0-augustus-gene-23.55;Note=Protein of unknown function	Chromosome01_Phase0	3741065	3741066	Insertion	166	-1388779
85.0001	0.277259	0.169318	1.6375	0.101525	0.284459	tme7p0_01G00089	count_b_vs_a	fec	No ASE	Chromosome01_Phase0	2344867	2352287	Downstream	maker	gene	.	-	.	ID=tme7p0_01G00089;Name=tme7p0_01G00089;Alias=maker-Chr01_P0-augustus-gene-23.55;Note=Protein of unknown function	.	-1	-1	.	-1	-1
40.7805	0.256527	0.293292	0.874646	0.381767	0.674033	tme7p0_01G00090	count_b_vs_a	fec	No ASE	Chromosome01_Phase0	2395860	2412770	Upstream	maker	gene	.	-	.	ID=tme7p0_01G00090;Name=tme7p0_01G00090;Alias=augustus-Chr01_P0-processed-gene-24.1;Note=Similar to At4g26450: Uncharacterized protein At4g26450 (Arabidopsis thaliana OX%3D3702)	Chromosome01_Phase0	3741065	3741066	Insertion	166	-1328296
40.7805	0.256527	0.293292	0.874646	0.381767	0.674033	tme7p0_01G00090	count_b_vs_a	fec	No ASE	Chromosome01_Phase0	2395860	2412770	Downstream	maker	gene	.	-	.	ID=tme7p0_01G00090;Name=tme7p0_01G00090;Alias=augustus-Chr01_P0-processed-gene-24.1;Note=Similar to At4g26450: Uncharacterized protein At4g26450 (Arabidopsis thaliana OX%3D3702)	.	-1	-1	.	-1	-1
3.46003	1.49347	0.62295	2.39742	0.0165109	0.0666473	tme7p0_01G00091	count_b_vs_a	fec	No ASE	Chromosome01_Phase0	2435146	2452255	Upstream	maker	gene	.	+	.	ID=tme7p0_01G00091;Name=tme7p0_01G00091;Alias=maker-Chr01_P0-snap-gene-24.38;Dbxref=InterPro:IPR000644,InterPro:IPR001807,Pfam:PF00571,Pfam:PF00654;Note=Similar to CLC-F: Chloride channel protein CLC-f (Arabidopsis thaliana OX%3D3702);Ontology_term=GO:0005247,GO:0006821,GO:0016020,GO:0055085	Chromosome01_Phase0	2020519	2020522	Insertion	192	-414624
3.46003	1.49347	0.62295	2.39742	0.0165109	0.0666473	tme7p0_01G00091	count_b_vs_a	fec	No ASE	Chromosome01_Phase0	2435146	2452255	Downstream	maker	gene	.	+	.	ID=tme7p0_01G00091;Name=tme7p0_01G00091;Alias=maker-Chr01_P0-snap-gene-24.38;Dbxref=InterPro:IPR000644,InterPro:IPR001807,Pfam:PF00571,Pfam:PF00654;Note=Similar to CLC-F: Chloride channel protein CLC-f (Arabidopsis thaliana OX%3D3702);Ontology_term=GO:0005247,GO:0006821,GO:0016020,GO:0055085	Chromosome01_Phase0	3741065	3741066	Insertion	166	1288811
83.0696	-0.0437628	0.302071	-0.144876	0.884809	0.976339	tme7p0_01G00092	count_b_vs_a	fec	No ASE	Chromosome01_Phase0	2462175	2467200	Upstream	maker	gene	.	-	.	ID=tme7p0_01G00092;Name=tme7p0_01G00092;Alias=maker-Chr01_P0-augustus-gene-24.36;Dbxref=InterPro:IPR003657,Pfam:PF03106;Note=Similar to WRKY2: Probable WRKY transcription factor 2 (Arabidopsis thaliana OX%3D3702);Ontology_term=GO:0003700,GO:0006355,GO:0043565	Chromosome01_Phase0	3741065	3741066	Insertion	166	-1273866
83.0696	-0.0437628	0.302071	-0.144876	0.884809	0.976339	tme7p0_01G00092	count_b_vs_a	fec	No ASE	Chromosome01_Phase0	2462175	2467200	Downstream	maker	gene	.	-	.	ID=tme7p0_01G00092;Name=tme7p0_01G00092;Alias=maker-Chr01_P0-augustus-gene-24.36;Dbxref=InterPro:IPR003657,Pfam:PF03106;Note=Similar to WRKY2: Probable WRKY transcription factor 2 (Arabidopsis thaliana OX%3D3702);Ontology_term=GO:0003700,GO:0006355,GO:0043565	.	-1	-1	.	-1	-1
4.2118	0.000164491	0.831877	0.000197735	0.999842	0.999907	tme7p0_01G00093	count_b_vs_a	fec	No ASE	Chromosome01_Phase0	2481446	2486048	Upstream	maker	gene	.	-	.	ID=tme7p0_01G00093;Name=tme7p0_01G00093;Alias=maker-Chr01_P0-snap-gene-24.41;Dbxref=InterPro:IPR000719,InterPro:IPR001611,InterPro:IPR013210,Pfam:PF00069,Pfam:PF08263,Pfam:PF13855;Note=Similar to BRL3: Receptor-like protein kinase BRI1-like 3 (Arabidopsis thaliana OX%3D3702);Ontology_term=GO:0004672,GO:0005515,GO:0005524,GO:0006468	Chromosome01_Phase0	3741065	3741066	Insertion	166	-1255018
4.2118	0.000164491	0.831877	0.000197735	0.999842	0.999907	tme7p0_01G00093	count_b_vs_a	fec	No ASE	Chromosome01_Phase0	2481446	2486048	Downstream	maker	gene	.	-	.	ID=tme7p0_01G00093;Name=tme7p0_01G00093;Alias=maker-Chr01_P0-snap-gene-24.41;Dbxref=InterPro:IPR000719,InterPro:IPR001611,InterPro:IPR013210,Pfam:PF00069,Pfam:PF08263,Pfam:PF13855;Note=Similar to BRL3: Receptor-like protein kinase BRI1-like 3 (Arabidopsis thaliana OX%3D3702);Ontology_term=GO:0004672,GO:0005515,GO:0005524,GO:0006468	.	-1	-1	.	-1	-1
138.658	-11.4174	1.20272	-9.49295	2.24583e-21	1.40328e-19	tme7p0_01G00094	count_b_vs_a	fec	Complete ASE	Chromosome01_Phase0	2509904	2516594	Upstream	maker	gene	.	-	.	ID=tme7p0_01G00094;Name=tme7p0_01G00094;Alias=maker-Chr01_P0-augustus-gene-25.35;Dbxref=InterPro:IPR000994,Pfam:PF00557;Note=Similar to MAP2B: Methionine aminopeptidase 2B (Arabidopsis thaliana OX%3D3702)	Chromosome01_Phase0	3741065	3741066	Insertion	166	-1224472
138.658	-11.4174	1.20272	-9.49295	2.24583e-21	1.40328e-19	tme7p0_01G00094	count_b_vs_a	fec	Complete ASE	Chromosome01_Phase0	2509904	2516594	Downstream	maker	gene	.	-	.	ID=tme7p0_01G00094;Name=tme7p0_01G00094;Alias=maker-Chr01_P0-augustus-gene-25.35;Dbxref=InterPro:IPR000994,Pfam:PF00557;Note=Similar to MAP2B: Methionine aminopeptidase 2B (Arabidopsis thaliana OX%3D3702)	.	-1	-1	.	-1	-1
17.3164	1.01899	0.396587	2.5694	0.0101876	0.044111	tme7p0_01G00095	count_b_vs_a	fec	Partial ASE	Chromosome01_Phase0	2522751	2526931	Upstream	maker	gene	.	+	.	ID=tme7p0_01G00095;Name=tme7p0_01G00095;Alias=maker-Chr01_P0-augustus-gene-25.29;Note=Similar to Os08g0500300: Probable protein phosphatase 2C 66 (Oryza sativa subsp. japonica OX%3D39947)	Chromosome01_Phase0	2020519	2020522	Insertion	192	-502229
17.3164	1.01899	0.396587	2.5694	0.0101876	0.044111	tme7p0_01G00095	count_b_vs_a	fec	Partial ASE	Chromosome01_Phase0	2522751	2526931	Downstream	maker	gene	.	+	.	ID=tme7p0_01G00095;Name=tme7p0_01G00095;Alias=maker-Chr01_P0-augustus-gene-25.29;Note=Similar to Os08g0500300: Probable protein phosphatase 2C 66 (Oryza sativa subsp. japonica OX%3D39947)	Chromosome01_Phase0	3741065	3741066	Insertion	166	1214135
94.853	0.199144	0.154866	1.28592	0.198472	0.452494	tme7p0_01G00096	count_b_vs_a	fec	No ASE	Chromosome01_Phase0	2532503	2535587	Upstream	maker	gene	.	+	.	ID=tme7p0_01G00096;Name=tme7p0_01G00096;Alias=maker-Chr01_P0-augustus-gene-25.30;Dbxref=InterPro:IPR001932,Pfam:PF00481;Note=Similar to At1g16220: Probable protein phosphatase 2C 6 (Arabidopsis thaliana OX%3D3702);Ontology_term=GO:0003824	Chromosome01_Phase0	2020519	2020522	Insertion	192	-511981
94.853	0.199144	0.154866	1.28592	0.198472	0.452494	tme7p0_01G00096	count_b_vs_a	fec	No ASE	Chromosome01_Phase0	2532503	2535587	Downstream	maker	gene	.	+	.	ID=tme7p0_01G00096;Name=tme7p0_01G00096;Alias=maker-Chr01_P0-augustus-gene-25.30;Dbxref=InterPro:IPR001932,Pfam:PF00481;Note=Similar to At1g16220: Probable protein phosphatase 2C 6 (Arabidopsis thaliana OX%3D3702);Ontology_term=GO:0003824	Chromosome01_Phase0	3741065	3741066	Insertion	166	1205479
325.908	-0.4644	0.153329	-3.02879	0.00245536	0.0124806	tme7p0_01G00097	count_b_vs_a	fec	Partial ASE	Chromosome01_Phase0	2536776	2553542	Upstream	maker	gene	.	+	.	ID=tme7p0_01G00097;Name=tme7p0_01G00097;Alias=maker-Chr01_P0-snap-gene-25.37;Dbxref=InterPro:IPR001440,Pfam:PF00515,Pfam:PF13432;Note=Similar to PEX5: Peroxisome biogenesis protein 5 (Arabidopsis thaliana OX%3D3702);Ontology_term=GO:0005515	Chromosome01_Phase0	2020519	2020522	Insertion	192	-516254
325.908	-0.4644	0.153329	-3.02879	0.00245536	0.0124806	tme7p0_01G00097	count_b_vs_a	fec	Partial ASE	Chromosome01_Phase0	2536776	2553542	Downstream	maker	gene	.	+	.	ID=tme7p0_01G00097;Name=tme7p0_01G00097;Alias=maker-Chr01_P0-snap-gene-25.37;Dbxref=InterPro:IPR001440,Pfam:PF00515,Pfam:PF13432;Note=Similar to PEX5: Peroxisome biogenesis protein 5 (Arabidopsis thaliana OX%3D3702);Ontology_term=GO:0005515	Chromosome01_Phase0	3741065	3741066	Insertion	166	1187524
41.4607	-1.15872	0.442411	-2.61911	0.00881598	0.0387651	tme7p0_01G00099	count_b_vs_a	fec	Partial ASE	Chromosome01_Phase0	2576460	2589355	Upstream	maker	gene	.	+	.	ID=tme7p0_01G00099;Name=tme7p0_01G00099;Alias=maker-Chr01_P0-snap-gene-25.38;Dbxref=InterPro:IPR000555,InterPro:IPR024969,Pfam:PF01398,Pfam:PF13012;Note=Similar to CSN6A: COP9 signalosome complex subunit 6a (Arabidopsis thaliana OX%3D3702);Ontology_term=GO:0005515	Chromosome01_Phase0	2020519	2020522	Insertion	192	-555938
41.4607	-1.15872	0.442411	-2.61911	0.00881598	0.0387651	tme7p0_01G00099	count_b_vs_a	fec	Partial ASE	Chromosome01_Phase0	2576460	2589355	Downstream	maker	gene	.	+	.	ID=tme7p0_01G00099;Name=tme7p0_01G00099;Alias=maker-Chr01_P0-snap-gene-25.38;Dbxref=InterPro:IPR000555,InterPro:IPR024969,Pfam:PF01398,Pfam:PF13012;Note=Similar to CSN6A: COP9 signalosome complex subunit 6a (Arabidopsis thaliana OX%3D3702);Ontology_term=GO:0005515	Chromosome01_Phase0	3741065	3741066	Insertion	166	1151711
18.458	-1.27194	0.391025	-3.25283	0.0011426	0.00623685	tme7p0_01G00100	count_b_vs_a	fec	Partial ASE	Chromosome01_Phase0	2590633	2594209	Upstream	maker	gene	.	+	.	ID=tme7p0_01G00100;Name=tme7p0_01G00100;Alias=maker-Chr01_P0-augustus-gene-26.40;Dbxref=InterPro:IPR002547,Pfam:PF01588;Note=Similar to AIMP1: Aminoacyl tRNA synthase complex-interacting multifunctional protein 1 (Homo sapiens OX%3D9606);Ontology_term=GO:0000049	Chromosome01_Phase0	2020519	2020522	Insertion	192	-570111
18.458	-1.27194	0.391025	-3.25283	0.0011426	0.00623685	tme7p0_01G00100	count_b_vs_a	fec	Partial ASE	Chromosome01_Phase0	2590633	2594209	Downstream	maker	gene	.	+	.	ID=tme7p0_01G00100;Name=tme7p0_01G00100;Alias=maker-Chr01_P0-augustus-gene-26.40;Dbxref=InterPro:IPR002547,Pfam:PF01588;Note=Similar to AIMP1: Aminoacyl tRNA synthase complex-interacting multifunctional protein 1 (Homo sapiens OX%3D9606);Ontology_term=GO:0000049	Chromosome01_Phase0	3741065	3741066	Insertion	166	1146857
61.0245	-0.110553	0.291006	-0.379898	0.704021	0.892641	tme7p0_01G00101	count_b_vs_a	fec	No ASE	Chromosome01_Phase0	2620984	2625043	Upstream	maker	gene	.	+	.	ID=tme7p0_01G00101;Name=tme7p0_01G00101;Alias=maker-Chr01_P0-snap-gene-26.46;Dbxref=InterPro:IPR000058,InterPro:IPR002547,Pfam:PF01428,Pfam:PF01588;Note=Similar to Aimp1: Aminoacyl tRNA synthase complex-interacting multifunctional protein 1 (Mus musculus OX%3D10090);Ontology_term=GO:0000049,GO:0008270	Chromosome01_Phase0	2020519	2020522	Insertion	192	-600462
61.0245	-0.110553	0.291006	-0.379898	0.704021	0.892641	tme7p0_01G00101	count_b_vs_a	fec	No ASE	Chromosome01_Phase0	2620984	2625043	Downstream	maker	gene	.	+	.	ID=tme7p0_01G00101;Name=tme7p0_01G00101;Alias=maker-Chr01_P0-snap-gene-26.46;Dbxref=InterPro:IPR000058,InterPro:IPR002547,Pfam:PF01428,Pfam:PF01588;Note=Similar to Aimp1: Aminoacyl tRNA synthase complex-interacting multifunctional protein 1 (Mus musculus OX%3D10090);Ontology_term=GO:0000049,GO:0008270	Chromosome01_Phase0	3741065	3741066	Insertion	166	1116023
167.523	0.239832	0.31646	0.757859	0.448535	0.73503	tme7p0_01G00102	count_b_vs_a	fec	No ASE	Chromosome01_Phase0	2634464	2639467	Upstream	maker	gene	.	-	.	ID=tme7p0_01G00102;Name=tme7p0_01G00102;Alias=maker-Chr01_P0-augustus-gene-26.43;Dbxref=InterPro:IPR003171,Pfam:PF02219;Note=Similar to MTHFR2: Methylenetetrahydrofolate reductase 2 (Arabidopsis thaliana OX%3D3702);Ontology_term=GO:0004489,GO:0006555,GO:0055114	Chromosome01_Phase0	3741065	3741066	Insertion	166	-1101599
167.523	0.239832	0.31646	0.757859	0.448535	0.73503	tme7p0_01G00102	count_b_vs_a	fec	No ASE	Chromosome01_Phase0	2634464	2639467	Downstream	maker	gene	.	-	.	ID=tme7p0_01G00102;Name=tme7p0_01G00102;Alias=maker-Chr01_P0-augustus-gene-26.43;Dbxref=InterPro:IPR003171,Pfam:PF02219;Note=Similar to MTHFR2: Methylenetetrahydrofolate reductase 2 (Arabidopsis thaliana OX%3D3702);Ontology_term=GO:0004489,GO:0006555,GO:0055114	.	-1	-1	.	-1	-1
120.143	-0.216146	0.198242	-1.09032	0.275573	0.55807	tme7p0_01G00103	count_b_vs_a	fec	No ASE	Chromosome01_Phase0	2657734	2670068	Upstream	maker	gene	.	-	.	ID=tme7p0_01G00103;Name=tme7p0_01G00103;Alias=maker-Chr01_P0-snap-gene-26.49;Dbxref=InterPro:IPR001214,Pfam:PF00856;Note=Similar to ASHH3: Histone-lysine N-methyltransferase ASHH3 (Arabidopsis thaliana OX%3D3702);Ontology_term=GO:0005515	Chromosome01_Phase0	3741065	3741066	Insertion	166	-1070998
120.143	-0.216146	0.198242	-1.09032	0.275573	0.55807	tme7p0_01G00103	count_b_vs_a	fec	No ASE	Chromosome01_Phase0	2657734	2670068	Downstream	maker	gene	.	-	.	ID=tme7p0_01G00103;Name=tme7p0_01G00103;Alias=maker-Chr01_P0-snap-gene-26.49;Dbxref=InterPro:IPR001214,Pfam:PF00856;Note=Similar to ASHH3: Histone-lysine N-methyltransferase ASHH3 (Arabidopsis thaliana OX%3D3702);Ontology_term=GO:0005515	.	-1	-1	.	-1	-1
100.004	0.122035	0.167506	0.728539	0.466284	0.749007	tme7p0_01G00104	count_b_vs_a	fec	No ASE	Chromosome01_Phase0	2676465	2686294	Upstream	maker	gene	.	+	.	ID=tme7p0_01G00104;Name=tme7p0_01G00104;Alias=maker-Chr01_P0-augustus-gene-26.42;Dbxref=InterPro:IPR005078,Pfam:PF03416;Note=Similar to ATG4: Cysteine protease ATG4 (Medicago truncatula OX%3D3880)	Chromosome01_Phase0	2020519	2020522	Insertion	192	-655943
100.004	0.122035	0.167506	0.728539	0.466284	0.749007	tme7p0_01G00104	count_b_vs_a	fec	No ASE	Chromosome01_Phase0	2676465	2686294	Downstream	maker	gene	.	+	.	ID=tme7p0_01G00104;Name=tme7p0_01G00104;Alias=maker-Chr01_P0-augustus-gene-26.42;Dbxref=InterPro:IPR005078,Pfam:PF03416;Note=Similar to ATG4: Cysteine protease ATG4 (Medicago truncatula OX%3D3880)	Chromosome01_Phase0	3741065	3741066	Insertion	166	1054772
121.887	0.155581	0.381595	0.407712	0.683485	0.881881	tme7p0_01G00105	count_b_vs_a	fec	No ASE	Chromosome01_Phase0	2689643	2690983	Upstream	maker	gene	.	-	.	ID=tme7p0_01G00105;Name=tme7p0_01G00105;Alias=augustus-Chr01_P0-processed-gene-27.1;Dbxref=InterPro:IPR006652,Pfam:PF01344;Note=Similar to SKIP20: F-box/kelch-repeat protein SKIP20 (Arabidopsis thaliana OX%3D3702);Ontology_term=GO:0005515	Chromosome01_Phase0	3741065	3741066	Insertion	166	-1050083
121.887	0.155581	0.381595	0.407712	0.683485	0.881881	tme7p0_01G00105	count_b_vs_a	fec	No ASE	Chromosome01_Phase0	2689643	2690983	Downstream	maker	gene	.	-	.	ID=tme7p0_01G00105;Name=tme7p0_01G00105;Alias=augustus-Chr01_P0-processed-gene-27.1;Dbxref=InterPro:IPR006652,Pfam:PF01344;Note=Similar to SKIP20: F-box/kelch-repeat protein SKIP20 (Arabidopsis thaliana OX%3D3702);Ontology_term=GO:0005515	.	-1	-1	.	-1	-1
3.28583	0.0383393	0.570891	0.0671568	0.946457	0.985644	tme7p0_01G00107	count_b_vs_a	fec	No ASE	Chromosome01_Phase0	2720191	2722314	Upstream	maker	gene	.	-	.	ID=tme7p0_01G00107;Name=tme7p0_01G00107;Alias=augustus-Chr01_P0-processed-gene-27.10;Dbxref=InterPro:IPR002885,Pfam:PF01535,Pfam:PF13041;Note=Similar to PCMP-E46: Putative pentatricopeptide repeat-containing protein At3g25970 (Arabidopsis thaliana OX%3D3702)	Chromosome01_Phase0	3741065	3741066	Insertion	166	-1018752
3.28583	0.0383393	0.570891	0.0671568	0.946457	0.985644	tme7p0_01G00107	count_b_vs_a	fec	No ASE	Chromosome01_Phase0	2720191	2722314	Downstream	maker	gene	.	-	.	ID=tme7p0_01G00107;Name=tme7p0_01G00107;Alias=augustus-Chr01_P0-processed-gene-27.10;Dbxref=InterPro:IPR002885,Pfam:PF01535,Pfam:PF13041;Note=Similar to PCMP-E46: Putative pentatricopeptide repeat-containing protein At3g25970 (Arabidopsis thaliana OX%3D3702)	.	-1	-1	.	-1	-1
80.8684	-0.00380041	0.218884	-0.0173627	0.986147	0.995032	tme7p0_01G00109	count_b_vs_a	fec	No ASE	Chromosome01_Phase0	2734983	2745305	Upstream	maker	gene	.	+	.	ID=tme7p0_01G00109;Name=tme7p0_01G00109;Alias=maker-Chr01_P0-snap-gene-27.47;Note=Similar to SKIP35: Ankyrin repeat protein SKIP35 (Arabidopsis thaliana OX%3D3702)	Chromosome01_Phase0	2020519	2020522	Insertion	192	-714461
80.8684	-0.00380041	0.218884	-0.0173627	0.986147	0.995032	tme7p0_01G00109	count_b_vs_a	fec	No ASE	Chromosome01_Phase0	2734983	2745305	Downstream	maker	gene	.	+	.	ID=tme7p0_01G00109;Name=tme7p0_01G00109;Alias=maker-Chr01_P0-snap-gene-27.47;Note=Similar to SKIP35: Ankyrin repeat protein SKIP35 (Arabidopsis thaliana OX%3D3702)	Chromosome01_Phase0	3741065	3741066	Insertion	166	995761
13.3025	2.50023	1.498	1.66905	0.0951072	0.271525	tme7p0_01G00112	count_b_vs_a	fec	No ASE	Chromosome01_Phase0	2768473	2769366	Upstream	maker	gene	.	-	.	ID=tme7p0_01G00112;Name=tme7p0_01G00112;Alias=augustus-Chr01_P0-processed-gene-27.14;Dbxref=InterPro:IPR004864,Pfam:PF03168;Note=Similar to LEA14-A: Late embryogenesis abundant protein Lea14-A (Gossypium hirsutum OX%3D3635)	Chromosome01_Phase0	3741065	3741066	Insertion	166	-971700
13.3025	2.50023	1.498	1.66905	0.0951072	0.271525	tme7p0_01G00112	count_b_vs_a	fec	No ASE	Chromosome01_Phase0	2768473	2769366	Downstream	maker	gene	.	-	.	ID=tme7p0_01G00112;Name=tme7p0_01G00112;Alias=augustus-Chr01_P0-processed-gene-27.14;Dbxref=InterPro:IPR004864,Pfam:PF03168;Note=Similar to LEA14-A: Late embryogenesis abundant protein Lea14-A (Gossypium hirsutum OX%3D3635)	.	-1	-1	.	-1	-1
6.1625	1.00462	0.789423	1.2726	0.20316	0.45947	tme7p0_01G00114	count_b_vs_a	fec	No ASE	Chromosome01_Phase0	2827233	2830379	Upstream	maker	gene	.	-	.	ID=tme7p0_01G00114;Name=tme7p0_01G00114;Alias=augustus-Chr01_P0-processed-gene-28.7;Note=Similar to RAP: RAP domain-containing protein%2C chloroplastic (Arabidopsis thaliana OX%3D3702)	Chromosome01_Phase0	3741065	3741066	Insertion	166	-910687
6.1625	1.00462	0.789423	1.2726	0.20316	0.45947	tme7p0_01G00114	count_b_vs_a	fec	No ASE	Chromosome01_Phase0	2827233	2830379	Downstream	maker	gene	.	-	.	ID=tme7p0_01G00114;Name=tme7p0_01G00114;Alias=augustus-Chr01_P0-processed-gene-28.7;Note=Similar to RAP: RAP domain-containing protein%2C chloroplastic (Arabidopsis thaliana OX%3D3702)	.	-1	-1	.	-1	-1
24.1065	0.0725782	0.305411	0.237641	0.812159	0.946165	tme7p0_01G00115	count_b_vs_a	fec	No ASE	Chromosome01_Phase0	2842529	2852520	Upstream	maker	gene	.	-	.	ID=tme7p0_01G00115;Name=tme7p0_01G00115;Alias=maker-Chr01_P0-augustus-gene-28.42;Dbxref=InterPro:IPR040464,Pfam:PF05770;Note=Similar to ITPK4: Inositol 1%2C3%2C4-trisphosphate 5/6-kinase 4 (Arabidopsis thaliana OX%3D3702)	Chromosome01_Phase0	3741065	3741066	Insertion	166	-888546
24.1065	0.0725782	0.305411	0.237641	0.812159	0.946165	tme7p0_01G00115	count_b_vs_a	fec	No ASE	Chromosome01_Phase0	2842529	2852520	Downstream	maker	gene	.	-	.	ID=tme7p0_01G00115;Name=tme7p0_01G00115;Alias=maker-Chr01_P0-augustus-gene-28.42;Dbxref=InterPro:IPR040464,Pfam:PF05770;Note=Similar to ITPK4: Inositol 1%2C3%2C4-trisphosphate 5/6-kinase 4 (Arabidopsis thaliana OX%3D3702)	.	-1	-1	.	-1	-1
162.162	0.837703	0.149092	5.61871	1.92392e-08	1.95586e-07	tme7p0_01G00116	count_b_vs_a	fec	Partial ASE	Chromosome01_Phase0	2864545	2875472	Upstream	maker	gene	.	+	.	ID=tme7p0_01G00116;Name=tme7p0_01G00116;Alias=maker-Chr01_P0-snap-gene-28.43;Dbxref=InterPro:IPR006630,InterPro:IPR009818,Pfam:PF05383,Pfam:PF07145;Note=Similar to LARP6B: La-related protein 6B (Arabidopsis thaliana OX%3D3702)	Chromosome01_Phase0	2020519	2020522	Insertion	192	-844023
162.162	0.837703	0.149092	5.61871	1.92392e-08	1.95586e-07	tme7p0_01G00116	count_b_vs_a	fec	Partial ASE	Chromosome01_Phase0	2864545	2875472	Downstream	maker	gene	.	+	.	ID=tme7p0_01G00116;Name=tme7p0_01G00116;Alias=maker-Chr01_P0-snap-gene-28.43;Dbxref=InterPro:IPR006630,InterPro:IPR009818,Pfam:PF05383,Pfam:PF07145;Note=Similar to LARP6B: La-related protein 6B (Arabidopsis thaliana OX%3D3702)	Chromosome01_Phase0	3741065	3741066	Insertion	166	865594
517.462	1.35694	0.157424	8.61968	6.71407e-18	2.73745e-16	tme7p0_01G00117	count_b_vs_a	fec	Partial ASE	Chromosome01_Phase0	2878350	2883062	Upstream	maker	gene	.	+	.	ID=tme7p0_01G00117;Name=tme7p0_01G00117;Alias=maker-Chr01_P0-snap-gene-28.44;Note=Similar to OEP37: Outer envelope pore protein 37%2C chloroplastic (Pisum sativum OX%3D3888)	Chromosome01_Phase0	2020519	2020522	Insertion	192	-857828
517.462	1.35694	0.157424	8.61968	6.71407e-18	2.73745e-16	tme7p0_01G00117	count_b_vs_a	fec	Partial ASE	Chromosome01_Phase0	2878350	2883062	Downstream	maker	gene	.	+	.	ID=tme7p0_01G00117;Name=tme7p0_01G00117;Alias=maker-Chr01_P0-snap-gene-28.44;Note=Similar to OEP37: Outer envelope pore protein 37%2C chloroplastic (Pisum sativum OX%3D3888)	Chromosome01_Phase0	3741065	3741066	Insertion	166	858004
43.215	-0.167469	0.275243	-0.608442	0.542894	0.800693	tme7p0_01G00118	count_b_vs_a	fec	No ASE	Chromosome01_Phase0	2885098	2894916	Upstream	maker	gene	.	-	.	ID=tme7p0_01G00118;Name=tme7p0_01G00118;Alias=maker-Chr01_P0-snap-gene-29.33;Dbxref=InterPro:IPR019136,Pfam:PF09734,Pfam:PF17682;Note=Similar to GTF3C5: General transcription factor 3C polypeptide 5 (Homo sapiens OX%3D9606)	Chromosome01_Phase0	3741065	3741066	Insertion	166	-846150
43.215	-0.167469	0.275243	-0.608442	0.542894	0.800693	tme7p0_01G00118	count_b_vs_a	fec	No ASE	Chromosome01_Phase0	2885098	2894916	Downstream	maker	gene	.	-	.	ID=tme7p0_01G00118;Name=tme7p0_01G00118;Alias=maker-Chr01_P0-snap-gene-29.33;Dbxref=InterPro:IPR019136,Pfam:PF09734,Pfam:PF17682;Note=Similar to GTF3C5: General transcription factor 3C polypeptide 5 (Homo sapiens OX%3D9606)	.	-1	-1	.	-1	-1
31.1584	0.192453	0.296697	0.648652	0.516563	0.787863	tme7p0_01G00119	count_b_vs_a	fec	No ASE	Chromosome01_Phase0	2899711	2909124	Upstream	maker	gene	.	+	.	ID=tme7p0_01G00119;Name=tme7p0_01G00119;Alias=maker-Chr01_P0-snap-gene-29.32;Dbxref=InterPro:IPR008854,Pfam:PF05724;Note=Similar to HOL3: Probable thiol methyltransferase 2 (Arabidopsis thaliana OX%3D3702);Ontology_term=GO:0008757	Chromosome01_Phase0	2020519	2020522	Insertion	192	-879189
31.1584	0.192453	0.296697	0.648652	0.516563	0.787863	tme7p0_01G00119	count_b_vs_a	fec	No ASE	Chromosome01_Phase0	2899711	2909124	Downstream	maker	gene	.	+	.	ID=tme7p0_01G00119;Name=tme7p0_01G00119;Alias=maker-Chr01_P0-snap-gene-29.32;Dbxref=InterPro:IPR008854,Pfam:PF05724;Note=Similar to HOL3: Probable thiol methyltransferase 2 (Arabidopsis thaliana OX%3D3702);Ontology_term=GO:0008757	Chromosome01_Phase0	3741065	3741066	Insertion	166	831942
41.7538	0.247937	0.513131	0.483184	0.628965	0.855316	tme7p0_01G00120	count_b_vs_a	fec	No ASE	Chromosome01_Phase0	2921724	2923604	Upstream	maker	gene	.	-	.	ID=tme7p0_01G00120;Name=tme7p0_01G00120;Alias=maker-Chr01_P0-augustus-gene-29.30;Dbxref=InterPro:IPR001128,Pfam:PF00067;Note=Similar to Cytochrome P450 CYP736A12 (Panax ginseng OX%3D4054);Ontology_term=GO:0005506,GO:0016705,GO:0020037,GO:0055114	Chromosome01_Phase0	3741065	3741066	Insertion	166	-817462
41.7538	0.247937	0.513131	0.483184	0.628965	0.855316	tme7p0_01G00120	count_b_vs_a	fec	No ASE	Chromosome01_Phase0	2921724	2923604	Downstream	maker	gene	.	-	.	ID=tme7p0_01G00120;Name=tme7p0_01G00120;Alias=maker-Chr01_P0-augustus-gene-29.30;Dbxref=InterPro:IPR001128,Pfam:PF00067;Note=Similar to Cytochrome P450 CYP736A12 (Panax ginseng OX%3D4054);Ontology_term=GO:0005506,GO:0016705,GO:0020037,GO:0055114	.	-1	-1	.	-1	-1
17.9205	0.0974025	1.64756	0.0591191	0.952857	0.985644	tme7p0_01G00121	count_b_vs_a	fec	No ASE	Chromosome01_Phase0	2945137	2947136	Upstream	maker	gene	.	-	.	ID=tme7p0_01G00121;Name=tme7p0_01G00121;Alias=snap-Chr01_P0-processed-gene-29.26;Dbxref=InterPro:IPR001128,Pfam:PF00067;Note=Similar to Cytochrome P450 CYP736A12 (Panax ginseng OX%3D4054);Ontology_term=GO:0005506,GO:0016705,GO:0020037,GO:0055114	Chromosome01_Phase0	3741065	3741066	Insertion	166	-793930
17.9205	0.0974025	1.64756	0.0591191	0.952857	0.985644	tme7p0_01G00121	count_b_vs_a	fec	No ASE	Chromosome01_Phase0	2945137	2947136	Downstream	maker	gene	.	-	.	ID=tme7p0_01G00121;Name=tme7p0_01G00121;Alias=snap-Chr01_P0-processed-gene-29.26;Dbxref=InterPro:IPR001128,Pfam:PF00067;Note=Similar to Cytochrome P450 CYP736A12 (Panax ginseng OX%3D4054);Ontology_term=GO:0005506,GO:0016705,GO:0020037,GO:0055114	.	-1	-1	.	-1	-1
15.7735	-0.398962	0.396336	-1.00662	0.314115	0.601653	tme7p0_01G00122	count_b_vs_a	fec	No ASE	Chromosome01_Phase0	2975943	3009059	Upstream	maker	gene	.	+	.	ID=tme7p0_01G00122;Name=tme7p0_01G00122;Alias=maker-Chr01_P0-snap-gene-30.23;Dbxref=InterPro:IPR001194,InterPro:IPR001680,InterPro:IPR005113,Pfam:PF00400,Pfam:PF02141,Pfam:PF03456;Note=Similar to SCD1: DENN domain and WD repeat-containing protein SCD1 (Arabidopsis thaliana OX%3D3702);Ontology_term=GO:0005515	Chromosome01_Phase0	2020519	2020522	Insertion	192	-955421
15.7735	-0.398962	0.396336	-1.00662	0.314115	0.601653	tme7p0_01G00122	count_b_vs_a	fec	No ASE	Chromosome01_Phase0	2975943	3009059	Downstream	maker	gene	.	+	.	ID=tme7p0_01G00122;Name=tme7p0_01G00122;Alias=maker-Chr01_P0-snap-gene-30.23;Dbxref=InterPro:IPR001194,InterPro:IPR001680,InterPro:IPR005113,Pfam:PF00400,Pfam:PF02141,Pfam:PF03456;Note=Similar to SCD1: DENN domain and WD repeat-containing protein SCD1 (Arabidopsis thaliana OX%3D3702);Ontology_term=GO:0005515	Chromosome01_Phase0	3741065	3741066	Insertion	166	732007
181.542	0.0669865	0.182046	0.367966	0.712899	0.898194	tme7p0_01G00123	count_b_vs_a	fec	No ASE	Chromosome01_Phase0	3011523	3016625	Upstream	maker	gene	.	-	.	ID=tme7p0_01G00123;Name=tme7p0_01G00123;Alias=maker-Chr01_P0-snap-gene-30.24;Note=Similar to LARP6B: La-related protein 6B (Arabidopsis thaliana OX%3D3702)	Chromosome01_Phase0	3741065	3741066	Insertion	166	-724441
181.542	0.0669865	0.182046	0.367966	0.712899	0.898194	tme7p0_01G00123	count_b_vs_a	fec	No ASE	Chromosome01_Phase0	3011523	3016625	Downstream	maker	gene	.	-	.	ID=tme7p0_01G00123;Name=tme7p0_01G00123;Alias=maker-Chr01_P0-snap-gene-30.24;Note=Similar to LARP6B: La-related protein 6B (Arabidopsis thaliana OX%3D3702)	.	-1	-1	.	-1	-1
71.7537	0.427651	0.194237	2.20169	0.0276871	0.102623	tme7p0_01G00125	count_b_vs_a	fec	No ASE	Chromosome01_Phase0	3098560	3101885	Upstream	maker	gene	.	-	.	ID=tme7p0_01G00125;Name=tme7p0_01G00125;Alias=maker-Chr01_P0-snap-gene-31.54;Dbxref=InterPro:IPR001680,Pfam:PF00400;Note=Similar to ZFWD1: Zinc finger CCCH domain-containing protein 48 (Arabidopsis thaliana OX%3D3702);Ontology_term=GO:0005515	Chromosome01_Phase0	3741065	3741066	Insertion	166	-639181
71.7537	0.427651	0.194237	2.20169	0.0276871	0.102623	tme7p0_01G00125	count_b_vs_a	fec	No ASE	Chromosome01_Phase0	3098560	3101885	Downstream	maker	gene	.	-	.	ID=tme7p0_01G00125;Name=tme7p0_01G00125;Alias=maker-Chr01_P0-snap-gene-31.54;Dbxref=InterPro:IPR001680,Pfam:PF00400;Note=Similar to ZFWD1: Zinc finger CCCH domain-containing protein 48 (Arabidopsis thaliana OX%3D3702);Ontology_term=GO:0005515	.	-1	-1	.	-1	-1
9.18815	-2.37238	0.686719	-3.45467	0.000550976	0.00320555	tme7p0_01G00126	count_b_vs_a	fec	Partial ASE	Chromosome01_Phase0	3103140	3110064	Upstream	maker	gene	.	-	.	ID=tme7p0_01G00126;Name=tme7p0_01G00126;Alias=maker-Chr01_P0-augustus-gene-31.50;Dbxref=InterPro:IPR002347,Pfam:PF00106;Note=Similar to TIC32: Short-chain dehydrogenase TIC 32%2C chloroplastic (Arabidopsis thaliana OX%3D3702)	Chromosome01_Phase0	3741065	3741066	Insertion	166	-631002
9.18815	-2.37238	0.686719	-3.45467	0.000550976	0.00320555	tme7p0_01G00126	count_b_vs_a	fec	Partial ASE	Chromosome01_Phase0	3103140	3110064	Downstream	maker	gene	.	-	.	ID=tme7p0_01G00126;Name=tme7p0_01G00126;Alias=maker-Chr01_P0-augustus-gene-31.50;Dbxref=InterPro:IPR002347,Pfam:PF00106;Note=Similar to TIC32: Short-chain dehydrogenase TIC 32%2C chloroplastic (Arabidopsis thaliana OX%3D3702)	.	-1	-1	.	-1	-1
102.523	-0.0184088	0.158475	-0.116162	0.907524	0.985644	tme7p0_01G00137	count_b_vs_a	fec	No ASE	Chromosome01_Phase0	3249495	3267784	Upstream	maker	gene	.	+	.	ID=tme7p0_01G00137;Name=tme7p0_01G00137;Alias=maker-Chr01_P0-snap-gene-32.51;Dbxref=InterPro:IPR012955,Pfam:PF08172;Note=Similar to CASP: Protein CASP (Arabidopsis thaliana OX%3D3702);Ontology_term=GO:0006891,GO:0030173	Chromosome01_Phase0	2020519	2020522	Insertion	192	-1228973
102.523	-0.0184088	0.158475	-0.116162	0.907524	0.985644	tme7p0_01G00137	count_b_vs_a	fec	No ASE	Chromosome01_Phase0	3249495	3267784	Downstream	maker	gene	.	+	.	ID=tme7p0_01G00137;Name=tme7p0_01G00137;Alias=maker-Chr01_P0-snap-gene-32.51;Dbxref=InterPro:IPR012955,Pfam:PF08172;Note=Similar to CASP: Protein CASP (Arabidopsis thaliana OX%3D3702);Ontology_term=GO:0006891,GO:0030173	Chromosome01_Phase0	3741065	3741066	Insertion	166	473282
152.636	0.281928	0.181572	1.55271	0.120493	0.321769	tme7p0_01G00138	count_b_vs_a	fec	No ASE	Chromosome01_Phase0	3271459	3283363	Upstream	maker	gene	.	+	.	ID=tme7p0_01G00138;Name=tme7p0_01G00138;Alias=maker-Chr01_P0-augustus-gene-32.44;Dbxref=InterPro:IPR004000,Pfam:PF00022;Note=Similar to ARP4: Actin-related protein 4 (Arabidopsis thaliana OX%3D3702)	Chromosome01_Phase0	2020519	2020522	Insertion	192	-1250937
152.636	0.281928	0.181572	1.55271	0.120493	0.321769	tme7p0_01G00138	count_b_vs_a	fec	No ASE	Chromosome01_Phase0	3271459	3283363	Downstream	maker	gene	.	+	.	ID=tme7p0_01G00138;Name=tme7p0_01G00138;Alias=maker-Chr01_P0-augustus-gene-32.44;Dbxref=InterPro:IPR004000,Pfam:PF00022;Note=Similar to ARP4: Actin-related protein 4 (Arabidopsis thaliana OX%3D3702)	Chromosome01_Phase0	3741065	3741066	Insertion	166	457703
43.4998	-7.2359	1.04562	-6.92021	4.50967e-12	7.0089e-11	tme7p0_01G00139	count_b_vs_a	fec	Complete ASE	Chromosome01_Phase0	3283988	3293013	Upstream	maker	gene	.	-	.	ID=tme7p0_01G00139;Name=tme7p0_01G00139;Alias=maker-Chr01_P0-snap-gene-33.37;Dbxref=Pfam:PF13646;Note=Similar to PP2AA2: Serine/threonine-protein phosphatase 2A 65 kDa regulatory subunit A beta isoform (Arabidopsis thaliana OX%3D3702)	Chromosome01_Phase0	3741065	3741066	Insertion	166	-448053
43.4998	-7.2359	1.04562	-6.92021	4.50967e-12	7.0089e-11	tme7p0_01G00139	count_b_vs_a	fec	Complete ASE	Chromosome01_Phase0	3283988	3293013	Downstream	maker	gene	.	-	.	ID=tme7p0_01G00139;Name=tme7p0_01G00139;Alias=maker-Chr01_P0-snap-gene-33.37;Dbxref=Pfam:PF13646;Note=Similar to PP2AA2: Serine/threonine-protein phosphatase 2A 65 kDa regulatory subunit A beta isoform (Arabidopsis thaliana OX%3D3702)	.	-1	-1	.	-1	-1
43.0539	-0.240908	0.364639	-0.660677	0.50882	0.781247	tme7p0_01G00140	count_b_vs_a	fec	No ASE	Chromosome01_Phase0	3293685	3300244	Upstream	maker	gene	.	-	.	ID=tme7p0_01G00140;Name=tme7p0_01G00140;Alias=maker-Chr01_P0-augustus-gene-33.32;Dbxref=InterPro:IPR020966,Pfam:PF11744;Note=Similar to ALMT9: Aluminum-activated malate transporter 9 (Arabidopsis thaliana OX%3D3702);Ontology_term=GO:0015743	Chromosome01_Phase0	3741065	3741066	Insertion	166	-440822
43.0539	-0.240908	0.364639	-0.660677	0.50882	0.781247	tme7p0_01G00140	count_b_vs_a	fec	No ASE	Chromosome01_Phase0	3293685	3300244	Downstream	maker	gene	.	-	.	ID=tme7p0_01G00140;Name=tme7p0_01G00140;Alias=maker-Chr01_P0-augustus-gene-33.32;Dbxref=InterPro:IPR020966,Pfam:PF11744;Note=Similar to ALMT9: Aluminum-activated malate transporter 9 (Arabidopsis thaliana OX%3D3702);Ontology_term=GO:0015743	.	-1	-1	.	-1	-1
102.381	0.157017	0.267718	0.586503	0.557538	0.810547	tme7p0_01G00141	count_b_vs_a	fec	No ASE	Chromosome01_Phase0	3311431	3314283	Upstream	maker	gene	.	-	.	ID=tme7p0_01G00141;Name=tme7p0_01G00141;Alias=maker-Chr01_P0-augustus-gene-33.33;Note=Protein of unknown function	Chromosome01_Phase0	3741065	3741066	Insertion	166	-426783
102.381	0.157017	0.267718	0.586503	0.557538	0.810547	tme7p0_01G00141	count_b_vs_a	fec	No ASE	Chromosome01_Phase0	3311431	3314283	Downstream	maker	gene	.	-	.	ID=tme7p0_01G00141;Name=tme7p0_01G00141;Alias=maker-Chr01_P0-augustus-gene-33.33;Note=Protein of unknown function	.	-1	-1	.	-1	-1
115.652	0.0146568	0.357246	0.041027	0.967274	0.990142	tme7p0_01G00142	count_b_vs_a	fec	No ASE	Chromosome01_Phase0	3317976	3318681	Upstream	maker	gene	.	-	.	ID=tme7p0_01G00142;Name=tme7p0_01G00142;Alias=maker-Chr01_P0-snap-gene-33.40;Note=Protein of unknown function	Chromosome01_Phase0	3741065	3741066	Insertion	166	-422385
115.652	0.0146568	0.357246	0.041027	0.967274	0.990142	tme7p0_01G00142	count_b_vs_a	fec	No ASE	Chromosome01_Phase0	3317976	3318681	Downstream	maker	gene	.	-	.	ID=tme7p0_01G00142;Name=tme7p0_01G00142;Alias=maker-Chr01_P0-snap-gene-33.40;Note=Protein of unknown function	.	-1	-1	.	-1	-1
40.7715	-7.71629	1.0375	-7.43739	1.02692e-13	2.11308e-12	tme7p0_01G00144	count_b_vs_a	fec	Complete ASE	Chromosome01_Phase0	3374379	3386285	Upstream	maker	gene	.	-	.	ID=tme7p0_01G00144;Name=tme7p0_01G00144;Alias=maker-Chr01_P0-snap-gene-33.41;Dbxref=InterPro:IPR005135,Pfam:PF03372;Note=Similar to CCR4-5: Carbon catabolite repressor protein 4 homolog 5 (Arabidopsis thaliana OX%3D3702)	Chromosome01_Phase0	3741065	3741066	Insertion	166	-354781
40.7715	-7.71629	1.0375	-7.43739	1.02692e-13	2.11308e-12	tme7p0_01G00144	count_b_vs_a	fec	Complete ASE	Chromosome01_Phase0	3374379	3386285	Downstream	maker	gene	.	-	.	ID=tme7p0_01G00144;Name=tme7p0_01G00144;Alias=maker-Chr01_P0-snap-gene-33.41;Dbxref=InterPro:IPR005135,Pfam:PF03372;Note=Similar to CCR4-5: Carbon catabolite repressor protein 4 homolog 5 (Arabidopsis thaliana OX%3D3702)	.	-1	-1	.	-1	-1
6076.75	-9.72079	1.21062	-8.02956	9.78192e-16	2.74877e-14	tme7p0_01G00149	count_b_vs_a	fec	Complete ASE	Chromosome01_Phase0	3418072	3420114	Upstream	maker	gene	.	+	.	ID=tme7p0_01G00149;Name=tme7p0_01G00149;Alias=maker-Chr01_P0-augustus-gene-34.35;Dbxref=InterPro:IPR000894,InterPro:IPR024680,Pfam:PF00101,Pfam:PF12338;Note=Similar to Ribulose bisphosphate carboxylase small chain%2C chloroplastic (Manihot esculenta OX%3D3983)	Chromosome01_Phase0	2020519	2020522	Insertion	192	-1397550
6076.75	-9.72079	1.21062	-8.02956	9.78192e-16	2.74877e-14	tme7p0_01G00149	count_b_vs_a	fec	Complete ASE	Chromosome01_Phase0	3418072	3420114	Downstream	maker	gene	.	+	.	ID=tme7p0_01G00149;Name=tme7p0_01G00149;Alias=maker-Chr01_P0-augustus-gene-34.35;Dbxref=InterPro:IPR000894,InterPro:IPR024680,Pfam:PF00101,Pfam:PF12338;Note=Similar to Ribulose bisphosphate carboxylase small chain%2C chloroplastic (Manihot esculenta OX%3D3983)	Chromosome01_Phase0	3741065	3741066	Insertion	166	320952
1351.66	-0.0546288	0.396711	-0.137704	0.890474	0.979216	tme7p0_01G00151	count_b_vs_a	fec	No ASE	Chromosome01_Phase0	3430232	3432370	Upstream	maker	gene	.	-	.	ID=tme7p0_01G00151;Name=tme7p0_01G00151;Alias=maker-Chr01_P0-snap-gene-34.52;Note=Protein of unknown function	Chromosome01_Phase0	3741065	3741066	Insertion	166	-308696
1351.66	-0.0546288	0.396711	-0.137704	0.890474	0.979216	tme7p0_01G00151	count_b_vs_a	fec	No ASE	Chromosome01_Phase0	3430232	3432370	Downstream	maker	gene	.	-	.	ID=tme7p0_01G00151;Name=tme7p0_01G00151;Alias=maker-Chr01_P0-snap-gene-34.52;Note=Protein of unknown function	.	-1	-1	.	-1	-1
9.93976	0.370114	0.957164	0.386678	0.698995	0.890269	tme7p0_01G00152	count_b_vs_a	fec	No ASE	Chromosome01_Phase0	3435932	3439465	Upstream	maker	gene	.	-	.	ID=tme7p0_01G00152;Name=tme7p0_01G00152;Alias=maker-Chr01_P0-augustus-gene-34.42;Dbxref=InterPro:IPR012870,Pfam:PF07891;Note=Protein of unknown function	Chromosome01_Phase0	3741065	3741066	Insertion	166	-301601
9.93976	0.370114	0.957164	0.386678	0.698995	0.890269	tme7p0_01G00152	count_b_vs_a	fec	No ASE	Chromosome01_Phase0	3435932	3439465	Downstream	maker	gene	.	-	.	ID=tme7p0_01G00152;Name=tme7p0_01G00152;Alias=maker-Chr01_P0-augustus-gene-34.42;Dbxref=InterPro:IPR012870,Pfam:PF07891;Note=Protein of unknown function	.	-1	-1	.	-1	-1
233.341	0.0521302	0.170137	0.306401	0.759299	0.920396	tme7p0_01G00155	count_b_vs_a	fec	No ASE	Chromosome01_Phase0	3455973	3464021	Upstream	maker	gene	.	+	.	ID=tme7p0_01G00155;Name=tme7p0_01G00155;Alias=maker-Chr01_P0-snap-gene-34.50;Dbxref=InterPro:IPR025742,InterPro:IPR026896,Pfam:PF14304,Pfam:PF14327;Note=Similar to CSTF64: Cleavage stimulating factor 64 (Arabidopsis thaliana OX%3D3702);Ontology_term=GO:0031124	Chromosome01_Phase0	2020519	2020522	Insertion	192	-1435451
233.341	0.0521302	0.170137	0.306401	0.759299	0.920396	tme7p0_01G00155	count_b_vs_a	fec	No ASE	Chromosome01_Phase0	3455973	3464021	Downstream	maker	gene	.	+	.	ID=tme7p0_01G00155;Name=tme7p0_01G00155;Alias=maker-Chr01_P0-snap-gene-34.50;Dbxref=InterPro:IPR025742,InterPro:IPR026896,Pfam:PF14304,Pfam:PF14327;Note=Similar to CSTF64: Cleavage stimulating factor 64 (Arabidopsis thaliana OX%3D3702);Ontology_term=GO:0031124	Chromosome01_Phase0	3741065	3741066	Insertion	166	277045
51.7212	-0.734342	0.246329	-2.98115	0.00287172	0.0143689	tme7p0_01G00156	count_b_vs_a	fec	Partial ASE	Chromosome01_Phase0	3464926	3471009	Upstream	maker	gene	.	-	.	ID=tme7p0_01G00156;Name=tme7p0_01G00156;Alias=maker-Chr01_P0-augustus-gene-34.43;Dbxref=InterPro:IPR001890,Pfam:PF01985;Note=Similar to CFM3: CRM-domain containing factor CFM3%2C chloroplastic/mitochondrial (Zea mays OX%3D4577);Ontology_term=GO:0003723	Chromosome01_Phase0	3741065	3741066	Insertion	166	-270057
51.7212	-0.734342	0.246329	-2.98115	0.00287172	0.0143689	tme7p0_01G00156	count_b_vs_a	fec	Partial ASE	Chromosome01_Phase0	3464926	3471009	Downstream	maker	gene	.	-	.	ID=tme7p0_01G00156;Name=tme7p0_01G00156;Alias=maker-Chr01_P0-augustus-gene-34.43;Dbxref=InterPro:IPR001890,Pfam:PF01985;Note=Similar to CFM3: CRM-domain containing factor CFM3%2C chloroplastic/mitochondrial (Zea mays OX%3D4577);Ontology_term=GO:0003723	.	-1	-1	.	-1	-1
31.4834	-0.381986	0.346953	-1.10097	0.270909	0.55198	tme7p0_01G00159	count_b_vs_a	fec	No ASE	Chromosome01_Phase0	3540956	3548684	Upstream	maker	gene	.	-	.	ID=tme7p0_01G00159;Name=tme7p0_01G00159;Alias=maker-Chr01_P0-snap-gene-35.32;Dbxref=InterPro:IPR001245,Pfam:PF07714;Note=Similar to CRK10: Cysteine-rich receptor-like protein kinase 10 (Arabidopsis thaliana OX%3D3702);Ontology_term=GO:0004672,GO:0006468	Chromosome01_Phase0	3741065	3741066	Insertion	166	-192382
31.4834	-0.381986	0.346953	-1.10097	0.270909	0.55198	tme7p0_01G00159	count_b_vs_a	fec	No ASE	Chromosome01_Phase0	3540956	3548684	Downstream	maker	gene	.	-	.	ID=tme7p0_01G00159;Name=tme7p0_01G00159;Alias=maker-Chr01_P0-snap-gene-35.32;Dbxref=InterPro:IPR001245,Pfam:PF07714;Note=Similar to CRK10: Cysteine-rich receptor-like protein kinase 10 (Arabidopsis thaliana OX%3D3702);Ontology_term=GO:0004672,GO:0006468	.	-1	-1	.	-1	-1
41.9066	0.250677	0.295713	0.847702	0.396604	0.687128	tme7p0_01G00160	count_b_vs_a	fec	No ASE	Chromosome01_Phase0	3583819	3587456	Upstream	maker	gene	.	-	.	ID=tme7p0_01G00160;Name=tme7p0_01G00160;Alias=maker-Chr01_P0-augustus-gene-36.24;Dbxref=InterPro:IPR012438,Pfam:PF07797;Note=Protein of unknown function	Chromosome01_Phase0	3741065	3741066	Insertion	166	-153610
41.9066	0.250677	0.295713	0.847702	0.396604	0.687128	tme7p0_01G00160	count_b_vs_a	fec	No ASE	Chromosome01_Phase0	3583819	3587456	Downstream	maker	gene	.	-	.	ID=tme7p0_01G00160;Name=tme7p0_01G00160;Alias=maker-Chr01_P0-augustus-gene-36.24;Dbxref=InterPro:IPR012438,Pfam:PF07797;Note=Protein of unknown function	.	-1	-1	.	-1	-1
19.1955	-0.277537	0.890912	-0.31152	0.755405	0.918716	tme7p0_01G00161	count_b_vs_a	fec	No ASE	Chromosome01_Phase0	3587843	3590138	Upstream	maker	gene	.	-	.	ID=tme7p0_01G00161;Name=tme7p0_01G00161;Alias=maker-Chr01_P0-augustus-gene-36.25;Dbxref=InterPro:IPR018957,Pfam:PF00097;Note=Similar to RNF168: E3 ubiquitin-protein ligase RNF168 (Bos taurus OX%3D9913);Ontology_term=GO:0046872	Chromosome01_Phase0	3741065	3741066	Insertion	166	-150928
19.1955	-0.277537	0.890912	-0.31152	0.755405	0.918716	tme7p0_01G00161	count_b_vs_a	fec	No ASE	Chromosome01_Phase0	3587843	3590138	Downstream	maker	gene	.	-	.	ID=tme7p0_01G00161;Name=tme7p0_01G00161;Alias=maker-Chr01_P0-augustus-gene-36.25;Dbxref=InterPro:IPR018957,Pfam:PF00097;Note=Similar to RNF168: E3 ubiquitin-protein ligase RNF168 (Bos taurus OX%3D9913);Ontology_term=GO:0046872	.	-1	-1	.	-1	-1
15.7828	-0.350679	0.409613	-0.856123	0.39193	0.683188	tme7p0_01G00162	count_b_vs_a	fec	No ASE	Chromosome01_Phase0	3634736	3638031	Upstream	maker	gene	.	-	.	ID=tme7p0_01G00162;Name=tme7p0_01G00162;Alias=maker-Chr01_P0-augustus-gene-36.26;Dbxref=InterPro:IPR000326,Pfam:PF01569;Note=Similar to LPP2: Lipid phosphate phosphatase 2 (Arabidopsis thaliana OX%3D3702)	Chromosome01_Phase0	3741065	3741066	Insertion	166	-103035
15.7828	-0.350679	0.409613	-0.856123	0.39193	0.683188	tme7p0_01G00162	count_b_vs_a	fec	No ASE	Chromosome01_Phase0	3634736	3638031	Downstream	maker	gene	.	-	.	ID=tme7p0_01G00162;Name=tme7p0_01G00162;Alias=maker-Chr01_P0-augustus-gene-36.26;Dbxref=InterPro:IPR000326,Pfam:PF01569;Note=Similar to LPP2: Lipid phosphate phosphatase 2 (Arabidopsis thaliana OX%3D3702)	.	-1	-1	.	-1	-1
31.8273	0.721945	0.269746	2.67639	0.00744208	0.0334872	tme7p0_01G00163	count_b_vs_a	fec	Partial ASE	Chromosome01_Phase0	3665781	3669340	Upstream	maker	gene	.	-	.	ID=tme7p0_01G00163;Name=tme7p0_01G00163;Alias=maker-Chr01_P0-snap-gene-36.31;Dbxref=InterPro:IPR006747,Pfam:PF04654;Note=Protein of unknown function	Chromosome01_Phase0	3741065	3741066	Insertion	166	-71726
31.8273	0.721945	0.269746	2.67639	0.00744208	0.0334872	tme7p0_01G00163	count_b_vs_a	fec	Partial ASE	Chromosome01_Phase0	3665781	3669340	Downstream	maker	gene	.	-	.	ID=tme7p0_01G00163;Name=tme7p0_01G00163;Alias=maker-Chr01_P0-snap-gene-36.31;Dbxref=InterPro:IPR006747,Pfam:PF04654;Note=Protein of unknown function	.	-1	-1	.	-1	-1
90.1998	-0.0227964	0.191478	-0.119055	0.905232	0.984675	tme7p0_01G00164	count_b_vs_a	fec	No ASE	Chromosome01_Phase0	3682056	3691836	Upstream	maker	gene	.	-	.	ID=tme7p0_01G00164;Name=tme7p0_01G00164;Alias=maker-Chr01_P0-snap-gene-37.66;Dbxref=InterPro:IPR002934,InterPro:IPR007010,InterPro:IPR007012,Pfam:PF01909,Pfam:PF04926,Pfam:PF04928;Note=Similar to PAPS1: Nuclear poly(A) polymerase 1 (Arabidopsis thaliana OX%3D3702);Ontology_term=GO:0003723,GO:0004652,GO:0016779,GO:0043631	Chromosome01_Phase0	3741065	3741066	Insertion	166	-49230
90.1998	-0.0227964	0.191478	-0.119055	0.905232	0.984675	tme7p0_01G00164	count_b_vs_a	fec	No ASE	Chromosome01_Phase0	3682056	3691836	Downstream	maker	gene	.	-	.	ID=tme7p0_01G00164;Name=tme7p0_01G00164;Alias=maker-Chr01_P0-snap-gene-37.66;Dbxref=InterPro:IPR002934,InterPro:IPR007010,InterPro:IPR007012,Pfam:PF01909,Pfam:PF04926,Pfam:PF04928;Note=Similar to PAPS1: Nuclear poly(A) polymerase 1 (Arabidopsis thaliana OX%3D3702);Ontology_term=GO:0003723,GO:0004652,GO:0016779,GO:0043631	.	-1	-1	.	-1	-1
24.7285	-1.57479	0.384077	-4.10019	4.12819e-05	0.000287775	tme7p0_01G00165	count_b_vs_a	fec	Partial ASE	Chromosome01_Phase0	3699045	3716273	Upstream	maker	gene	.	-	.	ID=tme7p0_01G00165;Name=tme7p0_01G00165;Alias=maker-Chr01_P0-snap-gene-37.67;Note=Similar to CP2: 2-oxoglutarate and iron-dependent oxygenase domain-containing protein CP2 (Arabidopsis thaliana OX%3D3702)	Chromosome01_Phase0	3741065	3741066	Insertion	166	-24793
24.7285	-1.57479	0.384077	-4.10019	4.12819e-05	0.000287775	tme7p0_01G00165	count_b_vs_a	fec	Partial ASE	Chromosome01_Phase0	3699045	3716273	Downstream	maker	gene	.	-	.	ID=tme7p0_01G00165;Name=tme7p0_01G00165;Alias=maker-Chr01_P0-snap-gene-37.67;Note=Similar to CP2: 2-oxoglutarate and iron-dependent oxygenase domain-containing protein CP2 (Arabidopsis thaliana OX%3D3702)	.	-1	-1	.	-1	-1
21.2921	-1.56591	0.335379	-4.66909	3.02539e-06	2.44368e-05	tme7p0_01G00166	count_b_vs_a	fec	Partial ASE	Chromosome01_Phase0	3715487	3716199	Upstream	maker	gene	.	+	.	ID=tme7p0_01G00166;Name=tme7p0_01G00166;Alias=maker-Chr01_P0-snap-gene-37.62;Note=Protein of unknown function	Chromosome01_Phase0	2020519	2020522	Insertion	192	-1694965
21.2921	-1.56591	0.335379	-4.66909	3.02539e-06	2.44368e-05	tme7p0_01G00166	count_b_vs_a	fec	Partial ASE	Chromosome01_Phase0	3715487	3716199	Downstream	maker	gene	.	+	.	ID=tme7p0_01G00166;Name=tme7p0_01G00166;Alias=maker-Chr01_P0-snap-gene-37.62;Note=Protein of unknown function	Chromosome01_Phase0	3741065	3741066	Insertion	166	24867
192.507	0.456955	0.198636	2.30047	0.0214217	0.0831079	tme7p0_01G00167	count_b_vs_a	fec	No ASE	Chromosome01_Phase0	3725435	3732530	Upstream	maker	gene	.	-	.	ID=tme7p0_01G00167;Name=tme7p0_01G00167;Alias=maker-Chr01_P0-snap-gene-37.68;Dbxref=InterPro:IPR002305,Pfam:PF00579;Note=Similar to At2g33840: Tyrosine--tRNA ligase 1%2C cytoplasmic (Arabidopsis thaliana OX%3D3702);Ontology_term=GO:0000166,GO:0004812,GO:0005524,GO:0006418	Chromosome01_Phase0	3741065	3741066	Insertion	166	-8536
192.507	0.456955	0.198636	2.30047	0.0214217	0.0831079	tme7p0_01G00167	count_b_vs_a	fec	No ASE	Chromosome01_Phase0	3725435	3732530	Downstream	maker	gene	.	-	.	ID=tme7p0_01G00167;Name=tme7p0_01G00167;Alias=maker-Chr01_P0-snap-gene-37.68;Dbxref=InterPro:IPR002305,Pfam:PF00579;Note=Similar to At2g33840: Tyrosine--tRNA ligase 1%2C cytoplasmic (Arabidopsis thaliana OX%3D3702);Ontology_term=GO:0000166,GO:0004812,GO:0005524,GO:0006418	.	-1	-1	.	-1	-1
201.187	-0.197842	0.268641	-0.736455	0.461454	0.745333	tme7p0_01G00169	count_b_vs_a	fec	No ASE	Chromosome01_Phase0	3739020	3741752	Upstream	maker	gene	.	-	.	ID=tme7p0_01G00169;Name=tme7p0_01G00169;Alias=maker-Chr01_P0-snap-gene-37.69;Note=Protein of unknown function	Chromosome01_Phase0	4237542	4237546	Insertion	2000	-495791
201.187	-0.197842	0.268641	-0.736455	0.461454	0.745333	tme7p0_01G00169	count_b_vs_a	fec	No ASE	Chromosome01_Phase0	3739020	3741752	Downstream	maker	gene	.	-	.	ID=tme7p0_01G00169;Name=tme7p0_01G00169;Alias=maker-Chr01_P0-snap-gene-37.69;Note=Protein of unknown function	.	-1	-1	.	-1	-1
108.418	-0.0821739	0.277232	-0.296409	0.766918	0.924928	tme7p0_01G00170	count_b_vs_a	fec	No ASE	Chromosome01_Phase0	3740272	3744564	Upstream	maker	gene	.	+	.	ID=tme7p0_01G00170;Name=tme7p0_01G00170;Alias=augustus-Chr01_P0-processed-gene-37.6;Dbxref=InterPro:IPR001926,Pfam:PF00291;Note=Similar to Cysteine synthase%2C chloroplastic/chromoplastic (Solanum tuberosum OX%3D4113)	Chromosome01_Phase0	2020519	2020522	Insertion	192	-1719750
108.418	-0.0821739	0.277232	-0.296409	0.766918	0.924928	tme7p0_01G00170	count_b_vs_a	fec	No ASE	Chromosome01_Phase0	3740272	3744564	Downstream	maker	gene	.	+	.	ID=tme7p0_01G00170;Name=tme7p0_01G00170;Alias=augustus-Chr01_P0-processed-gene-37.6;Dbxref=InterPro:IPR001926,Pfam:PF00291;Note=Similar to Cysteine synthase%2C chloroplastic/chromoplastic (Solanum tuberosum OX%3D4113)	Chromosome01_Phase0	4237542	4237546	Insertion	2000	492979
48.5995	-7.52066	1.2108	-6.21134	5.25351e-10	6.25497e-09	tme7p0_01G00171	count_b_vs_a	fec	Complete ASE	Chromosome01_Phase0	3744300	3760206	Upstream	maker	gene	.	-	.	ID=tme7p0_01G00171;Name=tme7p0_01G00171;Alias=maker-Chr01_P0-snap-gene-37.70;Dbxref=InterPro:IPR001926,Pfam:PF00291;Note=Similar to OASB: Cysteine synthase%2C chloroplastic/chromoplastic (Arabidopsis thaliana OX%3D3702)	Chromosome01_Phase0	4237542	4237546	Insertion	2000	-477337
48.5995	-7.52066	1.2108	-6.21134	5.25351e-10	6.25497e-09	tme7p0_01G00171	count_b_vs_a	fec	Complete ASE	Chromosome01_Phase0	3744300	3760206	Downstream	maker	gene	.	-	.	ID=tme7p0_01G00171;Name=tme7p0_01G00171;Alias=maker-Chr01_P0-snap-gene-37.70;Dbxref=InterPro:IPR001926,Pfam:PF00291;Note=Similar to OASB: Cysteine synthase%2C chloroplastic/chromoplastic (Arabidopsis thaliana OX%3D3702)	Chromosome01_Phase0	3741065	3741066	Insertion	166	3234
175.945	0.414867	0.165987	2.49939	0.0124406	0.0522327	tme7p0_01G00173	count_b_vs_a	fec	No ASE	Chromosome01_Phase0	3839711	3840747	Upstream	maker	gene	.	+	.	ID=tme7p0_01G00173;Name=tme7p0_01G00173;Alias=augustus-Chr01_P0-processed-gene-38.0;Dbxref=InterPro:IPR001680,Pfam:PF00400;Note=Similar to SNRNP40: U5 small nuclear ribonucleoprotein 40 kDa protein (Bos taurus OX%3D9913);Ontology_term=GO:0005515	Chromosome01_Phase0	3741065	3741066	Insertion	166	-98645
175.945	0.414867	0.165987	2.49939	0.0124406	0.0522327	tme7p0_01G00173	count_b_vs_a	fec	No ASE	Chromosome01_Phase0	3839711	3840747	Downstream	maker	gene	.	+	.	ID=tme7p0_01G00173;Name=tme7p0_01G00173;Alias=augustus-Chr01_P0-processed-gene-38.0;Dbxref=InterPro:IPR001680,Pfam:PF00400;Note=Similar to SNRNP40: U5 small nuclear ribonucleoprotein 40 kDa protein (Bos taurus OX%3D9913);Ontology_term=GO:0005515	Chromosome01_Phase0	4237542	4237546	Insertion	2000	396796
1116.26	-0.204225	0.303864	-0.672094	0.501524	0.775311	tme7p0_01G00174	count_b_vs_a	fec	No ASE	Chromosome01_Phase0	3843565	3848349	Upstream	maker	gene	.	+	.	ID=tme7p0_01G00174;Name=tme7p0_01G00174;Alias=maker-Chr01_P0-augustus-gene-38.28;Dbxref=InterPro:IPR005485,InterPro:IPR025607,Pfam:PF14204,Pfam:PF17144;Note=Similar to RPL5: 60S ribosomal protein L5 (Cucumis sativus OX%3D3659);Ontology_term=GO:0003735,GO:0005622,GO:0005840,GO:0006412,GO:0008097	Chromosome01_Phase0	3741065	3741066	Insertion	166	-102499
1116.26	-0.204225	0.303864	-0.672094	0.501524	0.775311	tme7p0_01G00174	count_b_vs_a	fec	No ASE	Chromosome01_Phase0	3843565	3848349	Downstream	maker	gene	.	+	.	ID=tme7p0_01G00174;Name=tme7p0_01G00174;Alias=maker-Chr01_P0-augustus-gene-38.28;Dbxref=InterPro:IPR005485,InterPro:IPR025607,Pfam:PF14204,Pfam:PF17144;Note=Similar to RPL5: 60S ribosomal protein L5 (Cucumis sativus OX%3D3659);Ontology_term=GO:0003735,GO:0005622,GO:0005840,GO:0006412,GO:0008097	Chromosome01_Phase0	4237542	4237546	Insertion	2000	389194
19.6891	1.87927	0.469657	4.00137	6.29773e-05	0.000426443	tme7p0_01G00175	count_b_vs_a	fec	Partial ASE	Chromosome01_Phase0	3850355	3855172	Upstream	maker	gene	.	-	.	ID=tme7p0_01G00175;Name=tme7p0_01G00175;Alias=maker-Chr01_P0-snap-gene-38.34;Dbxref=InterPro:IPR002182,Pfam:PF00931,Pfam:PF18052;Note=Similar to RGA3: Putative disease resistance protein RGA3 (Solanum bulbocastanum OX%3D147425);Ontology_term=GO:0043531	Chromosome01_Phase0	4237542	4237546	Insertion	2000	-382371
19.6891	1.87927	0.469657	4.00137	6.29773e-05	0.000426443	tme7p0_01G00175	count_b_vs_a	fec	Partial ASE	Chromosome01_Phase0	3850355	3855172	Downstream	maker	gene	.	-	.	ID=tme7p0_01G00175;Name=tme7p0_01G00175;Alias=maker-Chr01_P0-snap-gene-38.34;Dbxref=InterPro:IPR002182,Pfam:PF00931,Pfam:PF18052;Note=Similar to RGA3: Putative disease resistance protein RGA3 (Solanum bulbocastanum OX%3D147425);Ontology_term=GO:0043531	.	-1	-1	.	-1	-1
55.2911	0.388056	0.201723	1.9237	0.0543916	0.176704	tme7p0_01G00176	count_b_vs_a	fec	No ASE	Chromosome01_Phase0	3863698	3864795	Upstream	maker	gene	.	-	.	ID=tme7p0_01G00176;Name=tme7p0_01G00176;Alias=snap-Chr01_P0-processed-gene-38.26;Dbxref=InterPro:IPR006204,InterPro:IPR013750,Pfam:PF00288,Pfam:PF08544;Note=Similar to HSK: Homoserine kinase (Arabidopsis thaliana OX%3D3702);Ontology_term=GO:0005524	Chromosome01_Phase0	4237542	4237546	Insertion	2000	-372748
55.2911	0.388056	0.201723	1.9237	0.0543916	0.176704	tme7p0_01G00176	count_b_vs_a	fec	No ASE	Chromosome01_Phase0	3863698	3864795	Downstream	maker	gene	.	-	.	ID=tme7p0_01G00176;Name=tme7p0_01G00176;Alias=snap-Chr01_P0-processed-gene-38.26;Dbxref=InterPro:IPR006204,InterPro:IPR013750,Pfam:PF00288,Pfam:PF08544;Note=Similar to HSK: Homoserine kinase (Arabidopsis thaliana OX%3D3702);Ontology_term=GO:0005524	.	-1	-1	.	-1	-1
93.2398	-0.077085	0.215151	-0.358283	0.720131	0.902442	tme7p0_01G00177	count_b_vs_a	fec	No ASE	Chromosome01_Phase0	3868605	3878317	Upstream	maker	gene	.	+	.	ID=tme7p0_01G00177;Name=tme7p0_01G00177;Alias=maker-Chr01_P0-snap-gene-38.33;Dbxref=InterPro:IPR000719,Pfam:PF00069;Note=Similar to NTF4: Mitogen-activated protein kinase homolog NTF4 (Nicotiana tabacum OX%3D4097);Ontology_term=GO:0004672,GO:0005524,GO:0006468	Chromosome01_Phase0	3741065	3741066	Insertion	166	-127539
93.2398	-0.077085	0.215151	-0.358283	0.720131	0.902442	tme7p0_01G00177	count_b_vs_a	fec	No ASE	Chromosome01_Phase0	3868605	3878317	Downstream	maker	gene	.	+	.	ID=tme7p0_01G00177;Name=tme7p0_01G00177;Alias=maker-Chr01_P0-snap-gene-38.33;Dbxref=InterPro:IPR000719,Pfam:PF00069;Note=Similar to NTF4: Mitogen-activated protein kinase homolog NTF4 (Nicotiana tabacum OX%3D4097);Ontology_term=GO:0004672,GO:0005524,GO:0006468	Chromosome01_Phase0	4237542	4237546	Insertion	2000	359226
15.8553	-0.673993	0.917518	-0.734583	0.462593	0.74612	tme7p0_01G00179	count_b_vs_a	fec	No ASE	Chromosome01_Phase0	3880104	3886618	Upstream	maker	gene	.	-	.	ID=tme7p0_01G00179;Name=tme7p0_01G00179;Alias=augustus-Chr01_P0-processed-gene-38.13;Note=Protein of unknown function	Chromosome01_Phase0	4237542	4237546	Insertion	2000	-350925
15.8553	-0.673993	0.917518	-0.734583	0.462593	0.74612	tme7p0_01G00179	count_b_vs_a	fec	No ASE	Chromosome01_Phase0	3880104	3886618	Downstream	maker	gene	.	-	.	ID=tme7p0_01G00179;Name=tme7p0_01G00179;Alias=augustus-Chr01_P0-processed-gene-38.13;Note=Protein of unknown function	.	-1	-1	.	-1	-1
64.5425	0.716216	0.389212	1.84017	0.0657433	0.205227	tme7p0_01G00180	count_b_vs_a	fec	No ASE	Chromosome01_Phase0	3911077	3916000	Upstream	maker	gene	.	+	.	ID=tme7p0_01G00180;Name=tme7p0_01G00180;Alias=maker-Chr01_P0-augustus-gene-39.36;Dbxref=InterPro:IPR015425,Pfam:PF02181;Note=Similar to FH1: Formin-like protein 1 (Arabidopsis thaliana OX%3D3702)	Chromosome01_Phase0	3741065	3741066	Insertion	166	-170011
64.5425	0.716216	0.389212	1.84017	0.0657433	0.205227	tme7p0_01G00180	count_b_vs_a	fec	No ASE	Chromosome01_Phase0	3911077	3916000	Downstream	maker	gene	.	+	.	ID=tme7p0_01G00180;Name=tme7p0_01G00180;Alias=maker-Chr01_P0-augustus-gene-39.36;Dbxref=InterPro:IPR015425,Pfam:PF02181;Note=Similar to FH1: Formin-like protein 1 (Arabidopsis thaliana OX%3D3702)	Chromosome01_Phase0	4237542	4237546	Insertion	2000	321543
70.8924	0.0199046	0.348393	0.0571325	0.95444	0.985739	tme7p0_01G00181	count_b_vs_a	fec	No ASE	Chromosome01_Phase0	3913637	3919260	Upstream	maker	gene	.	-	.	ID=tme7p0_01G00181;Name=tme7p0_01G00181;Alias=maker-Chr01_P0-augustus-gene-39.42;Note=Similar to ACOT9: Acyl-coenzyme A thioesterase 9%2C mitochondrial (Homo sapiens OX%3D9606)	Chromosome01_Phase0	4237542	4237546	Insertion	2000	-318283
70.8924	0.0199046	0.348393	0.0571325	0.95444	0.985739	tme7p0_01G00181	count_b_vs_a	fec	No ASE	Chromosome01_Phase0	3913637	3919260	Downstream	maker	gene	.	-	.	ID=tme7p0_01G00181;Name=tme7p0_01G00181;Alias=maker-Chr01_P0-augustus-gene-39.42;Note=Similar to ACOT9: Acyl-coenzyme A thioesterase 9%2C mitochondrial (Homo sapiens OX%3D9606)	.	-1	-1	.	-1	-1
25.329	-0.990214	0.506623	-1.95454	0.0506379	0.166993	tme7p0_01G00182	count_b_vs_a	fec	No ASE	Chromosome01_Phase0	3920978	3925135	Upstream	maker	gene	.	-	.	ID=tme7p0_01G00182;Name=tme7p0_01G00182;Alias=maker-Chr01_P0-snap-gene-39.53;Dbxref=InterPro:IPR002213,Pfam:PF00201;Note=Similar to UGT74F2: UDP-glycosyltransferase 74F2 (Arabidopsis thaliana OX%3D3702);Ontology_term=GO:0016758	Chromosome01_Phase0	4237542	4237546	Insertion	2000	-312408
25.329	-0.990214	0.506623	-1.95454	0.0506379	0.166993	tme7p0_01G00182	count_b_vs_a	fec	No ASE	Chromosome01_Phase0	3920978	3925135	Downstream	maker	gene	.	-	.	ID=tme7p0_01G00182;Name=tme7p0_01G00182;Alias=maker-Chr01_P0-snap-gene-39.53;Dbxref=InterPro:IPR002213,Pfam:PF00201;Note=Similar to UGT74F2: UDP-glycosyltransferase 74F2 (Arabidopsis thaliana OX%3D3702);Ontology_term=GO:0016758	.	-1	-1	.	-1	-1
68.5464	1.66251	0.226056	7.35443	1.91746e-13	3.78835e-12	tme7p0_01G00188	count_b_vs_a	fec	Partial ASE	Chromosome01_Phase0	3960408	3970570	Upstream	maker	gene	.	-	.	ID=tme7p0_01G00188;Name=tme7p0_01G00188;Alias=maker-Chr01_P0-augustus-gene-39.44;Dbxref=InterPro:IPR011685,Pfam:PF07766;Note=Similar to LETM1: Mitochondrial proton/calcium exchanger protein (Gallus gallus OX%3D9031)	Chromosome01_Phase0	4237542	4237546	Insertion	2000	-266973
68.5464	1.66251	0.226056	7.35443	1.91746e-13	3.78835e-12	tme7p0_01G00188	count_b_vs_a	fec	Partial ASE	Chromosome01_Phase0	3960408	3970570	Downstream	maker	gene	.	-	.	ID=tme7p0_01G00188;Name=tme7p0_01G00188;Alias=maker-Chr01_P0-augustus-gene-39.44;Dbxref=InterPro:IPR011685,Pfam:PF07766;Note=Similar to LETM1: Mitochondrial proton/calcium exchanger protein (Gallus gallus OX%3D9031)	.	-1	-1	.	-1	-1
5.32513	2.26644	0.41091	5.51565	3.47496e-08	3.45719e-07	tme7p0_01G00189	count_b_vs_a	fec	Partial ASE	Chromosome01_Phase0	3975680	3982424	Upstream	maker	gene	.	-	.	ID=tme7p0_01G00189;Name=tme7p0_01G00189;Alias=maker-Chr01_P0-snap-gene-39.55;Dbxref=InterPro:IPR001245,InterPro:IPR020683,Pfam:PF07714,Pfam:PF12796;Note=Similar to ILK1: Integrin-linked protein kinase 1 (Arabidopsis thaliana OX%3D3702);Ontology_term=GO:0004672,GO:0006468	Chromosome01_Phase0	4237542	4237546	Insertion	2000	-255119
5.32513	2.26644	0.41091	5.51565	3.47496e-08	3.45719e-07	tme7p0_01G00189	count_b_vs_a	fec	Partial ASE	Chromosome01_Phase0	3975680	3982424	Downstream	maker	gene	.	-	.	ID=tme7p0_01G00189;Name=tme7p0_01G00189;Alias=maker-Chr01_P0-snap-gene-39.55;Dbxref=InterPro:IPR001245,InterPro:IPR020683,Pfam:PF07714,Pfam:PF12796;Note=Similar to ILK1: Integrin-linked protein kinase 1 (Arabidopsis thaliana OX%3D3702);Ontology_term=GO:0004672,GO:0006468	.	-1	-1	.	-1	-1
151.634	0.374146	0.195065	1.91806	0.055104	0.178479	tme7p0_01G00190	count_b_vs_a	fec	No ASE	Chromosome01_Phase0	3990215	4005862	Upstream	maker	gene	.	+	.	ID=tme7p0_01G00190;Name=tme7p0_01G00190;Alias=maker-Chr01_P0-snap-gene-40.24;Dbxref=InterPro:IPR002912,InterPro:IPR019455,Pfam:PF01842,Pfam:PF10369,Pfam:PF13710;Note=Similar to At2g31810: Acetolactate synthase small subunit 2%2C chloroplastic (Arabidopsis thaliana OX%3D3702)	Chromosome01_Phase0	3741065	3741066	Insertion	166	-249149
151.634	0.374146	0.195065	1.91806	0.055104	0.178479	tme7p0_01G00190	count_b_vs_a	fec	No ASE	Chromosome01_Phase0	3990215	4005862	Downstream	maker	gene	.	+	.	ID=tme7p0_01G00190;Name=tme7p0_01G00190;Alias=maker-Chr01_P0-snap-gene-40.24;Dbxref=InterPro:IPR002912,InterPro:IPR019455,Pfam:PF01842,Pfam:PF10369,Pfam:PF13710;Note=Similar to At2g31810: Acetolactate synthase small subunit 2%2C chloroplastic (Arabidopsis thaliana OX%3D3702)	Chromosome01_Phase0	4237542	4237546	Insertion	2000	231681
7.53834	-4.18948	1.28641	-3.25671	0.0011271	0.00615662	tme7p0_01G00191	count_b_vs_a	fec	Partial ASE	Chromosome01_Phase0	4005213	4009150	Upstream	maker	gene	.	-	.	ID=tme7p0_01G00191;Name=tme7p0_01G00191;Alias=maker-Chr01_P0-augustus-gene-40.21;Dbxref=InterPro:IPR013149,Pfam:PF00107,Pfam:PF16884;Note=Similar to DBR: 2-alkenal reductase (NADP(+)-dependent) (Nicotiana tabacum OX%3D4097);Ontology_term=GO:0055114	Chromosome01_Phase0	4237542	4237546	Insertion	2000	-228393
7.53834	-4.18948	1.28641	-3.25671	0.0011271	0.00615662	tme7p0_01G00191	count_b_vs_a	fec	Partial ASE	Chromosome01_Phase0	4005213	4009150	Downstream	maker	gene	.	-	.	ID=tme7p0_01G00191;Name=tme7p0_01G00191;Alias=maker-Chr01_P0-augustus-gene-40.21;Dbxref=InterPro:IPR013149,Pfam:PF00107,Pfam:PF16884;Note=Similar to DBR: 2-alkenal reductase (NADP(+)-dependent) (Nicotiana tabacum OX%3D4097);Ontology_term=GO:0055114	.	-1	-1	.	-1	-1
159.775	-0.424299	0.216575	-1.95914	0.0500969	0.165493	tme7p0_01G00192	count_b_vs_a	fec	No ASE	Chromosome01_Phase0	4045548	4051960	Upstream	maker	gene	.	-	.	ID=tme7p0_01G00192;Name=tme7p0_01G00192;Alias=maker-Chr01_P0-augustus-gene-40.22;Dbxref=InterPro:IPR013149,Pfam:PF00107,Pfam:PF16884;Note=Similar to DBR: 2-alkenal reductase (NADP(+)-dependent) (Nicotiana tabacum OX%3D4097);Ontology_term=GO:0055114	Chromosome01_Phase0	4237542	4237546	Insertion	2000	-185583
159.775	-0.424299	0.216575	-1.95914	0.0500969	0.165493	tme7p0_01G00192	count_b_vs_a	fec	No ASE	Chromosome01_Phase0	4045548	4051960	Downstream	maker	gene	.	-	.	ID=tme7p0_01G00192;Name=tme7p0_01G00192;Alias=maker-Chr01_P0-augustus-gene-40.22;Dbxref=InterPro:IPR013149,Pfam:PF00107,Pfam:PF16884;Note=Similar to DBR: 2-alkenal reductase (NADP(+)-dependent) (Nicotiana tabacum OX%3D4097);Ontology_term=GO:0055114	.	-1	-1	.	-1	-1
461.131	-1.35753	0.721208	-1.8823	0.0597957	0.190412	tme7p0_01G00193	count_b_vs_a	fec	No ASE	Chromosome01_Phase0	4058505	4061014	Upstream	maker	gene	.	-	.	ID=tme7p0_01G00193;Name=tme7p0_01G00193;Alias=maker-Chr01_P0-augustus-gene-40.23;Dbxref=InterPro:IPR013149,Pfam:PF00107,Pfam:PF16884;Note=Similar to P2: NADP-dependent alkenal double bond reductase P2 (Arabidopsis thaliana OX%3D3702);Ontology_term=GO:0055114	Chromosome01_Phase0	4237542	4237546	Insertion	2000	-176529
461.131	-1.35753	0.721208	-1.8823	0.0597957	0.190412	tme7p0_01G00193	count_b_vs_a	fec	No ASE	Chromosome01_Phase0	4058505	4061014	Downstream	maker	gene	.	-	.	ID=tme7p0_01G00193;Name=tme7p0_01G00193;Alias=maker-Chr01_P0-augustus-gene-40.23;Dbxref=InterPro:IPR013149,Pfam:PF00107,Pfam:PF16884;Note=Similar to P2: NADP-dependent alkenal double bond reductase P2 (Arabidopsis thaliana OX%3D3702);Ontology_term=GO:0055114	.	-1	-1	.	-1	-1
42.7132	-0.0446184	0.288695	-0.154552	0.877175	0.972382	tme7p0_01G00197	count_b_vs_a	fec	No ASE	Chromosome01_Phase0	4160131	4165819	Upstream	maker	gene	.	+	.	ID=tme7p0_01G00197;Name=tme7p0_01G00197;Alias=maker-Chr01_P0-augustus-gene-41.36;Dbxref=InterPro:IPR005135,Pfam:PF03372;Note=Similar to CCR4-3: Carbon catabolite repressor protein 4 homolog 3 (Arabidopsis thaliana OX%3D3702)	Chromosome01_Phase0	3741065	3741066	Insertion	166	-419065
42.7132	-0.0446184	0.288695	-0.154552	0.877175	0.972382	tme7p0_01G00197	count_b_vs_a	fec	No ASE	Chromosome01_Phase0	4160131	4165819	Downstream	maker	gene	.	+	.	ID=tme7p0_01G00197;Name=tme7p0_01G00197;Alias=maker-Chr01_P0-augustus-gene-41.36;Dbxref=InterPro:IPR005135,Pfam:PF03372;Note=Similar to CCR4-3: Carbon catabolite repressor protein 4 homolog 3 (Arabidopsis thaliana OX%3D3702)	Chromosome01_Phase0	4237542	4237546	Insertion	2000	71724
34.4009	-0.415212	0.292186	-1.42105	0.155302	0.383292	tme7p0_01G00198	count_b_vs_a	fec	No ASE	Chromosome01_Phase0	4172900	4181717	Upstream	maker	gene	.	+	.	ID=tme7p0_01G00198;Name=tme7p0_01G00198;Alias=maker-Chr01_P0-snap-gene-41.43;Dbxref=InterPro:IPR006693,Pfam:PF04083;Note=Similar to Putative lysosomal acid lipase/cholesteryl ester hydrolase (Crotalus adamanteus OX%3D8729);Ontology_term=GO:0006629	Chromosome01_Phase0	3741065	3741066	Insertion	166	-431834
34.4009	-0.415212	0.292186	-1.42105	0.155302	0.383292	tme7p0_01G00198	count_b_vs_a	fec	No ASE	Chromosome01_Phase0	4172900	4181717	Downstream	maker	gene	.	+	.	ID=tme7p0_01G00198;Name=tme7p0_01G00198;Alias=maker-Chr01_P0-snap-gene-41.43;Dbxref=InterPro:IPR006693,Pfam:PF04083;Note=Similar to Putative lysosomal acid lipase/cholesteryl ester hydrolase (Crotalus adamanteus OX%3D8729);Ontology_term=GO:0006629	Chromosome01_Phase0	4237542	4237546	Insertion	2000	55826
37.1898	-7.7161	1.19323	-6.46656	1.0026e-10	1.3016e-09	tme7p0_01G00199	count_b_vs_a	fec	Complete ASE	Chromosome01_Phase0	4183331	4187380	Upstream	maker	gene	.	+	.	ID=tme7p0_01G00199;Name=tme7p0_01G00199;Alias=snap-Chr01_P0-processed-gene-42.8;Note=Protein of unknown function	Chromosome01_Phase0	3741065	3741066	Insertion	166	-442265
37.1898	-7.7161	1.19323	-6.46656	1.0026e-10	1.3016e-09	tme7p0_01G00199	count_b_vs_a	fec	Complete ASE	Chromosome01_Phase0	4183331	4187380	Downstream	maker	gene	.	+	.	ID=tme7p0_01G00199;Name=tme7p0_01G00199;Alias=snap-Chr01_P0-processed-gene-42.8;Note=Protein of unknown function	Chromosome01_Phase0	4237542	4237546	Insertion	2000	50163
21.6461	-8.87834	1.19601	-7.42332	1.14223e-13	2.33164e-12	tme7p0_01G00201	count_b_vs_a	fec	Complete ASE	Chromosome01_Phase0	4198252	4212883	Upstream	maker	gene	.	+	.	ID=tme7p0_01G00201;Name=tme7p0_01G00201;Alias=maker-Chr01_P0-snap-gene-42.38;Dbxref=InterPro:IPR023801,Pfam:PF00850;Note=Similar to HDA15: Histone deacetylase 15 (Arabidopsis thaliana OX%3D3702)	Chromosome01_Phase0	3741065	3741066	Insertion	166	-457186
21.6461	-8.87834	1.19601	-7.42332	1.14223e-13	2.33164e-12	tme7p0_01G00201	count_b_vs_a	fec	Complete ASE	Chromosome01_Phase0	4198252	4212883	Downstream	maker	gene	.	+	.	ID=tme7p0_01G00201;Name=tme7p0_01G00201;Alias=maker-Chr01_P0-snap-gene-42.38;Dbxref=InterPro:IPR023801,Pfam:PF00850;Note=Similar to HDA15: Histone deacetylase 15 (Arabidopsis thaliana OX%3D3702)	Chromosome01_Phase0	4237542	4237546	Insertion	2000	24660
52.085	-5.31245	0.517941	-10.2569	1.10231e-24	9.25878e-23	tme7p0_01G00202	count_b_vs_a	fec	Complete ASE	Chromosome01_Phase0	4213666	4227365	Upstream	maker	gene	.	-	.	ID=tme7p0_01G00202;Name=tme7p0_01G00202;Alias=maker-Chr01_P0-snap-gene-42.40;Dbxref=InterPro:IPR019396,Pfam:PF10269,Pfam:PF13920;Note=Similar to rngB: RING finger protein B (Dictyostelium discoideum OX%3D44689)	Chromosome01_Phase0	4237542	4237546	Insertion	2000	-10178
52.085	-5.31245	0.517941	-10.2569	1.10231e-24	9.25878e-23	tme7p0_01G00202	count_b_vs_a	fec	Complete ASE	Chromosome01_Phase0	4213666	4227365	Downstream	maker	gene	.	-	.	ID=tme7p0_01G00202;Name=tme7p0_01G00202;Alias=maker-Chr01_P0-snap-gene-42.40;Dbxref=InterPro:IPR019396,Pfam:PF10269,Pfam:PF13920;Note=Similar to rngB: RING finger protein B (Dictyostelium discoideum OX%3D44689)	.	-1	-1	.	-1	-1
18.148	-5.61259	0.639381	-8.77816	1.66177e-18	7.21554e-17	tme7p0_01G00203	count_b_vs_a	fec	Complete ASE	Chromosome01_Phase0	4233125	4242595	Upstream	maker	gene	.	-	.	ID=tme7p0_01G00203;Name=tme7p0_01G00203;Alias=maker-Chr01_P0-augustus-gene-42.35;Dbxref=InterPro:IPR000432,InterPro:IPR007695,InterPro:IPR007696,InterPro:IPR007860,InterPro:IPR007861,Pfam:PF00488,Pfam:PF01624,Pfam:PF05188,Pfam:PF05190,Pfam:PF05192;Note=Similar to MSH2: DNA mismatch repair protein MSH2 (Arabidopsis thaliana OX%3D3702);Ontology_term=GO:0005524,GO:0006298,GO:0030983	Chromosome01_Phase0	4906908	4906908	Insertion	75	-664313
18.148	-5.61259	0.639381	-8.77816	1.66177e-18	7.21554e-17	tme7p0_01G00203	count_b_vs_a	fec	Complete ASE	Chromosome01_Phase0	4233125	4242595	Downstream	maker	gene	.	-	.	ID=tme7p0_01G00203;Name=tme7p0_01G00203;Alias=maker-Chr01_P0-augustus-gene-42.35;Dbxref=InterPro:IPR000432,InterPro:IPR007695,InterPro:IPR007696,InterPro:IPR007860,InterPro:IPR007861,Pfam:PF00488,Pfam:PF01624,Pfam:PF05188,Pfam:PF05190,Pfam:PF05192;Note=Similar to MSH2: DNA mismatch repair protein MSH2 (Arabidopsis thaliana OX%3D3702);Ontology_term=GO:0005524,GO:0006298,GO:0030983	.	-1	-1	.	-1	-1
30.9872	-0.843072	1.82538	-0.461861	0.644181	0.862368	tme7p0_01G00204	count_b_vs_a	fec	No ASE	Chromosome01_Phase0	4249208	4251444	Upstream	maker	gene	.	+	.	ID=tme7p0_01G00204;Name=tme7p0_01G00204;Alias=maker-Chr01_P0-augustus-gene-42.33;Dbxref=InterPro:IPR017887,Pfam:PF03634;Note=Similar to TCP18: Transcription factor TCP18 (Arabidopsis thaliana OX%3D3702)	Chromosome01_Phase0	4237542	4237546	Insertion	2000	-11662
30.9872	-0.843072	1.82538	-0.461861	0.644181	0.862368	tme7p0_01G00204	count_b_vs_a	fec	No ASE	Chromosome01_Phase0	4249208	4251444	Downstream	maker	gene	.	+	.	ID=tme7p0_01G00204;Name=tme7p0_01G00204;Alias=maker-Chr01_P0-augustus-gene-42.33;Dbxref=InterPro:IPR017887,Pfam:PF03634;Note=Similar to TCP18: Transcription factor TCP18 (Arabidopsis thaliana OX%3D3702)	Chromosome01_Phase0	4906908	4906908	Insertion	75	655464
46.8504	0.0687171	0.224884	0.305566	0.759935	0.920921	tme7p0_01G00205	count_b_vs_a	fec	No ASE	Chromosome01_Phase0	4280001	4291226	Upstream	maker	gene	.	+	.	ID=tme7p0_01G00205;Name=tme7p0_01G00205;Alias=maker-Chr01_P0-augustus-gene-43.40;Dbxref=InterPro:IPR024550,Pfam:PF02002;Note=Similar to gtf2e1-1: General transcription factor IIE subunit 1 (Dictyostelium discoideum OX%3D44689)	Chromosome01_Phase0	4237542	4237546	Insertion	2000	-42455
46.8504	0.0687171	0.224884	0.305566	0.759935	0.920921	tme7p0_01G00205	count_b_vs_a	fec	No ASE	Chromosome01_Phase0	4280001	4291226	Downstream	maker	gene	.	+	.	ID=tme7p0_01G00205;Name=tme7p0_01G00205;Alias=maker-Chr01_P0-augustus-gene-43.40;Dbxref=InterPro:IPR024550,Pfam:PF02002;Note=Similar to gtf2e1-1: General transcription factor IIE subunit 1 (Dictyostelium discoideum OX%3D44689)	Chromosome01_Phase0	4906908	4906908	Insertion	75	615682
43.4307	-2.45775	1.06524	-2.30722	0.0210425	0.0818947	tme7p0_01G00206	count_b_vs_a	fec	No ASE	Chromosome01_Phase0	4296297	4308234	Upstream	maker	gene	.	-	.	ID=tme7p0_01G00206;Name=tme7p0_01G00206;Alias=maker-Chr01_P0-snap-gene-43.53;Dbxref=InterPro:IPR001680,Pfam:PF00400,Pfam:PF17814;Note=Similar to SMU1: Suppressor of mec-8 and unc-52 protein homolog 1 (Arabidopsis thaliana OX%3D3702);Ontology_term=GO:0005515	Chromosome01_Phase0	4906908	4906908	Insertion	75	-598674
43.4307	-2.45775	1.06524	-2.30722	0.0210425	0.0818947	tme7p0_01G00206	count_b_vs_a	fec	No ASE	Chromosome01_Phase0	4296297	4308234	Downstream	maker	gene	.	-	.	ID=tme7p0_01G00206;Name=tme7p0_01G00206;Alias=maker-Chr01_P0-snap-gene-43.53;Dbxref=InterPro:IPR001680,Pfam:PF00400,Pfam:PF17814;Note=Similar to SMU1: Suppressor of mec-8 and unc-52 protein homolog 1 (Arabidopsis thaliana OX%3D3702);Ontology_term=GO:0005515	.	-1	-1	.	-1	-1
120.84	-0.20396	0.296085	-0.688857	0.490914	0.769828	tme7p0_01G00207	count_b_vs_a	fec	No ASE	Chromosome01_Phase0	4318563	4325111	Upstream	maker	gene	.	+	.	ID=tme7p0_01G00207;Name=tme7p0_01G00207;Alias=maker-Chr01_P0-snap-gene-43.50;Dbxref=InterPro:IPR019378,Pfam:PF10250;Note=Similar to OFUT39: O-fucosyltransferase 39 (Arabidopsis thaliana OX%3D3702)	Chromosome01_Phase0	4237542	4237546	Insertion	2000	-81017
120.84	-0.20396	0.296085	-0.688857	0.490914	0.769828	tme7p0_01G00207	count_b_vs_a	fec	No ASE	Chromosome01_Phase0	4318563	4325111	Downstream	maker	gene	.	+	.	ID=tme7p0_01G00207;Name=tme7p0_01G00207;Alias=maker-Chr01_P0-snap-gene-43.50;Dbxref=InterPro:IPR019378,Pfam:PF10250;Note=Similar to OFUT39: O-fucosyltransferase 39 (Arabidopsis thaliana OX%3D3702)	Chromosome01_Phase0	4906908	4906908	Insertion	75	581797
23.0469	-0.808873	0.357272	-2.26403	0.0235726	0.0901552	tme7p0_01G00211	count_b_vs_a	fec	No ASE	Chromosome01_Phase0	4355302	4356206	Upstream	maker	gene	.	-	.	ID=tme7p0_01G00211;Name=tme7p0_01G00211;Alias=maker-Chr01_P0-snap-gene-43.57;Dbxref=InterPro:IPR000136,Pfam:PF01277;Note=Similar to Oleosin (Lilium longiflorum OX%3D4690);Ontology_term=GO:0012511,GO:0016021	Chromosome01_Phase0	4906908	4906908	Insertion	75	-550702
23.0469	-0.808873	0.357272	-2.26403	0.0235726	0.0901552	tme7p0_01G00211	count_b_vs_a	fec	No ASE	Chromosome01_Phase0	4355302	4356206	Downstream	maker	gene	.	-	.	ID=tme7p0_01G00211;Name=tme7p0_01G00211;Alias=maker-Chr01_P0-snap-gene-43.57;Dbxref=InterPro:IPR000136,Pfam:PF01277;Note=Similar to Oleosin (Lilium longiflorum OX%3D4690);Ontology_term=GO:0012511,GO:0016021	.	-1	-1	.	-1	-1
130.695	0.0467042	0.135599	0.344428	0.730524	0.907022	tme7p0_01G00212	count_b_vs_a	fec	No ASE	Chromosome01_Phase0	4355307	4360869	Upstream	maker	gene	.	+	.	ID=tme7p0_01G00212;Name=tme7p0_01G00212;Alias=augustus-Chr01_P0-processed-gene-43.6;Note=Protein of unknown function	Chromosome01_Phase0	4237542	4237546	Insertion	2000	-117761
130.695	0.0467042	0.135599	0.344428	0.730524	0.907022	tme7p0_01G00212	count_b_vs_a	fec	No ASE	Chromosome01_Phase0	4355307	4360869	Downstream	maker	gene	.	+	.	ID=tme7p0_01G00212;Name=tme7p0_01G00212;Alias=augustus-Chr01_P0-processed-gene-43.6;Note=Protein of unknown function	Chromosome01_Phase0	4906908	4906908	Insertion	75	546039
11.8788	0.201217	0.44075	0.456533	0.648007	0.863669	tme7p0_01G00213	count_b_vs_a	fec	No ASE	Chromosome01_Phase0	4362077	4364830	Upstream	maker	gene	.	-	.	ID=tme7p0_01G00213;Name=tme7p0_01G00213;Alias=maker-Chr01_P0-snap-gene-43.58;Dbxref=InterPro:IPR006016,Pfam:PF00582;Note=Protein of unknown function	Chromosome01_Phase0	4906908	4906908	Insertion	75	-542078
11.8788	0.201217	0.44075	0.456533	0.648007	0.863669	tme7p0_01G00213	count_b_vs_a	fec	No ASE	Chromosome01_Phase0	4362077	4364830	Downstream	maker	gene	.	-	.	ID=tme7p0_01G00213;Name=tme7p0_01G00213;Alias=maker-Chr01_P0-snap-gene-43.58;Dbxref=InterPro:IPR006016,Pfam:PF00582;Note=Protein of unknown function	.	-1	-1	.	-1	-1
126.557	-0.0892455	0.140375	-0.635767	0.524929	0.79102	tme7p0_01G00214	count_b_vs_a	fec	No ASE	Chromosome01_Phase0	4366889	4380118	Upstream	maker	gene	.	-	.	ID=tme7p0_01G00214;Name=tme7p0_01G00214;Alias=maker-Chr01_P0-augustus-gene-43.48;Dbxref=InterPro:IPR000424,InterPro:IPR012935,Pfam:PF00436,Pfam:PF07967;Note=Similar to Zc3hc1: Nuclear-interacting partner of ALK (Mus musculus OX%3D10090);Ontology_term=GO:0003697,GO:0005634,GO:0008270	Chromosome01_Phase0	4906908	4906908	Insertion	75	-526790
126.557	-0.0892455	0.140375	-0.635767	0.524929	0.79102	tme7p0_01G00214	count_b_vs_a	fec	No ASE	Chromosome01_Phase0	4366889	4380118	Downstream	maker	gene	.	-	.	ID=tme7p0_01G00214;Name=tme7p0_01G00214;Alias=maker-Chr01_P0-augustus-gene-43.48;Dbxref=InterPro:IPR000424,InterPro:IPR012935,Pfam:PF00436,Pfam:PF07967;Note=Similar to Zc3hc1: Nuclear-interacting partner of ALK (Mus musculus OX%3D10090);Ontology_term=GO:0003697,GO:0005634,GO:0008270	.	-1	-1	.	-1	-1
259.388	0.181013	0.15764	1.14827	0.250858	0.52648	tme7p0_01G00216	count_b_vs_a	fec	No ASE	Chromosome01_Phase0	4405083	4414252	Upstream	maker	gene	.	-	.	ID=tme7p0_01G00216;Name=tme7p0_01G00216;Alias=maker-Chr01_P0-augustus-gene-44.29;Dbxref=InterPro:IPR003958,Pfam:PF00808;Note=Similar to DR1: Protein Dr1 homolog (Arabidopsis thaliana OX%3D3702)	Chromosome01_Phase0	4906908	4906908	Insertion	75	-492656
259.388	0.181013	0.15764	1.14827	0.250858	0.52648	tme7p0_01G00216	count_b_vs_a	fec	No ASE	Chromosome01_Phase0	4405083	4414252	Downstream	maker	gene	.	-	.	ID=tme7p0_01G00216;Name=tme7p0_01G00216;Alias=maker-Chr01_P0-augustus-gene-44.29;Dbxref=InterPro:IPR003958,Pfam:PF00808;Note=Similar to DR1: Protein Dr1 homolog (Arabidopsis thaliana OX%3D3702)	.	-1	-1	.	-1	-1
41.2535	0.106961	0.272836	0.392036	0.695032	0.888353	tme7p0_01G00218	count_b_vs_a	fec	No ASE	Chromosome01_Phase0	4525424	4534192	Upstream	maker	gene	.	+	.	ID=tme7p0_01G00218;Name=tme7p0_01G00218;Alias=augustus-Chr01_P0-processed-gene-45.3;Dbxref=InterPro:IPR032630,InterPro:IPR032631,Pfam:PF00122,Pfam:PF13246,Pfam:PF16209,Pfam:PF16212;Note=Similar to ALA9: Putative phospholipid-transporting ATPase 9 (Arabidopsis thaliana OX%3D3702)	Chromosome01_Phase0	4237542	4237546	Insertion	2000	-287878
41.2535	0.106961	0.272836	0.392036	0.695032	0.888353	tme7p0_01G00218	count_b_vs_a	fec	No ASE	Chromosome01_Phase0	4525424	4534192	Downstream	maker	gene	.	+	.	ID=tme7p0_01G00218;Name=tme7p0_01G00218;Alias=augustus-Chr01_P0-processed-gene-45.3;Dbxref=InterPro:IPR032630,InterPro:IPR032631,Pfam:PF00122,Pfam:PF13246,Pfam:PF16209,Pfam:PF16212;Note=Similar to ALA9: Putative phospholipid-transporting ATPase 9 (Arabidopsis thaliana OX%3D3702)	Chromosome01_Phase0	4906908	4906908	Insertion	75	372716
99.2802	0.133303	0.153492	0.868469	0.385138	0.676845	tme7p0_01G00220	count_b_vs_a	fec	No ASE	Chromosome01_Phase0	4564384	4572955	Upstream	maker	gene	.	+	.	ID=tme7p0_01G00220;Name=tme7p0_01G00220;Alias=maker-Chr01_P0-augustus-gene-45.36;Dbxref=InterPro:IPR000873,InterPro:IPR025110,Pfam:PF00501,Pfam:PF13193;Note=Similar to AAE17: Probable acyl-activating enzyme 17%2C peroxisomal (Arabidopsis thaliana OX%3D3702);Ontology_term=GO:0003824	Chromosome01_Phase0	4237542	4237546	Insertion	2000	-326838
99.2802	0.133303	0.153492	0.868469	0.385138	0.676845	tme7p0_01G00220	count_b_vs_a	fec	No ASE	Chromosome01_Phase0	4564384	4572955	Downstream	maker	gene	.	+	.	ID=tme7p0_01G00220;Name=tme7p0_01G00220;Alias=maker-Chr01_P0-augustus-gene-45.36;Dbxref=InterPro:IPR000873,InterPro:IPR025110,Pfam:PF00501,Pfam:PF13193;Note=Similar to AAE17: Probable acyl-activating enzyme 17%2C peroxisomal (Arabidopsis thaliana OX%3D3702);Ontology_term=GO:0003824	Chromosome01_Phase0	4906908	4906908	Insertion	75	333953
92.0985	-0.328427	0.328622	-0.999404	0.317599	0.604701	tme7p0_01G00221	count_b_vs_a	fec	No ASE	Chromosome01_Phase0	4573844	4578234	Upstream	maker	gene	.	+	.	ID=tme7p0_01G00221;Name=tme7p0_01G00221;Alias=maker-Chr01_P0-augustus-gene-45.37;Dbxref=InterPro:IPR021788,Pfam:PF11833;Note=Similar to CPP1: Protein CHAPERONE-LIKE PROTEIN OF POR1%2C chloroplastic (Arabidopsis thaliana OX%3D3702)	Chromosome01_Phase0	4237542	4237546	Insertion	2000	-336298
92.0985	-0.328427	0.328622	-0.999404	0.317599	0.604701	tme7p0_01G00221	count_b_vs_a	fec	No ASE	Chromosome01_Phase0	4573844	4578234	Downstream	maker	gene	.	+	.	ID=tme7p0_01G00221;Name=tme7p0_01G00221;Alias=maker-Chr01_P0-augustus-gene-45.37;Dbxref=InterPro:IPR021788,Pfam:PF11833;Note=Similar to CPP1: Protein CHAPERONE-LIKE PROTEIN OF POR1%2C chloroplastic (Arabidopsis thaliana OX%3D3702)	Chromosome01_Phase0	4906908	4906908	Insertion	75	328674
158.093	-0.0647341	0.260102	-0.24888	0.803454	0.942092	tme7p0_01G00224	count_b_vs_a	fec	No ASE	Chromosome01_Phase0	4584285	4588579	Upstream	maker	gene	.	+	.	ID=tme7p0_01G00224;Name=tme7p0_01G00224;Alias=maker-Chr01_P0-augustus-gene-45.38;Dbxref=InterPro:IPR020810,InterPro:IPR020811,Pfam:PF00113,Pfam:PF03952;Note=Similar to ENO1: Enolase 1%2C chloroplastic (Arabidopsis thaliana OX%3D3702)	Chromosome01_Phase0	4237542	4237546	Insertion	2000	-346739
158.093	-0.0647341	0.260102	-0.24888	0.803454	0.942092	tme7p0_01G00224	count_b_vs_a	fec	No ASE	Chromosome01_Phase0	4584285	4588579	Downstream	maker	gene	.	+	.	ID=tme7p0_01G00224;Name=tme7p0_01G00224;Alias=maker-Chr01_P0-augustus-gene-45.38;Dbxref=InterPro:IPR020810,InterPro:IPR020811,Pfam:PF00113,Pfam:PF03952;Note=Similar to ENO1: Enolase 1%2C chloroplastic (Arabidopsis thaliana OX%3D3702)	Chromosome01_Phase0	4906908	4906908	Insertion	75	318329
89.6891	0.302863	0.262894	1.15204	0.249307	0.524298	tme7p0_01G00225	count_b_vs_a	fec	No ASE	Chromosome01_Phase0	4587418	4593059	Upstream	maker	gene	.	-	.	ID=tme7p0_01G00225;Name=tme7p0_01G00225;Alias=maker-Chr01_P0-augustus-gene-46.35;Dbxref=InterPro:IPR012864,Pfam:PF07847;Note=Similar to PCO3: Plant cysteine oxidase 3 (Arabidopsis thaliana OX%3D3702);Ontology_term=GO:0016702,GO:0055114	Chromosome01_Phase0	4906908	4906908	Insertion	75	-313849
89.6891	0.302863	0.262894	1.15204	0.249307	0.524298	tme7p0_01G00225	count_b_vs_a	fec	No ASE	Chromosome01_Phase0	4587418	4593059	Downstream	maker	gene	.	-	.	ID=tme7p0_01G00225;Name=tme7p0_01G00225;Alias=maker-Chr01_P0-augustus-gene-46.35;Dbxref=InterPro:IPR012864,Pfam:PF07847;Note=Similar to PCO3: Plant cysteine oxidase 3 (Arabidopsis thaliana OX%3D3702);Ontology_term=GO:0016702,GO:0055114	.	-1	-1	.	-1	-1
19.2553	-8.79603	1.26402	-6.95879	3.43207e-12	5.42183e-11	tme7p0_01G00226	count_b_vs_a	fec	Complete ASE	Chromosome01_Phase0	4595346	4600007	Upstream	maker	gene	.	+	.	ID=tme7p0_01G00226;Name=tme7p0_01G00226;Alias=maker-Chr01_P0-augustus-gene-46.29;Dbxref=InterPro:IPR008685,Pfam:PF05859;Note=Similar to MIS12: Protein MIS12 homolog (Arabidopsis thaliana OX%3D3702);Ontology_term=GO:0000278,GO:0000775,GO:0005634	Chromosome01_Phase0	4237542	4237546	Insertion	2000	-357800
19.2553	-8.79603	1.26402	-6.95879	3.43207e-12	5.42183e-11	tme7p0_01G00226	count_b_vs_a	fec	Complete ASE	Chromosome01_Phase0	4595346	4600007	Downstream	maker	gene	.	+	.	ID=tme7p0_01G00226;Name=tme7p0_01G00226;Alias=maker-Chr01_P0-augustus-gene-46.29;Dbxref=InterPro:IPR008685,Pfam:PF05859;Note=Similar to MIS12: Protein MIS12 homolog (Arabidopsis thaliana OX%3D3702);Ontology_term=GO:0000278,GO:0000775,GO:0005634	Chromosome01_Phase0	4906908	4906908	Insertion	75	306901
11.1787	0.0185222	0.536078	0.0345513	0.972438	0.991054	tme7p0_01G00227	count_b_vs_a	fec	No ASE	Chromosome01_Phase0	4602127	4610100	Upstream	maker	gene	.	-	.	ID=tme7p0_01G00227;Name=tme7p0_01G00227;Alias=maker-Chr01_P0-augustus-gene-46.36;Dbxref=InterPro:IPR018119,Pfam:PF03088;Note=Similar to SSL10: Protein STRICTOSIDINE SYNTHASE-LIKE 10 (Arabidopsis thaliana OX%3D3702);Ontology_term=GO:0009058,GO:0016844	Chromosome01_Phase0	4906908	4906908	Insertion	75	-296808
11.1787	0.0185222	0.536078	0.0345513	0.972438	0.991054	tme7p0_01G00227	count_b_vs_a	fec	No ASE	Chromosome01_Phase0	4602127	4610100	Downstream	maker	gene	.	-	.	ID=tme7p0_01G00227;Name=tme7p0_01G00227;Alias=maker-Chr01_P0-augustus-gene-46.36;Dbxref=InterPro:IPR018119,Pfam:PF03088;Note=Similar to SSL10: Protein STRICTOSIDINE SYNTHASE-LIKE 10 (Arabidopsis thaliana OX%3D3702);Ontology_term=GO:0009058,GO:0016844	.	-1	-1	.	-1	-1
10.7125	0.0188903	0.552144	0.0342127	0.972708	0.991054	tme7p0_01G00228	count_b_vs_a	fec	No ASE	Chromosome01_Phase0	4606814	4607458	Upstream	maker	gene	.	+	.	ID=tme7p0_01G00228;Name=tme7p0_01G00228;Alias=maker-Chr01_P0-snap-gene-46.38;Note=Protein of unknown function	Chromosome01_Phase0	4237542	4237546	Insertion	2000	-369268
10.7125	0.0188903	0.552144	0.0342127	0.972708	0.991054	tme7p0_01G00228	count_b_vs_a	fec	No ASE	Chromosome01_Phase0	4606814	4607458	Downstream	maker	gene	.	+	.	ID=tme7p0_01G00228;Name=tme7p0_01G00228;Alias=maker-Chr01_P0-snap-gene-46.38;Note=Protein of unknown function	Chromosome01_Phase0	4906908	4906908	Insertion	75	299450
101.708	0.0387009	0.235556	0.164296	0.869498	0.969908	tme7p0_01G00229	count_b_vs_a	fec	No ASE	Chromosome01_Phase0	4611770	4614305	Upstream	maker	gene	.	+	.	ID=tme7p0_01G00229;Name=tme7p0_01G00229;Alias=maker-Chr01_P0-augustus-gene-46.30;Dbxref=InterPro:IPR004038,Pfam:PF01248;Note=Similar to At5g08180: H/ACA ribonucleoprotein complex subunit 2-like protein (Arabidopsis thaliana OX%3D3702)	Chromosome01_Phase0	4237542	4237546	Insertion	2000	-374224
101.708	0.0387009	0.235556	0.164296	0.869498	0.969908	tme7p0_01G00229	count_b_vs_a	fec	No ASE	Chromosome01_Phase0	4611770	4614305	Downstream	maker	gene	.	+	.	ID=tme7p0_01G00229;Name=tme7p0_01G00229;Alias=maker-Chr01_P0-augustus-gene-46.30;Dbxref=InterPro:IPR004038,Pfam:PF01248;Note=Similar to At5g08180: H/ACA ribonucleoprotein complex subunit 2-like protein (Arabidopsis thaliana OX%3D3702)	Chromosome01_Phase0	4906908	4906908	Insertion	75	292603
34.5436	0.180811	0.32338	0.55913	0.576073	0.823397	tme7p0_01G00230	count_b_vs_a	fec	No ASE	Chromosome01_Phase0	4616327	4618746	Upstream	maker	gene	.	+	.	ID=tme7p0_01G00230;Name=tme7p0_01G00230;Alias=maker-Chr01_P0-augustus-gene-46.31;Dbxref=InterPro:IPR007466,Pfam:PF04371;Note=Similar to AIH: Agmatine deiminase (Medicago truncatula OX%3D3880);Ontology_term=GO:0004668,GO:0009446	Chromosome01_Phase0	4237542	4237546	Insertion	2000	-378781
34.5436	0.180811	0.32338	0.55913	0.576073	0.823397	tme7p0_01G00230	count_b_vs_a	fec	No ASE	Chromosome01_Phase0	4616327	4618746	Downstream	maker	gene	.	+	.	ID=tme7p0_01G00230;Name=tme7p0_01G00230;Alias=maker-Chr01_P0-augustus-gene-46.31;Dbxref=InterPro:IPR007466,Pfam:PF04371;Note=Similar to AIH: Agmatine deiminase (Medicago truncatula OX%3D3880);Ontology_term=GO:0004668,GO:0009446	Chromosome01_Phase0	4906908	4906908	Insertion	75	288162
44.2603	-0.21882	1.56863	-0.139498	0.889057	0.978729	tme7p0_01G00231	count_b_vs_a	fec	No ASE	Chromosome01_Phase0	4629536	4635756	Upstream	maker	gene	.	+	.	ID=tme7p0_01G00231;Name=tme7p0_01G00231;Alias=maker-Chr01_P0-snap-gene-46.41;Dbxref=InterPro:IPR007466,Pfam:PF04371;Note=Similar to AIH: Agmatine deiminase (Medicago truncatula OX%3D3880);Ontology_term=GO:0004668,GO:0009446	Chromosome01_Phase0	4237542	4237546	Insertion	2000	-391990
44.2603	-0.21882	1.56863	-0.139498	0.889057	0.978729	tme7p0_01G00231	count_b_vs_a	fec	No ASE	Chromosome01_Phase0	4629536	4635756	Downstream	maker	gene	.	+	.	ID=tme7p0_01G00231;Name=tme7p0_01G00231;Alias=maker-Chr01_P0-snap-gene-46.41;Dbxref=InterPro:IPR007466,Pfam:PF04371;Note=Similar to AIH: Agmatine deiminase (Medicago truncatula OX%3D3880);Ontology_term=GO:0004668,GO:0009446	Chromosome01_Phase0	4906908	4906908	Insertion	75	271152
16.5452	0.0309248	0.329566	0.0938349	0.92524	0.985644	tme7p0_01G00232	count_b_vs_a	fec	No ASE	Chromosome01_Phase0	4645513	4649859	Upstream	maker	gene	.	+	.	ID=tme7p0_01G00232;Name=tme7p0_01G00232;Alias=maker-Chr01_P0-augustus-gene-46.33;Dbxref=InterPro:IPR000719,Pfam:PF00069;Note=Similar to Stk16: Serine/threonine-protein kinase 16 (Rattus norvegicus OX%3D10116);Ontology_term=GO:0004672,GO:0005524,GO:0006468	Chromosome01_Phase0	4237542	4237546	Insertion	2000	-407967
16.5452	0.0309248	0.329566	0.0938349	0.92524	0.985644	tme7p0_01G00232	count_b_vs_a	fec	No ASE	Chromosome01_Phase0	4645513	4649859	Downstream	maker	gene	.	+	.	ID=tme7p0_01G00232;Name=tme7p0_01G00232;Alias=maker-Chr01_P0-augustus-gene-46.33;Dbxref=InterPro:IPR000719,Pfam:PF00069;Note=Similar to Stk16: Serine/threonine-protein kinase 16 (Rattus norvegicus OX%3D10116);Ontology_term=GO:0004672,GO:0005524,GO:0006468	Chromosome01_Phase0	4906908	4906908	Insertion	75	257049
8.71372	-0.21767	0.48761	-0.446402	0.655307	0.866639	tme7p0_01G00234	count_b_vs_a	fec	No ASE	Chromosome01_Phase0	4700944	4702521	Upstream	maker	gene	.	+	.	ID=tme7p0_01G00234;Name=tme7p0_01G00234;Alias=maker-Chr01_P0-augustus-gene-47.44;Note=Similar to SOFL4: Protein SOB FIVE-LIKE 4 (Arabidopsis thaliana OX%3D3702)	Chromosome01_Phase0	4237542	4237546	Insertion	2000	-463398
8.71372	-0.21767	0.48761	-0.446402	0.655307	0.866639	tme7p0_01G00234	count_b_vs_a	fec	No ASE	Chromosome01_Phase0	4700944	4702521	Downstream	maker	gene	.	+	.	ID=tme7p0_01G00234;Name=tme7p0_01G00234;Alias=maker-Chr01_P0-augustus-gene-47.44;Note=Similar to SOFL4: Protein SOB FIVE-LIKE 4 (Arabidopsis thaliana OX%3D3702)	Chromosome01_Phase0	4906908	4906908	Insertion	75	204387
101.705	1.25335	0.211845	5.91635	3.29163e-09	3.5858e-08	tme7p0_01G00235	count_b_vs_a	fec	Partial ASE	Chromosome01_Phase0	4708698	4719238	Upstream	maker	gene	.	+	.	ID=tme7p0_01G00235;Name=tme7p0_01G00235;Alias=maker-Chr01_P0-snap-gene-47.49;Dbxref=InterPro:IPR002142,Pfam:PF01343;Note=Similar to SPPA: Serine protease SPPA%2C chloroplastic (Arabidopsis thaliana OX%3D3702);Ontology_term=GO:0006508,GO:0008233	Chromosome01_Phase0	4237542	4237546	Insertion	2000	-471152
101.705	1.25335	0.211845	5.91635	3.29163e-09	3.5858e-08	tme7p0_01G00235	count_b_vs_a	fec	Partial ASE	Chromosome01_Phase0	4708698	4719238	Downstream	maker	gene	.	+	.	ID=tme7p0_01G00235;Name=tme7p0_01G00235;Alias=maker-Chr01_P0-snap-gene-47.49;Dbxref=InterPro:IPR002142,Pfam:PF01343;Note=Similar to SPPA: Serine protease SPPA%2C chloroplastic (Arabidopsis thaliana OX%3D3702);Ontology_term=GO:0006508,GO:0008233	Chromosome01_Phase0	4906908	4906908	Insertion	75	187670
23.8437	0.478341	0.281103	1.70166	0.0888197	0.258178	tme7p0_01G00236	count_b_vs_a	fec	No ASE	Chromosome01_Phase0	4721110	4721625	Upstream	maker	gene	.	+	.	ID=tme7p0_01G00236;Name=tme7p0_01G00236;Alias=snap-Chr01_P0-processed-gene-47.24;Note=Protein of unknown function	Chromosome01_Phase0	4237542	4237546	Insertion	2000	-483564
23.8437	0.478341	0.281103	1.70166	0.0888197	0.258178	tme7p0_01G00236	count_b_vs_a	fec	No ASE	Chromosome01_Phase0	4721110	4721625	Downstream	maker	gene	.	+	.	ID=tme7p0_01G00236;Name=tme7p0_01G00236;Alias=snap-Chr01_P0-processed-gene-47.24;Note=Protein of unknown function	Chromosome01_Phase0	4906908	4906908	Insertion	75	185283
62.5991	-0.129727	0.198474	-0.65362	0.513356	0.784608	tme7p0_01G00237	count_b_vs_a	fec	No ASE	Chromosome01_Phase0	4721857	4726795	Upstream	maker	gene	.	+	.	ID=tme7p0_01G00237;Name=tme7p0_01G00237;Alias=snap-Chr01_P0-processed-gene-47.25;Dbxref=InterPro:IPR002848,Pfam:PF01997;Note=Similar to TSNAX: Translin-associated protein X (Macaca fascicularis OX%3D9541);Ontology_term=GO:0043565	Chromosome01_Phase0	4237542	4237546	Insertion	2000	-484311
62.5991	-0.129727	0.198474	-0.65362	0.513356	0.784608	tme7p0_01G00237	count_b_vs_a	fec	No ASE	Chromosome01_Phase0	4721857	4726795	Downstream	maker	gene	.	+	.	ID=tme7p0_01G00237;Name=tme7p0_01G00237;Alias=snap-Chr01_P0-processed-gene-47.25;Dbxref=InterPro:IPR002848,Pfam:PF01997;Note=Similar to TSNAX: Translin-associated protein X (Macaca fascicularis OX%3D9541);Ontology_term=GO:0043565	Chromosome01_Phase0	4906908	4906908	Insertion	75	180113
12.4035	-0.0762721	0.321973	-0.23689	0.812742	0.94627	tme7p0_01G00238	count_b_vs_a	fec	No ASE	Chromosome01_Phase0	4735950	4738883	Upstream	maker	gene	.	+	.	ID=tme7p0_01G00238;Name=tme7p0_01G00238;Alias=snap-Chr01_P0-processed-gene-47.29;Dbxref=InterPro:IPR002885,InterPro:IPR032867,Pfam:PF01535,Pfam:PF13041,Pfam:PF14432;Note=Similar to PCMP-H8: Pentatricopeptide repeat-containing protein At1g18485 (Arabidopsis thaliana OX%3D3702);Ontology_term=GO:0008270	Chromosome01_Phase0	4237542	4237546	Insertion	2000	-498404
12.4035	-0.0762721	0.321973	-0.23689	0.812742	0.94627	tme7p0_01G00238	count_b_vs_a	fec	No ASE	Chromosome01_Phase0	4735950	4738883	Downstream	maker	gene	.	+	.	ID=tme7p0_01G00238;Name=tme7p0_01G00238;Alias=snap-Chr01_P0-processed-gene-47.29;Dbxref=InterPro:IPR002885,InterPro:IPR032867,Pfam:PF01535,Pfam:PF13041,Pfam:PF14432;Note=Similar to PCMP-H8: Pentatricopeptide repeat-containing protein At1g18485 (Arabidopsis thaliana OX%3D3702);Ontology_term=GO:0008270	Chromosome01_Phase0	4906908	4906908	Insertion	75	168025
51.9234	0.213495	0.213387	1.00051	0.317066	0.60442	tme7p0_01G00242	count_b_vs_a	fec	No ASE	Chromosome01_Phase0	4831260	4835932	Upstream	maker	gene	.	+	.	ID=tme7p0_01G00242;Name=tme7p0_01G00242;Alias=maker-Chr01_P0-augustus-gene-48.31;Note=Protein of unknown function	Chromosome01_Phase0	4237542	4237546	Insertion	2000	-593714
51.9234	0.213495	0.213387	1.00051	0.317066	0.60442	tme7p0_01G00242	count_b_vs_a	fec	No ASE	Chromosome01_Phase0	4831260	4835932	Downstream	maker	gene	.	+	.	ID=tme7p0_01G00242;Name=tme7p0_01G00242;Alias=maker-Chr01_P0-augustus-gene-48.31;Note=Protein of unknown function	Chromosome01_Phase0	4906908	4906908	Insertion	75	70976
8.02577	0.123407	0.762553	0.161835	0.871436	0.9705	tme7p0_01G00244	count_b_vs_a	fec	No ASE	Chromosome01_Phase0	4839277	4842016	Upstream	maker	gene	.	-	.	ID=tme7p0_01G00244;Name=tme7p0_01G00244;Alias=maker-Chr01_P0-augustus-gene-48.33;Dbxref=InterPro:IPR001128,Pfam:PF00067;Note=Similar to Cytochrome P450 CYP749A22 (Panax ginseng OX%3D4054);Ontology_term=GO:0005506,GO:0016705,GO:0020037,GO:0055114	Chromosome01_Phase0	4906908	4906908	Insertion	75	-64892
8.02577	0.123407	0.762553	0.161835	0.871436	0.9705	tme7p0_01G00244	count_b_vs_a	fec	No ASE	Chromosome01_Phase0	4839277	4842016	Downstream	maker	gene	.	-	.	ID=tme7p0_01G00244;Name=tme7p0_01G00244;Alias=maker-Chr01_P0-augustus-gene-48.33;Dbxref=InterPro:IPR001128,Pfam:PF00067;Note=Similar to Cytochrome P450 CYP749A22 (Panax ginseng OX%3D4054);Ontology_term=GO:0005506,GO:0016705,GO:0020037,GO:0055114	.	-1	-1	.	-1	-1
18.6225	0.107632	1.47191	0.0731244	0.941707	0.985644	tme7p0_01G00245	count_b_vs_a	fec	No ASE	Chromosome01_Phase0	4842651	4849195	Upstream	maker	gene	.	-	.	ID=tme7p0_01G00245;Name=tme7p0_01G00245;Alias=maker-Chr01_P0-augustus-gene-48.34;Dbxref=InterPro:IPR001128,Pfam:PF00067;Note=Similar to Cytochrome P450 CYP749A22 (Panax ginseng OX%3D4054);Ontology_term=GO:0005506,GO:0016705,GO:0020037,GO:0055114	Chromosome01_Phase0	4906908	4906908	Insertion	75	-57713
18.6225	0.107632	1.47191	0.0731244	0.941707	0.985644	tme7p0_01G00245	count_b_vs_a	fec	No ASE	Chromosome01_Phase0	4842651	4849195	Downstream	maker	gene	.	-	.	ID=tme7p0_01G00245;Name=tme7p0_01G00245;Alias=maker-Chr01_P0-augustus-gene-48.34;Dbxref=InterPro:IPR001128,Pfam:PF00067;Note=Similar to Cytochrome P450 CYP749A22 (Panax ginseng OX%3D4054);Ontology_term=GO:0005506,GO:0016705,GO:0020037,GO:0055114	.	-1	-1	.	-1	-1
292.762	0.172856	0.158497	1.0906	0.275451	0.55807	tme7p0_01G00246	count_b_vs_a	fec	No ASE	Chromosome01_Phase0	4849603	4855300	Upstream	maker	gene	.	-	.	ID=tme7p0_01G00246;Name=tme7p0_01G00246;Alias=maker-Chr01_P0-snap-gene-48.44;Dbxref=InterPro:IPR022309,Pfam:PF01201;Note=Similar to nsa2: Ribosome biogenesis protein NSA2 homolog (Dictyostelium discoideum OX%3D44689)	Chromosome01_Phase0	4906908	4906908	Insertion	75	-51608
292.762	0.172856	0.158497	1.0906	0.275451	0.55807	tme7p0_01G00246	count_b_vs_a	fec	No ASE	Chromosome01_Phase0	4849603	4855300	Downstream	maker	gene	.	-	.	ID=tme7p0_01G00246;Name=tme7p0_01G00246;Alias=maker-Chr01_P0-snap-gene-48.44;Dbxref=InterPro:IPR022309,Pfam:PF01201;Note=Similar to nsa2: Ribosome biogenesis protein NSA2 homolog (Dictyostelium discoideum OX%3D44689)	.	-1	-1	.	-1	-1
7.3832	0.120263	1.71293	0.0702087	0.944028	0.985644	tme7p0_01G00247	count_b_vs_a	fec	No ASE	Chromosome01_Phase0	4857456	4858750	Upstream	maker	gene	.	-	.	ID=tme7p0_01G00247;Name=tme7p0_01G00247;Alias=maker-Chr01_P0-augustus-gene-48.36;Dbxref=InterPro:IPR006016,Pfam:PF00582;Note=Protein of unknown function	Chromosome01_Phase0	4906908	4906908	Insertion	75	-48158
7.3832	0.120263	1.71293	0.0702087	0.944028	0.985644	tme7p0_01G00247	count_b_vs_a	fec	No ASE	Chromosome01_Phase0	4857456	4858750	Downstream	maker	gene	.	-	.	ID=tme7p0_01G00247;Name=tme7p0_01G00247;Alias=maker-Chr01_P0-augustus-gene-48.36;Dbxref=InterPro:IPR006016,Pfam:PF00582;Note=Protein of unknown function	.	-1	-1	.	-1	-1
3.96747	-0.241284	0.675314	-0.357292	0.720873	0.902692	tme7p0_01G00250	count_b_vs_a	fec	No ASE	Chromosome01_Phase0	4890249	4897591	Upstream	maker	gene	.	-	.	ID=tme7p0_01G00250;Name=tme7p0_01G00250;Alias=maker-Chr01_P0-augustus-gene-49.43;Dbxref=InterPro:IPR008895,Pfam:PF05764;Note=Protein of unknown function;Ontology_term=GO:0005634,GO:0006338,GO:0006355,GO:0043486	Chromosome01_Phase0	4906908	4906908	Insertion	75	-9317
3.96747	-0.241284	0.675314	-0.357292	0.720873	0.902692	tme7p0_01G00250	count_b_vs_a	fec	No ASE	Chromosome01_Phase0	4890249	4897591	Downstream	maker	gene	.	-	.	ID=tme7p0_01G00250;Name=tme7p0_01G00250;Alias=maker-Chr01_P0-augustus-gene-49.43;Dbxref=InterPro:IPR008895,Pfam:PF05764;Note=Protein of unknown function;Ontology_term=GO:0005634,GO:0006338,GO:0006355,GO:0043486	.	-1	-1	.	-1	-1
9.69389	0.642073	0.53208	1.20672	0.227539	0.494208	tme7p0_01G00255	count_b_vs_a	fec	No ASE	Chromosome01_Phase0	4957401	4968242	Upstream	maker	gene	.	+	.	ID=tme7p0_01G00255;Name=tme7p0_01G00255;Alias=maker-Chr01_P0-snap-gene-49.50;Note=Protein of unknown function	Chromosome01_Phase0	4906908	4906908	Insertion	75	-50492
9.69389	0.642073	0.53208	1.20672	0.227539	0.494208	tme7p0_01G00255	count_b_vs_a	fec	No ASE	Chromosome01_Phase0	4957401	4968242	Downstream	maker	gene	.	+	.	ID=tme7p0_01G00255;Name=tme7p0_01G00255;Alias=maker-Chr01_P0-snap-gene-49.50;Note=Protein of unknown function	Chromosome01_Phase0	5235950	5236261	Deletion	311	267709
275.745	-0.973411	0.452436	-2.15149	0.0314375	0.113407	tme7p0_01G00256	count_b_vs_a	fec	No ASE	Chromosome01_Phase0	4969100	4973048	Upstream	maker	gene	.	-	.	ID=tme7p0_01G00256;Name=tme7p0_01G00256;Alias=augustus-Chr01_P0-processed-gene-49.10;Dbxref=InterPro:IPR037595,Pfam:PF03214;Note=Similar to UPTG: Probable UDP-arabinopyranose mutase 1 (Pisum sativum OX%3D3888)	Chromosome01_Phase0	5235950	5236261	Deletion	311	-262903
275.745	-0.973411	0.452436	-2.15149	0.0314375	0.113407	tme7p0_01G00256	count_b_vs_a	fec	No ASE	Chromosome01_Phase0	4969100	4973048	Downstream	maker	gene	.	-	.	ID=tme7p0_01G00256;Name=tme7p0_01G00256;Alias=augustus-Chr01_P0-processed-gene-49.10;Dbxref=InterPro:IPR037595,Pfam:PF03214;Note=Similar to UPTG: Probable UDP-arabinopyranose mutase 1 (Pisum sativum OX%3D3888)	.	-1	-1	.	-1	-1
7.58618	0.113767	0.87109	0.130603	0.896089	0.981179	tme7p0_01G00259	count_b_vs_a	fec	No ASE	Chromosome01_Phase0	4986321	4990700	Upstream	maker	gene	.	+	.	ID=tme7p0_01G00259;Name=tme7p0_01G00259;Alias=maker-Chr01_P0-snap-gene-50.37;Dbxref=InterPro:IPR001199,Pfam:PF00173;Note=Similar to CB5-A: Cytochrome b5 isoform A (Arabidopsis thaliana OX%3D3702)	Chromosome01_Phase0	4906908	4906908	Insertion	75	-79412
7.58618	0.113767	0.87109	0.130603	0.896089	0.981179	tme7p0_01G00259	count_b_vs_a	fec	No ASE	Chromosome01_Phase0	4986321	4990700	Downstream	maker	gene	.	+	.	ID=tme7p0_01G00259;Name=tme7p0_01G00259;Alias=maker-Chr01_P0-snap-gene-50.37;Dbxref=InterPro:IPR001199,Pfam:PF00173;Note=Similar to CB5-A: Cytochrome b5 isoform A (Arabidopsis thaliana OX%3D3702)	Chromosome01_Phase0	5235950	5236261	Deletion	311	245251
8.2877	0.307214	0.561939	0.546703	0.584583	0.828932	tme7p0_01G00260	count_b_vs_a	fec	No ASE	Chromosome01_Phase0	4993948	4996041	Upstream	maker	gene	.	+	.	ID=tme7p0_01G00260;Name=tme7p0_01G00260;Alias=maker-Chr01_P0-augustus-gene-50.33;Dbxref=InterPro:IPR000504,Pfam:PF00076;Note=Similar to Ppie: Peptidyl-prolyl cis-trans isomerase E (Mus musculus OX%3D10090);Ontology_term=GO:0003676	Chromosome01_Phase0	4906908	4906908	Insertion	75	-87039
8.2877	0.307214	0.561939	0.546703	0.584583	0.828932	tme7p0_01G00260	count_b_vs_a	fec	No ASE	Chromosome01_Phase0	4993948	4996041	Downstream	maker	gene	.	+	.	ID=tme7p0_01G00260;Name=tme7p0_01G00260;Alias=maker-Chr01_P0-augustus-gene-50.33;Dbxref=InterPro:IPR000504,Pfam:PF00076;Note=Similar to Ppie: Peptidyl-prolyl cis-trans isomerase E (Mus musculus OX%3D10090);Ontology_term=GO:0003676	Chromosome01_Phase0	5235950	5236261	Deletion	311	239910
18.222	-0.152887	0.357474	-0.427688	0.668879	0.873459	tme7p0_01G00263	count_b_vs_a	fec	No ASE	Chromosome01_Phase0	5010140	5013996	Upstream	maker	gene	.	-	.	ID=tme7p0_01G00263;Name=tme7p0_01G00263;Alias=maker-Chr01_P0-augustus-gene-50.35;Dbxref=InterPro:IPR002523,Pfam:PF01544;Note=Similar to MRS2-5: Magnesium transporter MRS2-5 (Arabidopsis thaliana OX%3D3702);Ontology_term=GO:0016020,GO:0030001,GO:0046873,GO:0055085	Chromosome01_Phase0	5235950	5236261	Deletion	311	-221955
18.222	-0.152887	0.357474	-0.427688	0.668879	0.873459	tme7p0_01G00263	count_b_vs_a	fec	No ASE	Chromosome01_Phase0	5010140	5013996	Downstream	maker	gene	.	-	.	ID=tme7p0_01G00263;Name=tme7p0_01G00263;Alias=maker-Chr01_P0-augustus-gene-50.35;Dbxref=InterPro:IPR002523,Pfam:PF01544;Note=Similar to MRS2-5: Magnesium transporter MRS2-5 (Arabidopsis thaliana OX%3D3702);Ontology_term=GO:0016020,GO:0030001,GO:0046873,GO:0055085	.	-1	-1	.	-1	-1
74.6464	0.0783715	0.193843	0.404305	0.685988	0.88385	tme7p0_01G00268	count_b_vs_a	fec	No ASE	Chromosome01_Phase0	5220290	5231489	Upstream	maker	gene	.	+	.	ID=tme7p0_01G00268;Name=tme7p0_01G00268;Alias=maker-Chr01_P0-snap-gene-52.28;Dbxref=InterPro:IPR001650,InterPro:IPR007502,InterPro:IPR011709,Pfam:PF00271,Pfam:PF04408,Pfam:PF07717;Note=Similar to RID1: Pre-mRNA-splicing factor ATP-dependent RNA helicase DEAH10 (Arabidopsis thaliana OX%3D3702);Ontology_term=GO:0004386	Chromosome01_Phase0	4906908	4906908	Insertion	75	-313381
74.6464	0.0783715	0.193843	0.404305	0.685988	0.88385	tme7p0_01G00268	count_b_vs_a	fec	No ASE	Chromosome01_Phase0	5220290	5231489	Downstream	maker	gene	.	+	.	ID=tme7p0_01G00268;Name=tme7p0_01G00268;Alias=maker-Chr01_P0-snap-gene-52.28;Dbxref=InterPro:IPR001650,InterPro:IPR007502,InterPro:IPR011709,Pfam:PF00271,Pfam:PF04408,Pfam:PF07717;Note=Similar to RID1: Pre-mRNA-splicing factor ATP-dependent RNA helicase DEAH10 (Arabidopsis thaliana OX%3D3702);Ontology_term=GO:0004386	Chromosome01_Phase0	5235950	5236261	Deletion	311	4462
103.189	0.360051	0.267523	1.34587	0.178345	0.420968	tme7p0_01G00269	count_b_vs_a	fec	No ASE	Chromosome01_Phase0	5234258	5237523	Upstream	maker	gene	.	+	.	ID=tme7p0_01G00269;Name=tme7p0_01G00269;Alias=maker-Chr01_P0-snap-gene-52.29;Note=Similar to SP1L1: Protein SPIRAL1-like 1 (Arabidopsis thaliana OX%3D3702)	Chromosome01_Phase0	4906908	4906908	Insertion	75	-327349
103.189	0.360051	0.267523	1.34587	0.178345	0.420968	tme7p0_01G00269	count_b_vs_a	fec	No ASE	Chromosome01_Phase0	5234258	5237523	Downstream	maker	gene	.	+	.	ID=tme7p0_01G00269;Name=tme7p0_01G00269;Alias=maker-Chr01_P0-snap-gene-52.29;Note=Similar to SP1L1: Protein SPIRAL1-like 1 (Arabidopsis thaliana OX%3D3702)	Chromosome01_Phase0	6095632	6095633	Insertion	1454	858110
9.64843	-0.0352396	0.361375	-0.0975154	0.922317	0.985644	tme7p0_01G00270	count_b_vs_a	fec	No ASE	Chromosome01_Phase0	5302660	5306175	Upstream	maker	gene	.	-	.	ID=tme7p0_01G00270;Name=tme7p0_01G00270;Alias=maker-Chr01_P0-augustus-gene-53.35;Dbxref=InterPro:IPR012463,InterPro:IPR032308,InterPro:IPR032310,Pfam:PF07897,Pfam:PF16135,Pfam:PF16136;Note=Similar to AFP2: Ninja-family protein AFP2 (Arabidopsis thaliana OX%3D3702)	Chromosome01_Phase0	6095632	6095633	Insertion	1454	-789458
9.64843	-0.0352396	0.361375	-0.0975154	0.922317	0.985644	tme7p0_01G00270	count_b_vs_a	fec	No ASE	Chromosome01_Phase0	5302660	5306175	Downstream	maker	gene	.	-	.	ID=tme7p0_01G00270;Name=tme7p0_01G00270;Alias=maker-Chr01_P0-augustus-gene-53.35;Dbxref=InterPro:IPR012463,InterPro:IPR032308,InterPro:IPR032310,Pfam:PF07897,Pfam:PF16135,Pfam:PF16136;Note=Similar to AFP2: Ninja-family protein AFP2 (Arabidopsis thaliana OX%3D3702)	Chromosome01_Phase0	5235950	5236261	Deletion	311	66399
12.1282	0.239648	0.567735	0.422112	0.672943	0.876196	tme7p0_01G00273	count_b_vs_a	fec	No ASE	Chromosome01_Phase0	5381933	5387235	Upstream	maker	gene	.	-	.	ID=tme7p0_01G00273;Name=tme7p0_01G00273;Alias=maker-Chr01_P0-augustus-gene-53.37;Dbxref=InterPro:IPR025287,InterPro:IPR032872,Pfam:PF13947,Pfam:PF14380;Note=Protein of unknown function;Ontology_term=GO:0030247	Chromosome01_Phase0	6095632	6095633	Insertion	1454	-708398
12.1282	0.239648	0.567735	0.422112	0.672943	0.876196	tme7p0_01G00273	count_b_vs_a	fec	No ASE	Chromosome01_Phase0	5381933	5387235	Downstream	maker	gene	.	-	.	ID=tme7p0_01G00273;Name=tme7p0_01G00273;Alias=maker-Chr01_P0-augustus-gene-53.37;Dbxref=InterPro:IPR025287,InterPro:IPR032872,Pfam:PF13947,Pfam:PF14380;Note=Protein of unknown function;Ontology_term=GO:0030247	.	-1	-1	.	-1	-1
23.1273	0.227086	0.316736	0.716956	0.473401	0.755466	tme7p0_01G00274	count_b_vs_a	fec	No ASE	Chromosome01_Phase0	5389289	5394096	Upstream	maker	gene	.	+	.	ID=tme7p0_01G00274;Name=tme7p0_01G00274;Alias=maker-Chr01_P0-augustus-gene-54.43;Dbxref=InterPro:IPR006968,Pfam:PF04884;Note=Similar to RUS3: Protein root UVB sensitive 3 (Arabidopsis thaliana OX%3D3702)	Chromosome01_Phase0	5235950	5236261	Deletion	311	-153028
23.1273	0.227086	0.316736	0.716956	0.473401	0.755466	tme7p0_01G00274	count_b_vs_a	fec	No ASE	Chromosome01_Phase0	5389289	5394096	Downstream	maker	gene	.	+	.	ID=tme7p0_01G00274;Name=tme7p0_01G00274;Alias=maker-Chr01_P0-augustus-gene-54.43;Dbxref=InterPro:IPR006968,Pfam:PF04884;Note=Similar to RUS3: Protein root UVB sensitive 3 (Arabidopsis thaliana OX%3D3702)	Chromosome01_Phase0	6095632	6095633	Insertion	1454	701537
18.4126	0.499459	0.400599	1.24678	0.212478	0.472502	tme7p0_01G00275	count_b_vs_a	fec	No ASE	Chromosome01_Phase0	5396392	5399781	Upstream	maker	gene	.	-	.	ID=tme7p0_01G00275;Name=tme7p0_01G00275;Alias=maker-Chr01_P0-augustus-gene-54.49;Dbxref=InterPro:IPR009834,Pfam:PF07168;Note=Similar to UPS2: Ureide permease 2 (Arabidopsis thaliana OX%3D3702);Ontology_term=GO:0071705	Chromosome01_Phase0	6095632	6095633	Insertion	1454	-695852
18.4126	0.499459	0.400599	1.24678	0.212478	0.472502	tme7p0_01G00275	count_b_vs_a	fec	No ASE	Chromosome01_Phase0	5396392	5399781	Downstream	maker	gene	.	-	.	ID=tme7p0_01G00275;Name=tme7p0_01G00275;Alias=maker-Chr01_P0-augustus-gene-54.49;Dbxref=InterPro:IPR009834,Pfam:PF07168;Note=Similar to UPS2: Ureide permease 2 (Arabidopsis thaliana OX%3D3702);Ontology_term=GO:0071705	.	-1	-1	.	-1	-1
29.0506	-0.277213	0.362306	-0.765133	0.444192	0.732424	tme7p0_01G00277	count_b_vs_a	fec	No ASE	Chromosome01_Phase0	5409603	5413369	Upstream	maker	gene	.	-	.	ID=tme7p0_01G00277;Name=tme7p0_01G00277;Alias=maker-Chr01_P0-augustus-gene-54.50;Dbxref=InterPro:IPR009834,Pfam:PF07168;Note=Similar to UPS1: Ureide permease 1 (Arabidopsis thaliana OX%3D3702);Ontology_term=GO:0071705	Chromosome01_Phase0	6095632	6095633	Insertion	1454	-682264
29.0506	-0.277213	0.362306	-0.765133	0.444192	0.732424	tme7p0_01G00277	count_b_vs_a	fec	No ASE	Chromosome01_Phase0	5409603	5413369	Downstream	maker	gene	.	-	.	ID=tme7p0_01G00277;Name=tme7p0_01G00277;Alias=maker-Chr01_P0-augustus-gene-54.50;Dbxref=InterPro:IPR009834,Pfam:PF07168;Note=Similar to UPS1: Ureide permease 1 (Arabidopsis thaliana OX%3D3702);Ontology_term=GO:0071705	.	-1	-1	.	-1	-1
5.07556	-1.41577	1.58921	-0.890862	0.373003	0.665131	tme7p0_01G00278	count_b_vs_a	fec	No ASE	Chromosome01_Phase0	5414115	5416674	Upstream	maker	gene	.	+	.	ID=tme7p0_01G00278;Name=tme7p0_01G00278;Alias=maker-Chr01_P0-augustus-gene-54.45;Note=Protein of unknown function	Chromosome01_Phase0	5235950	5236261	Deletion	311	-177854
5.07556	-1.41577	1.58921	-0.890862	0.373003	0.665131	tme7p0_01G00278	count_b_vs_a	fec	No ASE	Chromosome01_Phase0	5414115	5416674	Downstream	maker	gene	.	+	.	ID=tme7p0_01G00278;Name=tme7p0_01G00278;Alias=maker-Chr01_P0-augustus-gene-54.45;Note=Protein of unknown function	Chromosome01_Phase0	6095632	6095633	Insertion	1454	678959
18.5759	0.448795	0.297922	1.50642	0.13196	0.342803	tme7p0_01G00279	count_b_vs_a	fec	No ASE	Chromosome01_Phase0	5415836	5420265	Upstream	maker	gene	.	-	.	ID=tme7p0_01G00279;Name=tme7p0_01G00279;Alias=maker-Chr01_P0-augustus-gene-54.51;Dbxref=InterPro:IPR001107,Pfam:PF01145;Note=Similar to ERLIN2: Erlin-2 (Pongo abelii OX%3D9601)	Chromosome01_Phase0	6095632	6095633	Insertion	1454	-675368
18.5759	0.448795	0.297922	1.50642	0.13196	0.342803	tme7p0_01G00279	count_b_vs_a	fec	No ASE	Chromosome01_Phase0	5415836	5420265	Downstream	maker	gene	.	-	.	ID=tme7p0_01G00279;Name=tme7p0_01G00279;Alias=maker-Chr01_P0-augustus-gene-54.51;Dbxref=InterPro:IPR001107,Pfam:PF01145;Note=Similar to ERLIN2: Erlin-2 (Pongo abelii OX%3D9601)	.	-1	-1	.	-1	-1
10.9773	-0.769048	0.794719	-0.967699	0.333195	0.623134	tme7p0_01G00280	count_b_vs_a	fec	No ASE	Chromosome01_Phase0	5421002	5425690	Upstream	maker	gene	.	+	.	ID=tme7p0_01G00280;Name=tme7p0_01G00280;Alias=maker-Chr01_P0-augustus-gene-54.46;Dbxref=InterPro:IPR000073,InterPro:IPR022742,Pfam:PF12146,Pfam:PF12697;Note=Similar to yugF: Uncharacterized hydrolase YugF (Bacillus subtilis (strain 168) OX%3D224308)	Chromosome01_Phase0	5235950	5236261	Deletion	311	-184741
10.9773	-0.769048	0.794719	-0.967699	0.333195	0.623134	tme7p0_01G00280	count_b_vs_a	fec	No ASE	Chromosome01_Phase0	5421002	5425690	Downstream	maker	gene	.	+	.	ID=tme7p0_01G00280;Name=tme7p0_01G00280;Alias=maker-Chr01_P0-augustus-gene-54.46;Dbxref=InterPro:IPR000073,InterPro:IPR022742,Pfam:PF12146,Pfam:PF12697;Note=Similar to yugF: Uncharacterized hydrolase YugF (Bacillus subtilis (strain 168) OX%3D224308)	Chromosome01_Phase0	6095632	6095633	Insertion	1454	669943
168.734	-1.01029	0.315442	-3.20277	0.00136113	0.00729495	tme7p0_01G00281	count_b_vs_a	fec	Partial ASE	Chromosome01_Phase0	5426409	5428780	Upstream	maker	gene	.	-	.	ID=tme7p0_01G00281;Name=tme7p0_01G00281;Alias=maker-Chr01_P0-augustus-gene-54.52;Dbxref=InterPro:IPR012946,Pfam:PF07983;Note=Similar to PDCB3: PLASMODESMATA CALLOSE-BINDING PROTEIN 3 (Arabidopsis thaliana OX%3D3702)	Chromosome01_Phase0	6095632	6095633	Insertion	1454	-666853
168.734	-1.01029	0.315442	-3.20277	0.00136113	0.00729495	tme7p0_01G00281	count_b_vs_a	fec	Partial ASE	Chromosome01_Phase0	5426409	5428780	Downstream	maker	gene	.	-	.	ID=tme7p0_01G00281;Name=tme7p0_01G00281;Alias=maker-Chr01_P0-augustus-gene-54.52;Dbxref=InterPro:IPR012946,Pfam:PF07983;Note=Similar to PDCB3: PLASMODESMATA CALLOSE-BINDING PROTEIN 3 (Arabidopsis thaliana OX%3D3702)	.	-1	-1	.	-1	-1
122.567	-0.0928631	0.194686	-0.476989	0.63337	0.85711	tme7p0_01G00282	count_b_vs_a	fec	No ASE	Chromosome01_Phase0	5438590	5442904	Upstream	maker	gene	.	+	.	ID=tme7p0_01G00282;Name=tme7p0_01G00282;Alias=maker-Chr01_P0-augustus-gene-54.47;Dbxref=InterPro:IPR002885,Pfam:PF13041,Pfam:PF13812;Note=Similar to At1g26460: Pentatricopeptide repeat-containing protein At1g26460%2C mitochondrial (Arabidopsis thaliana OX%3D3702)	Chromosome01_Phase0	5235950	5236261	Deletion	311	-202329
122.567	-0.0928631	0.194686	-0.476989	0.63337	0.85711	tme7p0_01G00282	count_b_vs_a	fec	No ASE	Chromosome01_Phase0	5438590	5442904	Downstream	maker	gene	.	+	.	ID=tme7p0_01G00282;Name=tme7p0_01G00282;Alias=maker-Chr01_P0-augustus-gene-54.47;Dbxref=InterPro:IPR002885,Pfam:PF13041,Pfam:PF13812;Note=Similar to At1g26460: Pentatricopeptide repeat-containing protein At1g26460%2C mitochondrial (Arabidopsis thaliana OX%3D3702)	Chromosome01_Phase0	6095632	6095633	Insertion	1454	652729
21.6494	-3.68265	0.526347	-6.99662	2.6222e-12	4.21169e-11	tme7p0_01G00283	count_b_vs_a	fec	Partial ASE	Chromosome01_Phase0	5447323	5450761	Upstream	maker	gene	.	+	.	ID=tme7p0_01G00283;Name=tme7p0_01G00283;Alias=maker-Chr01_P0-augustus-gene-54.48;Note=Protein of unknown function	Chromosome01_Phase0	5235950	5236261	Deletion	311	-211062
21.6494	-3.68265	0.526347	-6.99662	2.6222e-12	4.21169e-11	tme7p0_01G00283	count_b_vs_a	fec	Partial ASE	Chromosome01_Phase0	5447323	5450761	Downstream	maker	gene	.	+	.	ID=tme7p0_01G00283;Name=tme7p0_01G00283;Alias=maker-Chr01_P0-augustus-gene-54.48;Note=Protein of unknown function	Chromosome01_Phase0	6095632	6095633	Insertion	1454	644872
77.5884	0.83891	0.293888	2.85453	0.00431011	0.0207748	tme7p0_01G00285	count_b_vs_a	fec	Partial ASE	Chromosome01_Phase0	5456838	5464223	Upstream	maker	gene	.	-	.	ID=tme7p0_01G00285;Name=tme7p0_01G00285;Alias=maker-Chr01_P0-augustus-gene-54.54;Dbxref=InterPro:IPR004159,Pfam:PF03141;Note=Similar to At2g03480: Probable methyltransferase PMT5 (Arabidopsis thaliana OX%3D3702);Ontology_term=GO:0008168	Chromosome01_Phase0	6095632	6095633	Insertion	1454	-631410
77.5884	0.83891	0.293888	2.85453	0.00431011	0.0207748	tme7p0_01G00285	count_b_vs_a	fec	Partial ASE	Chromosome01_Phase0	5456838	5464223	Downstream	maker	gene	.	-	.	ID=tme7p0_01G00285;Name=tme7p0_01G00285;Alias=maker-Chr01_P0-augustus-gene-54.54;Dbxref=InterPro:IPR004159,Pfam:PF03141;Note=Similar to At2g03480: Probable methyltransferase PMT5 (Arabidopsis thaliana OX%3D3702);Ontology_term=GO:0008168	.	-1	-1	.	-1	-1
47.6472	-9.58271	1.20185	-7.97328	1.54522e-15	4.18899e-14	tme7p0_01G00286	count_b_vs_a	fec	Complete ASE	Chromosome01_Phase0	5469901	5474786	Upstream	maker	gene	.	-	.	ID=tme7p0_01G00286;Name=tme7p0_01G00286;Alias=maker-Chr01_P0-snap-gene-54.69;Dbxref=InterPro:IPR003495,InterPro:IPR011629,Pfam:PF02492,Pfam:PF07683;Note=Similar to Cbwd1: COBW domain-containing protein 1 (Rattus norvegicus OX%3D10116)	Chromosome01_Phase0	6095632	6095633	Insertion	1454	-620847
47.6472	-9.58271	1.20185	-7.97328	1.54522e-15	4.18899e-14	tme7p0_01G00286	count_b_vs_a	fec	Complete ASE	Chromosome01_Phase0	5469901	5474786	Downstream	maker	gene	.	-	.	ID=tme7p0_01G00286;Name=tme7p0_01G00286;Alias=maker-Chr01_P0-snap-gene-54.69;Dbxref=InterPro:IPR003495,InterPro:IPR011629,Pfam:PF02492,Pfam:PF07683;Note=Similar to Cbwd1: COBW domain-containing protein 1 (Rattus norvegicus OX%3D10116)	.	-1	-1	.	-1	-1
26.048	-7.96151	1.20545	-6.60462	3.98534e-11	5.40676e-10	tme7p0_01G00291	count_b_vs_a	fec	Complete ASE	Chromosome01_Phase0	5556191	5559622	Upstream	maker	gene	.	+	.	ID=tme7p0_01G00291;Name=tme7p0_01G00291;Alias=maker-Chr01_P0-augustus-gene-55.34;Dbxref=InterPro:IPR004843,InterPro:IPR015914,InterPro:IPR025733,Pfam:PF00149,Pfam:PF14008,Pfam:PF16656,Pfam:PF17808;Note=Similar to PAP2: Probable inactive purple acid phosphatase 2 (Arabidopsis thaliana OX%3D3702);Ontology_term=GO:0003993,GO:0016787,GO:0046872	Chromosome01_Phase0	5235950	5236261	Deletion	311	-319930
26.048	-7.96151	1.20545	-6.60462	3.98534e-11	5.40676e-10	tme7p0_01G00291	count_b_vs_a	fec	Complete ASE	Chromosome01_Phase0	5556191	5559622	Downstream	maker	gene	.	+	.	ID=tme7p0_01G00291;Name=tme7p0_01G00291;Alias=maker-Chr01_P0-augustus-gene-55.34;Dbxref=InterPro:IPR004843,InterPro:IPR015914,InterPro:IPR025733,Pfam:PF00149,Pfam:PF14008,Pfam:PF16656,Pfam:PF17808;Note=Similar to PAP2: Probable inactive purple acid phosphatase 2 (Arabidopsis thaliana OX%3D3702);Ontology_term=GO:0003993,GO:0016787,GO:0046872	Chromosome01_Phase0	6095632	6095633	Insertion	1454	536011
19.8514	-0.858363	0.438078	-1.95938	0.0500681	0.165458	tme7p0_01G00292	count_b_vs_a	fec	No ASE	Chromosome01_Phase0	5578186	5592146	Upstream	maker	gene	.	+	.	ID=tme7p0_01G00292;Name=tme7p0_01G00292;Alias=maker-Chr01_P0-augustus-gene-56.48;Dbxref=InterPro:IPR001048,Pfam:PF00696;Note=Similar to IPK: Isopentenyl phosphate kinase (Arabidopsis thaliana OX%3D3702)	Chromosome01_Phase0	5235950	5236261	Deletion	311	-341925
19.8514	-0.858363	0.438078	-1.95938	0.0500681	0.165458	tme7p0_01G00292	count_b_vs_a	fec	No ASE	Chromosome01_Phase0	5578186	5592146	Downstream	maker	gene	.	+	.	ID=tme7p0_01G00292;Name=tme7p0_01G00292;Alias=maker-Chr01_P0-augustus-gene-56.48;Dbxref=InterPro:IPR001048,Pfam:PF00696;Note=Similar to IPK: Isopentenyl phosphate kinase (Arabidopsis thaliana OX%3D3702)	Chromosome01_Phase0	6095632	6095633	Insertion	1454	503487
8.68867	-1.08761	0.360995	-3.01281	0.00258842	0.0131049	tme7p0_01G00296	count_b_vs_a	fec	Partial ASE	Chromosome01_Phase0	5612343	5618707	Upstream	maker	gene	.	-	.	ID=tme7p0_01G00296;Name=tme7p0_01G00296;Alias=maker-Chr01_P0-snap-gene-56.63;Note=Similar to CM3: Chorismate mutase 3%2C chloroplastic (Arabidopsis thaliana OX%3D3702)	Chromosome01_Phase0	6095632	6095633	Insertion	1454	-476926
8.68867	-1.08761	0.360995	-3.01281	0.00258842	0.0131049	tme7p0_01G00296	count_b_vs_a	fec	Partial ASE	Chromosome01_Phase0	5612343	5618707	Downstream	maker	gene	.	-	.	ID=tme7p0_01G00296;Name=tme7p0_01G00296;Alias=maker-Chr01_P0-snap-gene-56.63;Note=Similar to CM3: Chorismate mutase 3%2C chloroplastic (Arabidopsis thaliana OX%3D3702)	.	-1	-1	.	-1	-1
4.54724	0.118296	9.55772	0.012377	0.990125	0.995552	tme7p0_01G00297	count_b_vs_a	fec	No ASE	Chromosome01_Phase0	5620751	5622480	Upstream	maker	gene	.	-	.	ID=tme7p0_01G00297;Name=tme7p0_01G00297;Alias=maker-Chr01_P0-augustus-gene-56.54;Dbxref=InterPro:IPR002016,Pfam:PF00141;Note=Similar to poxN1: Peroxidase N1 (Nicotiana tabacum OX%3D4097);Ontology_term=GO:0004601,GO:0006979,GO:0020037,GO:0055114	Chromosome01_Phase0	6095632	6095633	Insertion	1454	-473153
4.54724	0.118296	9.55772	0.012377	0.990125	0.995552	tme7p0_01G00297	count_b_vs_a	fec	No ASE	Chromosome01_Phase0	5620751	5622480	Downstream	maker	gene	.	-	.	ID=tme7p0_01G00297;Name=tme7p0_01G00297;Alias=maker-Chr01_P0-augustus-gene-56.54;Dbxref=InterPro:IPR002016,Pfam:PF00141;Note=Similar to poxN1: Peroxidase N1 (Nicotiana tabacum OX%3D4097);Ontology_term=GO:0004601,GO:0006979,GO:0020037,GO:0055114	.	-1	-1	.	-1	-1
18.4947	-8.45356	1.19673	-7.06386	1.61944e-12	2.70864e-11	tme7p0_01G00310	count_b_vs_a	fec	Complete ASE	Chromosome01_Phase0	5764915	5769086	Upstream	maker	gene	.	+	.	ID=tme7p0_01G00310;Name=tme7p0_01G00310;Alias=augustus-Chr01_P0-processed-gene-57.7;Dbxref=InterPro:IPR001943,InterPro:IPR011722,Pfam:PF02151,Pfam:PF08755;Note=Similar to CLPF: Clp protease adapter protein ClpF%2C chloroplastic (Arabidopsis thaliana OX%3D3702);Ontology_term=GO:0003677,GO:0005515	Chromosome01_Phase0	5235950	5236261	Deletion	311	-528654
18.4947	-8.45356	1.19673	-7.06386	1.61944e-12	2.70864e-11	tme7p0_01G00310	count_b_vs_a	fec	Complete ASE	Chromosome01_Phase0	5764915	5769086	Downstream	maker	gene	.	+	.	ID=tme7p0_01G00310;Name=tme7p0_01G00310;Alias=augustus-Chr01_P0-processed-gene-57.7;Dbxref=InterPro:IPR001943,InterPro:IPR011722,Pfam:PF02151,Pfam:PF08755;Note=Similar to CLPF: Clp protease adapter protein ClpF%2C chloroplastic (Arabidopsis thaliana OX%3D3702);Ontology_term=GO:0003677,GO:0005515	Chromosome01_Phase0	6095632	6095633	Insertion	1454	326547
6.59384	-0.157044	0.554871	-0.283028	0.777156	0.93042	tme7p0_01G00320	count_b_vs_a	fec	No ASE	Chromosome01_Phase0	6018089	6026370	Upstream	maker	gene	.	+	.	ID=tme7p0_01G00320;Name=tme7p0_01G00320;Alias=maker-Chr01_P0-augustus-gene-60.28;Dbxref=InterPro:IPR009769,Pfam:PF07059;Note=Protein of unknown function	Chromosome01_Phase0	5235950	5236261	Deletion	311	-781828
6.59384	-0.157044	0.554871	-0.283028	0.777156	0.93042	tme7p0_01G00320	count_b_vs_a	fec	No ASE	Chromosome01_Phase0	6018089	6026370	Downstream	maker	gene	.	+	.	ID=tme7p0_01G00320;Name=tme7p0_01G00320;Alias=maker-Chr01_P0-augustus-gene-60.28;Dbxref=InterPro:IPR009769,Pfam:PF07059;Note=Protein of unknown function	Chromosome01_Phase0	6095632	6095633	Insertion	1454	69263
35.1246	0.281693	0.319506	0.881651	0.377966	0.670344	tme7p0_01G00321	count_b_vs_a	fec	No ASE	Chromosome01_Phase0	6026662	6030879	Upstream	maker	gene	.	-	.	ID=tme7p0_01G00321;Name=tme7p0_01G00321;Alias=maker-Chr01_P0-augustus-gene-60.29;Dbxref=InterPro:IPR003657,Pfam:PF03106;Note=Similar to WRKY3: Probable WRKY transcription factor 3 (Arabidopsis thaliana OX%3D3702);Ontology_term=GO:0003700,GO:0006355,GO:0043565	Chromosome01_Phase0	6095632	6095633	Insertion	1454	-64754
35.1246	0.281693	0.319506	0.881651	0.377966	0.670344	tme7p0_01G00321	count_b_vs_a	fec	No ASE	Chromosome01_Phase0	6026662	6030879	Downstream	maker	gene	.	-	.	ID=tme7p0_01G00321;Name=tme7p0_01G00321;Alias=maker-Chr01_P0-augustus-gene-60.29;Dbxref=InterPro:IPR003657,Pfam:PF03106;Note=Similar to WRKY3: Probable WRKY transcription factor 3 (Arabidopsis thaliana OX%3D3702);Ontology_term=GO:0003700,GO:0006355,GO:0043565	.	-1	-1	.	-1	-1
305.006	0.497636	0.211209	2.35613	0.0184667	0.0731764	tme7p0_01G00322	count_b_vs_a	fec	No ASE	Chromosome01_Phase0	6118929	6125310	Upstream	maker	gene	.	+	.	ID=tme7p0_01G00322;Name=tme7p0_01G00322;Alias=maker-Chr01_P0-snap-gene-61.45;Dbxref=InterPro:IPR001594,Pfam:PF01529;Note=Similar to PAT22: Probable protein S-acyltransferase 22 (Arabidopsis thaliana OX%3D3702)	Chromosome01_Phase0	6095632	6095633	Insertion	1454	-23296
305.006	0.497636	0.211209	2.35613	0.0184667	0.0731764	tme7p0_01G00322	count_b_vs_a	fec	No ASE	Chromosome01_Phase0	6118929	6125310	Downstream	maker	gene	.	+	.	ID=tme7p0_01G00322;Name=tme7p0_01G00322;Alias=maker-Chr01_P0-snap-gene-61.45;Dbxref=InterPro:IPR001594,Pfam:PF01529;Note=Similar to PAT22: Probable protein S-acyltransferase 22 (Arabidopsis thaliana OX%3D3702)	Chromosome01_Phase0	7226431	7226432	Insertion	1260	1101122
15.646	-0.290838	0.379813	-0.765742	0.44383	0.732143	tme7p0_01G00323	count_b_vs_a	fec	No ASE	Chromosome01_Phase0	6127427	6128449	Upstream	maker	gene	.	-	.	ID=tme7p0_01G00323;Name=tme7p0_01G00323;Alias=augustus-Chr01_P0-processed-gene-61.12;Note=Protein of unknown function	Chromosome01_Phase0	7226431	7226432	Insertion	1260	-1097983
15.646	-0.290838	0.379813	-0.765742	0.44383	0.732143	tme7p0_01G00323	count_b_vs_a	fec	No ASE	Chromosome01_Phase0	6127427	6128449	Downstream	maker	gene	.	-	.	ID=tme7p0_01G00323;Name=tme7p0_01G00323;Alias=augustus-Chr01_P0-processed-gene-61.12;Note=Protein of unknown function	.	-1	-1	.	-1	-1
4.6475	0.274513	0.504209	0.544443	0.586136	0.830027	tme7p0_01G00324	count_b_vs_a	fec	No ASE	Chromosome01_Phase0	6133844	6134926	Upstream	maker	gene	.	+	.	ID=tme7p0_01G00324;Name=tme7p0_01G00324;Alias=augustus-Chr01_P0-processed-gene-61.8;Note=Protein of unknown function	Chromosome01_Phase0	6095632	6095633	Insertion	1454	-38211
4.6475	0.274513	0.504209	0.544443	0.586136	0.830027	tme7p0_01G00324	count_b_vs_a	fec	No ASE	Chromosome01_Phase0	6133844	6134926	Downstream	maker	gene	.	+	.	ID=tme7p0_01G00324;Name=tme7p0_01G00324;Alias=augustus-Chr01_P0-processed-gene-61.8;Note=Protein of unknown function	Chromosome01_Phase0	7226431	7226432	Insertion	1260	1091506
10.1444	-0.575911	0.43985	-1.30934	0.19042	0.440673	tme7p0_01G00325	count_b_vs_a	fec	No ASE	Chromosome01_Phase0	6134928	6137629	Upstream	maker	gene	.	+	.	ID=tme7p0_01G00325;Name=tme7p0_01G00325;Alias=maker-Chr01_P0-snap-gene-61.46;Note=Protein of unknown function	Chromosome01_Phase0	6095632	6095633	Insertion	1454	-39295
10.1444	-0.575911	0.43985	-1.30934	0.19042	0.440673	tme7p0_01G00325	count_b_vs_a	fec	No ASE	Chromosome01_Phase0	6134928	6137629	Downstream	maker	gene	.	+	.	ID=tme7p0_01G00325;Name=tme7p0_01G00325;Alias=maker-Chr01_P0-snap-gene-61.46;Note=Protein of unknown function	Chromosome01_Phase0	7226431	7226432	Insertion	1260	1088803
23.0348	0.301462	0.257221	1.17199	0.241199	0.513003	tme7p0_01G00326	count_b_vs_a	fec	No ASE	Chromosome01_Phase0	6139475	6143743	Upstream	maker	gene	.	+	.	ID=tme7p0_01G00326;Name=tme7p0_01G00326;Alias=maker-Chr01_P0-augustus-gene-61.43;Dbxref=InterPro:IPR004127,Pfam:PF02996;Note=Similar to DDB_G0285389: Protein UXT homolog (Dictyostelium discoideum OX%3D44689)	Chromosome01_Phase0	6095632	6095633	Insertion	1454	-43842
23.0348	0.301462	0.257221	1.17199	0.241199	0.513003	tme7p0_01G00326	count_b_vs_a	fec	No ASE	Chromosome01_Phase0	6139475	6143743	Downstream	maker	gene	.	+	.	ID=tme7p0_01G00326;Name=tme7p0_01G00326;Alias=maker-Chr01_P0-augustus-gene-61.43;Dbxref=InterPro:IPR004127,Pfam:PF02996;Note=Similar to DDB_G0285389: Protein UXT homolog (Dictyostelium discoideum OX%3D44689)	Chromosome01_Phase0	7226431	7226432	Insertion	1260	1082689
44.343	0.48384	0.397445	1.21738	0.22346	0.488802	tme7p0_01G00327	count_b_vs_a	fec	No ASE	Chromosome01_Phase0	6147553	6151848	Upstream	maker	gene	.	-	.	ID=tme7p0_01G00327;Name=tme7p0_01G00327;Alias=maker-Chr01_P0-augustus-gene-61.44;Dbxref=InterPro:IPR003100,InterPro:IPR003165,InterPro:IPR014811,InterPro:IPR032474,Pfam:PF02170,Pfam:PF02171,Pfam:PF08699,Pfam:PF16486;Note=Similar to AGO7: Protein argonaute 7 (Arabidopsis thaliana OX%3D3702);Ontology_term=GO:0003676,GO:0005515	Chromosome01_Phase0	7226431	7226432	Insertion	1260	-1074584
44.343	0.48384	0.397445	1.21738	0.22346	0.488802	tme7p0_01G00327	count_b_vs_a	fec	No ASE	Chromosome01_Phase0	6147553	6151848	Downstream	maker	gene	.	-	.	ID=tme7p0_01G00327;Name=tme7p0_01G00327;Alias=maker-Chr01_P0-augustus-gene-61.44;Dbxref=InterPro:IPR003100,InterPro:IPR003165,InterPro:IPR014811,InterPro:IPR032474,Pfam:PF02170,Pfam:PF02171,Pfam:PF08699,Pfam:PF16486;Note=Similar to AGO7: Protein argonaute 7 (Arabidopsis thaliana OX%3D3702);Ontology_term=GO:0003676,GO:0005515	.	-1	-1	.	-1	-1
15.9943	0.510067	0.487225	1.04688	0.295153	0.580044	tme7p0_01G00328	count_b_vs_a	fec	No ASE	Chromosome01_Phase0	6174754	6189901	Upstream	maker	gene	.	-	.	ID=tme7p0_01G00328;Name=tme7p0_01G00328;Alias=maker-Chr01_P0-augustus-gene-62.24;Dbxref=InterPro:IPR003864,InterPro:IPR027815,InterPro:IPR032880,Pfam:PF02714,Pfam:PF13967,Pfam:PF14703;Note=Similar to At1g69450: CSC1-like protein At1g69450 (Arabidopsis thaliana OX%3D3702);Ontology_term=GO:0016020	Chromosome01_Phase0	7226431	7226432	Insertion	1260	-1036531
15.9943	0.510067	0.487225	1.04688	0.295153	0.580044	tme7p0_01G00328	count_b_vs_a	fec	No ASE	Chromosome01_Phase0	6174754	6189901	Downstream	maker	gene	.	-	.	ID=tme7p0_01G00328;Name=tme7p0_01G00328;Alias=maker-Chr01_P0-augustus-gene-62.24;Dbxref=InterPro:IPR003864,InterPro:IPR027815,InterPro:IPR032880,Pfam:PF02714,Pfam:PF13967,Pfam:PF14703;Note=Similar to At1g69450: CSC1-like protein At1g69450 (Arabidopsis thaliana OX%3D3702);Ontology_term=GO:0016020	.	-1	-1	.	-1	-1
30.8965	-0.357429	0.276879	-1.29092	0.196731	0.450194	tme7p0_01G00332	count_b_vs_a	fec	No ASE	Chromosome01_Phase0	6280103	6289334	Upstream	maker	gene	.	+	.	ID=tme7p0_01G00332;Name=tme7p0_01G00332;Alias=snap-Chr01_P0-processed-gene-63.16;Dbxref=InterPro:IPR000904,InterPro:IPR032691,Pfam:PF01369,Pfam:PF12783;Note=Similar to GN: ARF guanine-nucleotide exchange factor GNOM (Arabidopsis thaliana OX%3D3702);Ontology_term=GO:0005086,GO:0032012	Chromosome01_Phase0	6095632	6095633	Insertion	1454	-184470
30.8965	-0.357429	0.276879	-1.29092	0.196731	0.450194	tme7p0_01G00332	count_b_vs_a	fec	No ASE	Chromosome01_Phase0	6280103	6289334	Downstream	maker	gene	.	+	.	ID=tme7p0_01G00332;Name=tme7p0_01G00332;Alias=snap-Chr01_P0-processed-gene-63.16;Dbxref=InterPro:IPR000904,InterPro:IPR032691,Pfam:PF01369,Pfam:PF12783;Note=Similar to GN: ARF guanine-nucleotide exchange factor GNOM (Arabidopsis thaliana OX%3D3702);Ontology_term=GO:0005086,GO:0032012	Chromosome01_Phase0	7226431	7226432	Insertion	1260	937098
117.605	0.101346	0.163773	0.618824	0.536032	0.797088	tme7p0_01G00334	count_b_vs_a	fec	No ASE	Chromosome01_Phase0	6340551	6346860	Upstream	maker	gene	.	+	.	ID=tme7p0_01G00334;Name=tme7p0_01G00334;Alias=maker-Chr01_P0-augustus-gene-63.39;Note=Protein of unknown function	Chromosome01_Phase0	6095632	6095633	Insertion	1454	-244918
117.605	0.101346	0.163773	0.618824	0.536032	0.797088	tme7p0_01G00334	count_b_vs_a	fec	No ASE	Chromosome01_Phase0	6340551	6346860	Downstream	maker	gene	.	+	.	ID=tme7p0_01G00334;Name=tme7p0_01G00334;Alias=maker-Chr01_P0-augustus-gene-63.39;Note=Protein of unknown function	Chromosome01_Phase0	7226431	7226432	Insertion	1260	879572
35.6	0.0310026	0.222025	0.139636	0.888948	0.978728	tme7p0_01G00335	count_b_vs_a	fec	No ASE	Chromosome01_Phase0	6347803	6352590	Upstream	maker	gene	.	+	.	ID=tme7p0_01G00335;Name=tme7p0_01G00335;Alias=maker-Chr01_P0-snap-gene-63.45;Dbxref=InterPro:IPR007705,Pfam:PF05008,Pfam:PF12352;Note=Similar to VTI12: Vesicle transport v-SNARE 12 (Arabidopsis thaliana OX%3D3702);Ontology_term=GO:0006886,GO:0016020	Chromosome01_Phase0	6095632	6095633	Insertion	1454	-252170
35.6	0.0310026	0.222025	0.139636	0.888948	0.978728	tme7p0_01G00335	count_b_vs_a	fec	No ASE	Chromosome01_Phase0	6347803	6352590	Downstream	maker	gene	.	+	.	ID=tme7p0_01G00335;Name=tme7p0_01G00335;Alias=maker-Chr01_P0-snap-gene-63.45;Dbxref=InterPro:IPR007705,Pfam:PF05008,Pfam:PF12352;Note=Similar to VTI12: Vesicle transport v-SNARE 12 (Arabidopsis thaliana OX%3D3702);Ontology_term=GO:0006886,GO:0016020	Chromosome01_Phase0	7226431	7226432	Insertion	1260	873842
5.25049	-1.74265	0.424227	-4.10782	3.99404e-05	0.000279056	tme7p0_01G00336	count_b_vs_a	fec	Partial ASE	Chromosome01_Phase0	6356578	6363900	Upstream	maker	gene	.	+	.	ID=tme7p0_01G00336;Name=tme7p0_01G00336;Alias=maker-Chr01_P0-augustus-gene-63.41;Dbxref=InterPro:IPR001245,Pfam:PF07714,Pfam:PF13857;Note=Similar to ILK1: Integrin-linked protein kinase 1 (Arabidopsis thaliana OX%3D3702);Ontology_term=GO:0004672,GO:0006468	Chromosome01_Phase0	6095632	6095633	Insertion	1454	-260945
5.25049	-1.74265	0.424227	-4.10782	3.99404e-05	0.000279056	tme7p0_01G00336	count_b_vs_a	fec	Partial ASE	Chromosome01_Phase0	6356578	6363900	Downstream	maker	gene	.	+	.	ID=tme7p0_01G00336;Name=tme7p0_01G00336;Alias=maker-Chr01_P0-augustus-gene-63.41;Dbxref=InterPro:IPR001245,Pfam:PF07714,Pfam:PF13857;Note=Similar to ILK1: Integrin-linked protein kinase 1 (Arabidopsis thaliana OX%3D3702);Ontology_term=GO:0004672,GO:0006468	Chromosome01_Phase0	7226431	7226432	Insertion	1260	862532
5.46438	-1.74271	0.4343	-4.01269	6.00298e-05	0.000408102	tme7p0_01G00337	count_b_vs_a	fec	Partial ASE	Chromosome01_Phase0	6363093	6368235	Upstream	maker	gene	.	-	.	ID=tme7p0_01G00337;Name=tme7p0_01G00337;Alias=maker-Chr01_P0-augustus-gene-63.42;Dbxref=InterPro:IPR009038,Pfam:PF01105;Note=Similar to At1g26690: Transmembrane emp24 domain-containing protein p24delta9 (Arabidopsis thaliana OX%3D3702)	Chromosome01_Phase0	7226431	7226432	Insertion	1260	-858197
5.46438	-1.74271	0.4343	-4.01269	6.00298e-05	0.000408102	tme7p0_01G00337	count_b_vs_a	fec	Partial ASE	Chromosome01_Phase0	6363093	6368235	Downstream	maker	gene	.	-	.	ID=tme7p0_01G00337;Name=tme7p0_01G00337;Alias=maker-Chr01_P0-augustus-gene-63.42;Dbxref=InterPro:IPR009038,Pfam:PF01105;Note=Similar to At1g26690: Transmembrane emp24 domain-containing protein p24delta9 (Arabidopsis thaliana OX%3D3702)	.	-1	-1	.	-1	-1
111.862	0.228561	0.208783	1.09473	0.273636	0.555475	tme7p0_01G00340	count_b_vs_a	fec	No ASE	Chromosome01_Phase0	6425045	6432267	Upstream	maker	gene	.	+	.	ID=tme7p0_01G00340;Name=tme7p0_01G00340;Alias=maker-Chr01_P0-augustus-gene-64.38;Dbxref=InterPro:IPR019378,Pfam:PF10250;Note=Similar to RRT4: Rhamnogalacturonan I rhamnosyltransferase 1 (Arabidopsis thaliana OX%3D3702)	Chromosome01_Phase0	6095632	6095633	Insertion	1454	-329412
111.862	0.228561	0.208783	1.09473	0.273636	0.555475	tme7p0_01G00340	count_b_vs_a	fec	No ASE	Chromosome01_Phase0	6425045	6432267	Downstream	maker	gene	.	+	.	ID=tme7p0_01G00340;Name=tme7p0_01G00340;Alias=maker-Chr01_P0-augustus-gene-64.38;Dbxref=InterPro:IPR019378,Pfam:PF10250;Note=Similar to RRT4: Rhamnogalacturonan I rhamnosyltransferase 1 (Arabidopsis thaliana OX%3D3702)	Chromosome01_Phase0	7226431	7226432	Insertion	1260	794165
122.599	0.394219	0.198629	1.9847	0.0471782	0.157716	tme7p0_01G00341	count_b_vs_a	fec	No ASE	Chromosome01_Phase0	6428719	6434165	Upstream	maker	gene	.	-	.	ID=tme7p0_01G00341;Name=tme7p0_01G00341;Alias=maker-Chr01_P0-augustus-gene-64.40;Dbxref=InterPro:IPR001214,InterPro:IPR015353,Pfam:PF00856,Pfam:PF09273;Note=Similar to LSMT-L: [Fructose-bisphosphate aldolase]-lysine N-methyltransferase%2C chloroplastic (Arabidopsis thaliana OX%3D3702);Ontology_term=GO:0005515	Chromosome01_Phase0	7226431	7226432	Insertion	1260	-792267
122.599	0.394219	0.198629	1.9847	0.0471782	0.157716	tme7p0_01G00341	count_b_vs_a	fec	No ASE	Chromosome01_Phase0	6428719	6434165	Downstream	maker	gene	.	-	.	ID=tme7p0_01G00341;Name=tme7p0_01G00341;Alias=maker-Chr01_P0-augustus-gene-64.40;Dbxref=InterPro:IPR001214,InterPro:IPR015353,Pfam:PF00856,Pfam:PF09273;Note=Similar to LSMT-L: [Fructose-bisphosphate aldolase]-lysine N-methyltransferase%2C chloroplastic (Arabidopsis thaliana OX%3D3702);Ontology_term=GO:0005515	.	-1	-1	.	-1	-1
39.1502	-0.839394	0.3454	-2.43021	0.01509	0.0617214	tme7p0_01G00342	count_b_vs_a	fec	No ASE	Chromosome01_Phase0	6438509	6439087	Upstream	maker	gene	.	-	.	ID=tme7p0_01G00342;Name=tme7p0_01G00342;Alias=augustus-Chr01_P0-processed-gene-64.14;Dbxref=InterPro:IPR012891,Pfam:PF07802;Note=Protein of unknown function	Chromosome01_Phase0	7226431	7226432	Insertion	1260	-787345
39.1502	-0.839394	0.3454	-2.43021	0.01509	0.0617214	tme7p0_01G00342	count_b_vs_a	fec	No ASE	Chromosome01_Phase0	6438509	6439087	Downstream	maker	gene	.	-	.	ID=tme7p0_01G00342;Name=tme7p0_01G00342;Alias=augustus-Chr01_P0-processed-gene-64.14;Dbxref=InterPro:IPR012891,Pfam:PF07802;Note=Protein of unknown function	.	-1	-1	.	-1	-1
4.72132	-1.62575	1.79725	-0.904576	0.36569	0.656892	tme7p0_01G00343	count_b_vs_a	fec	No ASE	Chromosome01_Phase0	6453941	6460322	Upstream	maker	gene	.	-	.	ID=tme7p0_01G00343;Name=tme7p0_01G00343;Alias=maker-Chr01_P0-augustus-gene-64.41;Dbxref=InterPro:IPR004331,InterPro:IPR004342,Pfam:PF03105,Pfam:PF03124;Note=Similar to PHO1-H10: Phosphate transporter PHO1 homolog 10 (Arabidopsis thaliana OX%3D3702);Ontology_term=GO:0016021	Chromosome01_Phase0	7226431	7226432	Insertion	1260	-766110
4.72132	-1.62575	1.79725	-0.904576	0.36569	0.656892	tme7p0_01G00343	count_b_vs_a	fec	No ASE	Chromosome01_Phase0	6453941	6460322	Downstream	maker	gene	.	-	.	ID=tme7p0_01G00343;Name=tme7p0_01G00343;Alias=maker-Chr01_P0-augustus-gene-64.41;Dbxref=InterPro:IPR004331,InterPro:IPR004342,Pfam:PF03105,Pfam:PF03124;Note=Similar to PHO1-H10: Phosphate transporter PHO1 homolog 10 (Arabidopsis thaliana OX%3D3702);Ontology_term=GO:0016021	.	-1	-1	.	-1	-1
103.221	-0.179518	0.173781	-1.03301	0.301598	0.587413	tme7p0_01G00348	count_b_vs_a	fec	No ASE	Chromosome01_Phase0	6645135	6653895	Upstream	maker	gene	.	+	.	ID=tme7p0_01G00348;Name=tme7p0_01G00348;Alias=maker-Chr01_P0-snap-gene-66.42;Dbxref=InterPro:IPR007230,Pfam:PF04096;Note=Similar to NUP98A: Nuclear pore complex protein NUP98A (Arabidopsis thaliana OX%3D3702);Ontology_term=GO:0005643,GO:0006913,GO:0017056	Chromosome01_Phase0	6095632	6095633	Insertion	1454	-549502
103.221	-0.179518	0.173781	-1.03301	0.301598	0.587413	tme7p0_01G00348	count_b_vs_a	fec	No ASE	Chromosome01_Phase0	6645135	6653895	Downstream	maker	gene	.	+	.	ID=tme7p0_01G00348;Name=tme7p0_01G00348;Alias=maker-Chr01_P0-snap-gene-66.42;Dbxref=InterPro:IPR007230,Pfam:PF04096;Note=Similar to NUP98A: Nuclear pore complex protein NUP98A (Arabidopsis thaliana OX%3D3702);Ontology_term=GO:0005643,GO:0006913,GO:0017056	Chromosome01_Phase0	7226431	7226432	Insertion	1260	572537
140.837	0.0395145	0.426318	0.0926879	0.926152	0.985644	tme7p0_01G00351	count_b_vs_a	fec	No ASE	Chromosome01_Phase0	6800240	6814907	Upstream	maker	gene	.	-	.	ID=tme7p0_01G00351;Name=tme7p0_01G00351;Alias=maker-Chr01_P0-snap-gene-68.39;Dbxref=InterPro:IPR001841,Pfam:PF13639;Note=Similar to MPSR1: E3 ubiquitin-protein ligase MPSR1 (Arabidopsis thaliana OX%3D3702)	Chromosome01_Phase0	7226431	7226432	Insertion	1260	-411525
140.837	0.0395145	0.426318	0.0926879	0.926152	0.985644	tme7p0_01G00351	count_b_vs_a	fec	No ASE	Chromosome01_Phase0	6800240	6814907	Downstream	maker	gene	.	-	.	ID=tme7p0_01G00351;Name=tme7p0_01G00351;Alias=maker-Chr01_P0-snap-gene-68.39;Dbxref=InterPro:IPR001841,Pfam:PF13639;Note=Similar to MPSR1: E3 ubiquitin-protein ligase MPSR1 (Arabidopsis thaliana OX%3D3702)	.	-1	-1	.	-1	-1
98.0704	0.182172	0.189972	0.958941	0.337588	0.627989	tme7p0_01G00352	count_b_vs_a	fec	No ASE	Chromosome01_Phase0	6818914	6825626	Upstream	maker	gene	.	-	.	ID=tme7p0_01G00352;Name=tme7p0_01G00352;Alias=maker-Chr01_P0-augustus-gene-68.31;Dbxref=InterPro:IPR001079,InterPro:IPR002659,Pfam:PF00337,Pfam:PF01762;Note=Similar to GALT1: Beta-1%2C3-galactosyltransferase GALT1 (Arabidopsis thaliana OX%3D3702);Ontology_term=GO:0006486,GO:0008378,GO:0016020,GO:0030246	Chromosome01_Phase0	7226431	7226432	Insertion	1260	-400806
98.0704	0.182172	0.189972	0.958941	0.337588	0.627989	tme7p0_01G00352	count_b_vs_a	fec	No ASE	Chromosome01_Phase0	6818914	6825626	Downstream	maker	gene	.	-	.	ID=tme7p0_01G00352;Name=tme7p0_01G00352;Alias=maker-Chr01_P0-augustus-gene-68.31;Dbxref=InterPro:IPR001079,InterPro:IPR002659,Pfam:PF00337,Pfam:PF01762;Note=Similar to GALT1: Beta-1%2C3-galactosyltransferase GALT1 (Arabidopsis thaliana OX%3D3702);Ontology_term=GO:0006486,GO:0008378,GO:0016020,GO:0030246	.	-1	-1	.	-1	-1
12.9654	1.56283	0.399645	3.91055	9.20859e-05	0.000609846	tme7p0_01G00353	count_b_vs_a	fec	Partial ASE	Chromosome01_Phase0	6836735	6839633	Upstream	maker	gene	.	-	.	ID=tme7p0_01G00353;Name=tme7p0_01G00353;Alias=maker-Chr01_P0-snap-gene-68.41;Dbxref=InterPro:IPR002885,InterPro:IPR032867,Pfam:PF01535,Pfam:PF13041,Pfam:PF14432;Note=Similar to PCMP-H26: Pentatricopeptide repeat-containing protein At2g02980%2C chloroplastic (Arabidopsis thaliana OX%3D3702);Ontology_term=GO:0008270	Chromosome01_Phase0	7226431	7226432	Insertion	1260	-386799
12.9654	1.56283	0.399645	3.91055	9.20859e-05	0.000609846	tme7p0_01G00353	count_b_vs_a	fec	Partial ASE	Chromosome01_Phase0	6836735	6839633	Downstream	maker	gene	.	-	.	ID=tme7p0_01G00353;Name=tme7p0_01G00353;Alias=maker-Chr01_P0-snap-gene-68.41;Dbxref=InterPro:IPR002885,InterPro:IPR032867,Pfam:PF01535,Pfam:PF13041,Pfam:PF14432;Note=Similar to PCMP-H26: Pentatricopeptide repeat-containing protein At2g02980%2C chloroplastic (Arabidopsis thaliana OX%3D3702);Ontology_term=GO:0008270	.	-1	-1	.	-1	-1
56.5225	-0.203941	0.208302	-0.979066	0.327547	0.615718	tme7p0_01G00354	count_b_vs_a	fec	No ASE	Chromosome01_Phase0	6840761	6850148	Upstream	maker	gene	.	-	.	ID=tme7p0_01G00354;Name=tme7p0_01G00354;Alias=maker-Chr01_P0-snap-gene-68.42;Dbxref=InterPro:IPR000537,Pfam:PF01040;Note=Similar to PPT1: 4-hydroxybenzoate polyprenyltransferase%2C mitochondrial (Arabidopsis thaliana OX%3D3702);Ontology_term=GO:0016021,GO:0016765	Chromosome01_Phase0	7226431	7226432	Insertion	1260	-376284
56.5225	-0.203941	0.208302	-0.979066	0.327547	0.615718	tme7p0_01G00354	count_b_vs_a	fec	No ASE	Chromosome01_Phase0	6840761	6850148	Downstream	maker	gene	.	-	.	ID=tme7p0_01G00354;Name=tme7p0_01G00354;Alias=maker-Chr01_P0-snap-gene-68.42;Dbxref=InterPro:IPR000537,Pfam:PF01040;Note=Similar to PPT1: 4-hydroxybenzoate polyprenyltransferase%2C mitochondrial (Arabidopsis thaliana OX%3D3702);Ontology_term=GO:0016021,GO:0016765	.	-1	-1	.	-1	-1
52.8806	-0.0984927	0.554623	-0.177585	0.859049	0.966274	tme7p0_01G00355	count_b_vs_a	fec	No ASE	Chromosome01_Phase0	6857956	6863209	Upstream	maker	gene	.	-	.	ID=tme7p0_01G00355;Name=tme7p0_01G00355;Alias=maker-Chr01_P0-augustus-gene-68.35;Dbxref=InterPro:IPR001932,Pfam:PF00481;Note=Similar to PPH1: Protein phosphatase 2C 57 (Arabidopsis thaliana OX%3D3702);Ontology_term=GO:0003824	Chromosome01_Phase0	7226431	7226432	Insertion	1260	-363223
52.8806	-0.0984927	0.554623	-0.177585	0.859049	0.966274	tme7p0_01G00355	count_b_vs_a	fec	No ASE	Chromosome01_Phase0	6857956	6863209	Downstream	maker	gene	.	-	.	ID=tme7p0_01G00355;Name=tme7p0_01G00355;Alias=maker-Chr01_P0-augustus-gene-68.35;Dbxref=InterPro:IPR001932,Pfam:PF00481;Note=Similar to PPH1: Protein phosphatase 2C 57 (Arabidopsis thaliana OX%3D3702);Ontology_term=GO:0003824	.	-1	-1	.	-1	-1
25.9996	0.315985	0.244402	1.29289	0.19605	0.449183	tme7p0_01G00356	count_b_vs_a	fec	No ASE	Chromosome01_Phase0	6863737	6867622	Upstream	maker	gene	.	-	.	ID=tme7p0_01G00356;Name=tme7p0_01G00356;Alias=maker-Chr01_P0-augustus-gene-68.36;Dbxref=InterPro:IPR000357,InterPro:IPR001494,Pfam:PF02985,Pfam:PF03810;Note=Similar to KPNB1: Importin subunit beta-1 (Arabidopsis thaliana OX%3D3702);Ontology_term=GO:0005515,GO:0006886,GO:0008536	Chromosome01_Phase0	7226431	7226432	Insertion	1260	-358810
25.9996	0.315985	0.244402	1.29289	0.19605	0.449183	tme7p0_01G00356	count_b_vs_a	fec	No ASE	Chromosome01_Phase0	6863737	6867622	Downstream	maker	gene	.	-	.	ID=tme7p0_01G00356;Name=tme7p0_01G00356;Alias=maker-Chr01_P0-augustus-gene-68.36;Dbxref=InterPro:IPR000357,InterPro:IPR001494,Pfam:PF02985,Pfam:PF03810;Note=Similar to KPNB1: Importin subunit beta-1 (Arabidopsis thaliana OX%3D3702);Ontology_term=GO:0005515,GO:0006886,GO:0008536	.	-1	-1	.	-1	-1
85.3034	0.375294	0.231071	1.62415	0.104344	0.290345	tme7p0_01G00358	count_b_vs_a	fec	No ASE	Chromosome01_Phase0	6880841	6886600	Upstream	maker	gene	.	-	.	ID=tme7p0_01G00358;Name=tme7p0_01G00358;Alias=maker-Chr01_P0-augustus-gene-68.37;Dbxref=InterPro:IPR001494,Pfam:PF03810,Pfam:PF13513;Note=Similar to KPNB1: Importin subunit beta-1 (Arabidopsis thaliana OX%3D3702);Ontology_term=GO:0006886,GO:0008536	Chromosome01_Phase0	7226431	7226432	Insertion	1260	-339832
85.3034	0.375294	0.231071	1.62415	0.104344	0.290345	tme7p0_01G00358	count_b_vs_a	fec	No ASE	Chromosome01_Phase0	6880841	6886600	Downstream	maker	gene	.	-	.	ID=tme7p0_01G00358;Name=tme7p0_01G00358;Alias=maker-Chr01_P0-augustus-gene-68.37;Dbxref=InterPro:IPR001494,Pfam:PF03810,Pfam:PF13513;Note=Similar to KPNB1: Importin subunit beta-1 (Arabidopsis thaliana OX%3D3702);Ontology_term=GO:0006886,GO:0008536	.	-1	-1	.	-1	-1
108.515	0.799267	0.175781	4.54696	5.44276e-06	4.2684e-05	tme7p0_01G00360	count_b_vs_a	fec	Partial ASE	Chromosome01_Phase0	6926414	6930829	Upstream	maker	gene	.	+	.	ID=tme7p0_01G00360;Name=tme7p0_01G00360;Alias=maker-Chr01_P0-augustus-gene-69.40;Dbxref=InterPro:IPR000582,InterPro:IPR020683,Pfam:PF00887,Pfam:PF12796;Note=Similar to ACBP2: Acyl-CoA-binding domain-containing protein 2 (Arabidopsis thaliana OX%3D3702);Ontology_term=GO:0000062	Chromosome01_Phase0	6095632	6095633	Insertion	1454	-830781
108.515	0.799267	0.175781	4.54696	5.44276e-06	4.2684e-05	tme7p0_01G00360	count_b_vs_a	fec	Partial ASE	Chromosome01_Phase0	6926414	6930829	Downstream	maker	gene	.	+	.	ID=tme7p0_01G00360;Name=tme7p0_01G00360;Alias=maker-Chr01_P0-augustus-gene-69.40;Dbxref=InterPro:IPR000582,InterPro:IPR020683,Pfam:PF00887,Pfam:PF12796;Note=Similar to ACBP2: Acyl-CoA-binding domain-containing protein 2 (Arabidopsis thaliana OX%3D3702);Ontology_term=GO:0000062	Chromosome01_Phase0	7226431	7226432	Insertion	1260	295603
110.331	-0.347573	0.407565	-0.852804	0.393768	0.684872	tme7p0_01G00362	count_b_vs_a	fec	No ASE	Chromosome01_Phase0	6950779	6954308	Upstream	maker	gene	.	-	.	ID=tme7p0_01G00362;Name=tme7p0_01G00362;Alias=maker-Chr01_P0-augustus-gene-69.41;Dbxref=InterPro:IPR001646,Pfam:PF13599;Note=Similar to TL17: Thylakoid lumenal 17.4 kDa protein%2C chloroplastic (Arabidopsis thaliana OX%3D3702)	Chromosome01_Phase0	7226431	7226432	Insertion	1260	-272124
110.331	-0.347573	0.407565	-0.852804	0.393768	0.684872	tme7p0_01G00362	count_b_vs_a	fec	No ASE	Chromosome01_Phase0	6950779	6954308	Downstream	maker	gene	.	-	.	ID=tme7p0_01G00362;Name=tme7p0_01G00362;Alias=maker-Chr01_P0-augustus-gene-69.41;Dbxref=InterPro:IPR001646,Pfam:PF13599;Note=Similar to TL17: Thylakoid lumenal 17.4 kDa protein%2C chloroplastic (Arabidopsis thaliana OX%3D3702)	.	-1	-1	.	-1	-1
10.5671	0.881856	0.855827	1.03041	0.302816	0.588477	tme7p0_01G00363	count_b_vs_a	fec	No ASE	Chromosome01_Phase0	6954993	6958783	Upstream	maker	gene	.	+	.	ID=tme7p0_01G00363;Name=tme7p0_01G00363;Alias=augustus-Chr01_P0-processed-gene-69.7;Note=Protein of unknown function	Chromosome01_Phase0	6095632	6095633	Insertion	1454	-859360
10.5671	0.881856	0.855827	1.03041	0.302816	0.588477	tme7p0_01G00363	count_b_vs_a	fec	No ASE	Chromosome01_Phase0	6954993	6958783	Downstream	maker	gene	.	+	.	ID=tme7p0_01G00363;Name=tme7p0_01G00363;Alias=augustus-Chr01_P0-processed-gene-69.7;Note=Protein of unknown function	Chromosome01_Phase0	7226431	7226432	Insertion	1260	267649
29.9319	-0.200992	0.302783	-0.663817	0.506807	0.779481	tme7p0_01G00364	count_b_vs_a	fec	No ASE	Chromosome01_Phase0	6965722	6970625	Upstream	maker	gene	.	-	.	ID=tme7p0_01G00364;Name=tme7p0_01G00364;Alias=maker-Chr01_P0-augustus-gene-69.42;Dbxref=InterPro:IPR001680,Pfam:PF00400;Note=Similar to WDR44: WD repeat-containing protein 44 (Bos taurus OX%3D9913);Ontology_term=GO:0005515	Chromosome01_Phase0	7226431	7226432	Insertion	1260	-255807
29.9319	-0.200992	0.302783	-0.663817	0.506807	0.779481	tme7p0_01G00364	count_b_vs_a	fec	No ASE	Chromosome01_Phase0	6965722	6970625	Downstream	maker	gene	.	-	.	ID=tme7p0_01G00364;Name=tme7p0_01G00364;Alias=maker-Chr01_P0-augustus-gene-69.42;Dbxref=InterPro:IPR001680,Pfam:PF00400;Note=Similar to WDR44: WD repeat-containing protein 44 (Bos taurus OX%3D9913);Ontology_term=GO:0005515	.	-1	-1	.	-1	-1
34.209	0.471648	0.470118	1.00326	0.315738	0.602782	tme7p0_01G00365	count_b_vs_a	fec	No ASE	Chromosome01_Phase0	6985964	6989521	Upstream	maker	gene	.	-	.	ID=tme7p0_01G00365;Name=tme7p0_01G00365;Alias=maker-Chr01_P0-augustus-gene-69.43;Dbxref=InterPro:IPR001214,InterPro:IPR019787,Pfam:PF00628,Pfam:PF00856;Note=Similar to ATXR6: Histone-lysine N-methyltransferase ATXR6 (Arabidopsis thaliana OX%3D3702);Ontology_term=GO:0005515	Chromosome01_Phase0	7226431	7226432	Insertion	1260	-236911
34.209	0.471648	0.470118	1.00326	0.315738	0.602782	tme7p0_01G00365	count_b_vs_a	fec	No ASE	Chromosome01_Phase0	6985964	6989521	Downstream	maker	gene	.	-	.	ID=tme7p0_01G00365;Name=tme7p0_01G00365;Alias=maker-Chr01_P0-augustus-gene-69.43;Dbxref=InterPro:IPR001214,InterPro:IPR019787,Pfam:PF00628,Pfam:PF00856;Note=Similar to ATXR6: Histone-lysine N-methyltransferase ATXR6 (Arabidopsis thaliana OX%3D3702);Ontology_term=GO:0005515	.	-1	-1	.	-1	-1
78.6289	-0.035405	0.186796	-0.189538	0.849671	0.961801	tme7p0_01G00366	count_b_vs_a	fec	No ASE	Chromosome01_Phase0	6992513	7000027	Upstream	maker	gene	.	+	.	ID=tme7p0_01G00366;Name=tme7p0_01G00366;Alias=maker-Chr01_P0-augustus-gene-70.19;Dbxref=InterPro:IPR002562,InterPro:IPR002782,Pfam:PF01612,Pfam:PF01927;Note=Protein of unknown function;Ontology_term=GO:0003676,GO:0006139,GO:0008408	Chromosome01_Phase0	6095632	6095633	Insertion	1454	-896880
78.6289	-0.035405	0.186796	-0.189538	0.849671	0.961801	tme7p0_01G00366	count_b_vs_a	fec	No ASE	Chromosome01_Phase0	6992513	7000027	Downstream	maker	gene	.	+	.	ID=tme7p0_01G00366;Name=tme7p0_01G00366;Alias=maker-Chr01_P0-augustus-gene-70.19;Dbxref=InterPro:IPR002562,InterPro:IPR002782,Pfam:PF01612,Pfam:PF01927;Note=Protein of unknown function;Ontology_term=GO:0003676,GO:0006139,GO:0008408	Chromosome01_Phase0	7226431	7226432	Insertion	1260	226405
14.6491	0.120253	1.70615	0.0704824	0.94381	0.985644	tme7p0_01G00367	count_b_vs_a	fec	No ASE	Chromosome01_Phase0	7055697	7057821	Upstream	maker	gene	.	+	.	ID=tme7p0_01G00367;Name=tme7p0_01G00367;Alias=maker-Chr01_P0-augustus-gene-70.20;Dbxref=InterPro:IPR003851,Pfam:PF02701;Note=Similar to DOF3.7: Dof zinc finger protein DOF3.7 (Arabidopsis thaliana OX%3D3702);Ontology_term=GO:0003677,GO:0006355	Chromosome01_Phase0	6095632	6095633	Insertion	1454	-960064
14.6491	0.120253	1.70615	0.0704824	0.94381	0.985644	tme7p0_01G00367	count_b_vs_a	fec	No ASE	Chromosome01_Phase0	7055697	7057821	Downstream	maker	gene	.	+	.	ID=tme7p0_01G00367;Name=tme7p0_01G00367;Alias=maker-Chr01_P0-augustus-gene-70.20;Dbxref=InterPro:IPR003851,Pfam:PF02701;Note=Similar to DOF3.7: Dof zinc finger protein DOF3.7 (Arabidopsis thaliana OX%3D3702);Ontology_term=GO:0003677,GO:0006355	Chromosome01_Phase0	7226431	7226432	Insertion	1260	168611
44.6697	0.519561	0.229214	2.26671	0.0234079	0.0895922	tme7p0_01G00368	count_b_vs_a	fec	No ASE	Chromosome01_Phase0	7062380	7067579	Upstream	maker	gene	.	+	.	ID=tme7p0_01G00368;Name=tme7p0_01G00368;Alias=augustus-Chr01_P0-processed-gene-70.3;Dbxref=InterPro:IPR006751,Pfam:PF04658;Note=Similar to TAF7: Transcription initiation factor TFIID subunit 7 (Arabidopsis thaliana OX%3D3702);Ontology_term=GO:0005669,GO:0006367	Chromosome01_Phase0	6095632	6095633	Insertion	1454	-966747
44.6697	0.519561	0.229214	2.26671	0.0234079	0.0895922	tme7p0_01G00368	count_b_vs_a	fec	No ASE	Chromosome01_Phase0	7062380	7067579	Downstream	maker	gene	.	+	.	ID=tme7p0_01G00368;Name=tme7p0_01G00368;Alias=augustus-Chr01_P0-processed-gene-70.3;Dbxref=InterPro:IPR006751,Pfam:PF04658;Note=Similar to TAF7: Transcription initiation factor TFIID subunit 7 (Arabidopsis thaliana OX%3D3702);Ontology_term=GO:0005669,GO:0006367	Chromosome01_Phase0	7226431	7226432	Insertion	1260	158853
12.4517	0.353773	0.351607	1.00616	0.314339	0.601781	tme7p0_01G00369	count_b_vs_a	fec	No ASE	Chromosome01_Phase0	7068135	7070683	Upstream	maker	gene	.	+	.	ID=tme7p0_01G00369;Name=tme7p0_01G00369;Alias=augustus-Chr01_P0-processed-gene-70.4;Dbxref=InterPro:IPR002885,Pfam:PF01535,Pfam:PF13041;Note=Similar to PCMP-E76: Pentatricopeptide repeat-containing protein At2g13600 (Arabidopsis thaliana OX%3D3702)	Chromosome01_Phase0	6095632	6095633	Insertion	1454	-972502
12.4517	0.353773	0.351607	1.00616	0.314339	0.601781	tme7p0_01G00369	count_b_vs_a	fec	No ASE	Chromosome01_Phase0	7068135	7070683	Downstream	maker	gene	.	+	.	ID=tme7p0_01G00369;Name=tme7p0_01G00369;Alias=augustus-Chr01_P0-processed-gene-70.4;Dbxref=InterPro:IPR002885,Pfam:PF01535,Pfam:PF13041;Note=Similar to PCMP-E76: Pentatricopeptide repeat-containing protein At2g13600 (Arabidopsis thaliana OX%3D3702)	Chromosome01_Phase0	7226431	7226432	Insertion	1260	155749
34.4676	0.820445	0.374068	2.1933	0.0282856	0.104363	tme7p0_01G00370	count_b_vs_a	fec	No ASE	Chromosome01_Phase0	7071483	7073101	Upstream	maker	gene	.	-	.	ID=tme7p0_01G00370;Name=tme7p0_01G00370;Alias=maker-Chr01_P0-augustus-gene-70.24;Dbxref=InterPro:IPR004910,Pfam:PF03226;Note=Similar to At4g27745: Protein yippee-like At4g27745 (Arabidopsis thaliana OX%3D3702)	Chromosome01_Phase0	7226431	7226432	Insertion	1260	-153331
34.4676	0.820445	0.374068	2.1933	0.0282856	0.104363	tme7p0_01G00370	count_b_vs_a	fec	No ASE	Chromosome01_Phase0	7071483	7073101	Downstream	maker	gene	.	-	.	ID=tme7p0_01G00370;Name=tme7p0_01G00370;Alias=maker-Chr01_P0-augustus-gene-70.24;Dbxref=InterPro:IPR004910,Pfam:PF03226;Note=Similar to At4g27745: Protein yippee-like At4g27745 (Arabidopsis thaliana OX%3D3702)	.	-1	-1	.	-1	-1
233.715	0.470922	0.222678	2.11481	0.0344458	0.122533	tme7p0_01G00371	count_b_vs_a	fec	No ASE	Chromosome01_Phase0	7073310	7079600	Upstream	maker	gene	.	+	.	ID=tme7p0_01G00371;Name=tme7p0_01G00371;Alias=maker-Chr01_P0-augustus-gene-70.22;Dbxref=InterPro:IPR000504,Pfam:PF00076;Note=Similar to RBP1: RNA-binding protein 1 (Medicago truncatula OX%3D3880);Ontology_term=GO:0003676	Chromosome01_Phase0	6095632	6095633	Insertion	1454	-977677
233.715	0.470922	0.222678	2.11481	0.0344458	0.122533	tme7p0_01G00371	count_b_vs_a	fec	No ASE	Chromosome01_Phase0	7073310	7079600	Downstream	maker	gene	.	+	.	ID=tme7p0_01G00371;Name=tme7p0_01G00371;Alias=maker-Chr01_P0-augustus-gene-70.22;Dbxref=InterPro:IPR000504,Pfam:PF00076;Note=Similar to RBP1: RNA-binding protein 1 (Medicago truncatula OX%3D3880);Ontology_term=GO:0003676	Chromosome01_Phase0	7226431	7226432	Insertion	1260	146832
26.9784	0.748939	0.284702	2.6306	0.00852334	0.0377014	tme7p0_01G00372	count_b_vs_a	fec	Partial ASE	Chromosome01_Phase0	7079721	7084214	Upstream	maker	gene	.	+	.	ID=tme7p0_01G00372;Name=tme7p0_01G00372;Alias=maker-Chr01_P0-augustus-gene-70.23;Dbxref=InterPro:IPR004813,Pfam:PF03169;Note=Similar to OPT6: Oligopeptide transporter 6 (Arabidopsis thaliana OX%3D3702);Ontology_term=GO:0055085	Chromosome01_Phase0	6095632	6095633	Insertion	1454	-984088
26.9784	0.748939	0.284702	2.6306	0.00852334	0.0377014	tme7p0_01G00372	count_b_vs_a	fec	Partial ASE	Chromosome01_Phase0	7079721	7084214	Downstream	maker	gene	.	+	.	ID=tme7p0_01G00372;Name=tme7p0_01G00372;Alias=maker-Chr01_P0-augustus-gene-70.23;Dbxref=InterPro:IPR004813,Pfam:PF03169;Note=Similar to OPT6: Oligopeptide transporter 6 (Arabidopsis thaliana OX%3D3702);Ontology_term=GO:0055085	Chromosome01_Phase0	7226431	7226432	Insertion	1260	142218
13.5164	-0.167037	0.324247	-0.515153	0.606446	0.843286	tme7p0_01G00373	count_b_vs_a	fec	No ASE	Chromosome01_Phase0	7084847	7090929	Upstream	maker	gene	.	-	.	ID=tme7p0_01G00373;Name=tme7p0_01G00373;Alias=augustus-Chr01_P0-processed-gene-71.1;Dbxref=InterPro:IPR000225,InterPro:IPR003613,Pfam:PF00514,Pfam:PF04564;Note=Similar to PUB24: U-box domain-containing protein 24 (Oryza sativa subsp. japonica OX%3D39947);Ontology_term=GO:0004842,GO:0005515,GO:0016567	Chromosome01_Phase0	7226431	7226432	Insertion	1260	-135503
13.5164	-0.167037	0.324247	-0.515153	0.606446	0.843286	tme7p0_01G00373	count_b_vs_a	fec	No ASE	Chromosome01_Phase0	7084847	7090929	Downstream	maker	gene	.	-	.	ID=tme7p0_01G00373;Name=tme7p0_01G00373;Alias=augustus-Chr01_P0-processed-gene-71.1;Dbxref=InterPro:IPR000225,InterPro:IPR003613,Pfam:PF00514,Pfam:PF04564;Note=Similar to PUB24: U-box domain-containing protein 24 (Oryza sativa subsp. japonica OX%3D39947);Ontology_term=GO:0004842,GO:0005515,GO:0016567	.	-1	-1	.	-1	-1
63.2582	0.0053166	0.175295	0.0303295	0.975804	0.991672	tme7p0_01G00376	count_b_vs_a	fec	No ASE	Chromosome01_Phase0	7160245	7173744	Upstream	maker	gene	.	+	.	ID=tme7p0_01G00376;Name=tme7p0_01G00376;Alias=maker-Chr01_P0-snap-gene-71.45;Dbxref=InterPro:IPR013244,Pfam:PF08314;Note=Similar to MIP2: MAG2-interacting protein 2 (Arabidopsis thaliana OX%3D3702);Ontology_term=GO:0006890	Chromosome01_Phase0	6095632	6095633	Insertion	1454	-1064612
63.2582	0.0053166	0.175295	0.0303295	0.975804	0.991672	tme7p0_01G00376	count_b_vs_a	fec	No ASE	Chromosome01_Phase0	7160245	7173744	Downstream	maker	gene	.	+	.	ID=tme7p0_01G00376;Name=tme7p0_01G00376;Alias=maker-Chr01_P0-snap-gene-71.45;Dbxref=InterPro:IPR013244,Pfam:PF08314;Note=Similar to MIP2: MAG2-interacting protein 2 (Arabidopsis thaliana OX%3D3702);Ontology_term=GO:0006890	Chromosome01_Phase0	7226431	7226432	Insertion	1260	52688
36.3122	1.63289	0.280584	5.81961	5.89854e-09	6.26583e-08	tme7p0_01G00377	count_b_vs_a	fec	Partial ASE	Chromosome01_Phase0	7174770	7177428	Upstream	maker	gene	.	+	.	ID=tme7p0_01G00377;Name=tme7p0_01G00377;Alias=maker-Chr01_P0-augustus-gene-71.40;Dbxref=InterPro:IPR001810,Pfam:PF12937;Note=Similar to pof10: F-box/WD repeat-containing protein pof10 (Schizosaccharomyces pombe (strain 972 / ATCC 24843) OX%3D284812);Ontology_term=GO:0005515	Chromosome01_Phase0	6095632	6095633	Insertion	1454	-1079137
36.3122	1.63289	0.280584	5.81961	5.89854e-09	6.26583e-08	tme7p0_01G00377	count_b_vs_a	fec	Partial ASE	Chromosome01_Phase0	7174770	7177428	Downstream	maker	gene	.	+	.	ID=tme7p0_01G00377;Name=tme7p0_01G00377;Alias=maker-Chr01_P0-augustus-gene-71.40;Dbxref=InterPro:IPR001810,Pfam:PF12937;Note=Similar to pof10: F-box/WD repeat-containing protein pof10 (Schizosaccharomyces pombe (strain 972 / ATCC 24843) OX%3D284812);Ontology_term=GO:0005515	Chromosome01_Phase0	7226431	7226432	Insertion	1260	49004
131.395	0.124157	0.296838	0.418266	0.675753	0.878008	tme7p0_01G00378	count_b_vs_a	fec	No ASE	Chromosome01_Phase0	7182397	7186371	Upstream	maker	gene	.	-	.	ID=tme7p0_01G00378;Name=tme7p0_01G00378;Alias=maker-Chr01_P0-augustus-gene-71.42;Dbxref=InterPro:IPR008509,Pfam:PF05631;Note=Similar to MFSD5: Molybdate-anion transporter (Homo sapiens OX%3D9606);Ontology_term=GO:0015098,GO:0015689,GO:0016021	Chromosome01_Phase0	7226431	7226432	Insertion	1260	-40061
131.395	0.124157	0.296838	0.418266	0.675753	0.878008	tme7p0_01G00378	count_b_vs_a	fec	No ASE	Chromosome01_Phase0	7182397	7186371	Downstream	maker	gene	.	-	.	ID=tme7p0_01G00378;Name=tme7p0_01G00378;Alias=maker-Chr01_P0-augustus-gene-71.42;Dbxref=InterPro:IPR008509,Pfam:PF05631;Note=Similar to MFSD5: Molybdate-anion transporter (Homo sapiens OX%3D9606);Ontology_term=GO:0015098,GO:0015689,GO:0016021	.	-1	-1	.	-1	-1
247.072	-5.07747	1.21923	-4.1645	3.1203e-05	0.000221944	tme7p0_01G00379	count_b_vs_a	fec	Complete ASE	Chromosome01_Phase0	7190316	7192832	Upstream	maker	gene	.	+	.	ID=tme7p0_01G00379;Name=tme7p0_01G00379;Alias=maker-Chr01_P0-augustus-gene-72.25;Dbxref=InterPro:IPR001763,Pfam:PF00581;Note=Similar to At4g27700: Rhodanese-like domain-containing protein 14%2C chloroplastic (Arabidopsis thaliana OX%3D3702)	Chromosome01_Phase0	6095632	6095633	Insertion	1454	-1094683
247.072	-5.07747	1.21923	-4.1645	3.1203e-05	0.000221944	tme7p0_01G00379	count_b_vs_a	fec	Complete ASE	Chromosome01_Phase0	7190316	7192832	Downstream	maker	gene	.	+	.	ID=tme7p0_01G00379;Name=tme7p0_01G00379;Alias=maker-Chr01_P0-augustus-gene-72.25;Dbxref=InterPro:IPR001763,Pfam:PF00581;Note=Similar to At4g27700: Rhodanese-like domain-containing protein 14%2C chloroplastic (Arabidopsis thaliana OX%3D3702)	Chromosome01_Phase0	7226431	7226432	Insertion	1260	33600
247.072	-5.07747	1.21923	-4.1645	3.1203e-05	0.000221944	tme7p0_01G00380	count_b_vs_a	fec	Complete ASE	Chromosome01_Phase0	7190411	7198146	Upstream	maker	gene	.	-	.	ID=tme7p0_01G00380;Name=tme7p0_01G00380;Alias=snap-Chr01_P0-processed-gene-72.12;Dbxref=InterPro:IPR003226,Pfam:PF03690,Pfam:PF08284;Note=Similar to SPAC694.04c: MYG1 protein C694.04c (Schizosaccharomyces pombe (strain 972 / ATCC 24843) OX%3D284812)	Chromosome01_Phase0	7226431	7226432	Insertion	1260	-28286
247.072	-5.07747	1.21923	-4.1645	3.1203e-05	0.000221944	tme7p0_01G00380	count_b_vs_a	fec	Complete ASE	Chromosome01_Phase0	7190411	7198146	Downstream	maker	gene	.	-	.	ID=tme7p0_01G00380;Name=tme7p0_01G00380;Alias=snap-Chr01_P0-processed-gene-72.12;Dbxref=InterPro:IPR003226,Pfam:PF03690,Pfam:PF08284;Note=Similar to SPAC694.04c: MYG1 protein C694.04c (Schizosaccharomyces pombe (strain 972 / ATCC 24843) OX%3D284812)	.	-1	-1	.	-1	-1
7.52859	-1.18367	0.499174	-2.37126	0.0177276	0.0707583	tme7p0_01G00381	count_b_vs_a	fec	No ASE	Chromosome01_Phase0	7205017	7208185	Upstream	maker	gene	.	-	.	ID=tme7p0_01G00381;Name=tme7p0_01G00381;Alias=augustus-Chr01_P0-processed-gene-72.8;Dbxref=InterPro:IPR003226,Pfam:PF03690;Note=Similar to Myg1: MYG1 exonuclease (Mus musculus OX%3D10090)	Chromosome01_Phase0	7226431	7226432	Insertion	1260	-18247
7.52859	-1.18367	0.499174	-2.37126	0.0177276	0.0707583	tme7p0_01G00381	count_b_vs_a	fec	No ASE	Chromosome01_Phase0	7205017	7208185	Downstream	maker	gene	.	-	.	ID=tme7p0_01G00381;Name=tme7p0_01G00381;Alias=augustus-Chr01_P0-processed-gene-72.8;Dbxref=InterPro:IPR003226,Pfam:PF03690;Note=Similar to Myg1: MYG1 exonuclease (Mus musculus OX%3D10090)	.	-1	-1	.	-1	-1
58.3651	-0.0564464	0.211316	-0.267119	0.789378	0.935369	tme7p0_01G00382	count_b_vs_a	fec	No ASE	Chromosome01_Phase0	7210085	7219408	Upstream	maker	gene	.	-	.	ID=tme7p0_01G00382;Name=tme7p0_01G00382;Alias=maker-Chr01_P0-augustus-gene-72.30;Dbxref=InterPro:IPR028934,Pfam:PF03643;Note=Similar to VPS26A: Vacuolar protein sorting-associated protein 26A (Arabidopsis thaliana OX%3D3702)	Chromosome01_Phase0	7226431	7226432	Insertion	1260	-7024
58.3651	-0.0564464	0.211316	-0.267119	0.789378	0.935369	tme7p0_01G00382	count_b_vs_a	fec	No ASE	Chromosome01_Phase0	7210085	7219408	Downstream	maker	gene	.	-	.	ID=tme7p0_01G00382;Name=tme7p0_01G00382;Alias=maker-Chr01_P0-augustus-gene-72.30;Dbxref=InterPro:IPR028934,Pfam:PF03643;Note=Similar to VPS26A: Vacuolar protein sorting-associated protein 26A (Arabidopsis thaliana OX%3D3702)	.	-1	-1	.	-1	-1
7.53886	-1.01041	0.749124	-1.34879	0.177404	0.419325	tme7p0_01G00383	count_b_vs_a	fec	No ASE	Chromosome01_Phase0	7222456	7238641	Upstream	maker	gene	.	+	.	ID=tme7p0_01G00383;Name=tme7p0_01G00383;Alias=maker-Chr01_P0-snap-gene-72.33;Dbxref=InterPro:IPR007234,Pfam:PF04100;Note=Similar to VPS53: Vacuolar protein sorting-associated protein 53 A (Arabidopsis thaliana OX%3D3702)	Chromosome01_Phase0	6095632	6095633	Insertion	1454	-1126823
7.53886	-1.01041	0.749124	-1.34879	0.177404	0.419325	tme7p0_01G00383	count_b_vs_a	fec	No ASE	Chromosome01_Phase0	7222456	7238641	Downstream	maker	gene	.	+	.	ID=tme7p0_01G00383;Name=tme7p0_01G00383;Alias=maker-Chr01_P0-snap-gene-72.33;Dbxref=InterPro:IPR007234,Pfam:PF04100;Note=Similar to VPS53: Vacuolar protein sorting-associated protein 53 A (Arabidopsis thaliana OX%3D3702)	Chromosome01_Phase0	8077475	8077480	Insertion	2639	838835
9.54853	0.21535	0.560237	0.384391	0.700689	0.890974	tme7p0_01G00384	count_b_vs_a	fec	No ASE	Chromosome01_Phase0	7240854	7242683	Upstream	maker	gene	.	-	.	ID=tme7p0_01G00384;Name=tme7p0_01G00384;Alias=maker-Chr01_P0-snap-gene-72.39;Dbxref=InterPro:IPR025753,Pfam:PF14363;Note=Similar to At2g46620: AAA-ATPase At2g46620 (Arabidopsis thaliana OX%3D3702)	Chromosome01_Phase0	8077475	8077480	Insertion	2639	-834793
9.54853	0.21535	0.560237	0.384391	0.700689	0.890974	tme7p0_01G00384	count_b_vs_a	fec	No ASE	Chromosome01_Phase0	7240854	7242683	Downstream	maker	gene	.	-	.	ID=tme7p0_01G00384;Name=tme7p0_01G00384;Alias=maker-Chr01_P0-snap-gene-72.39;Dbxref=InterPro:IPR025753,Pfam:PF14363;Note=Similar to At2g46620: AAA-ATPase At2g46620 (Arabidopsis thaliana OX%3D3702)	Chromosome01_Phase0	7226431	7226432	Insertion	1260	14422
101.623	-1.13386	0.193112	-5.8715	4.31872e-09	4.66501e-08	tme7p0_01G00385	count_b_vs_a	fec	Partial ASE	Chromosome01_Phase0	7246168	7250496	Upstream	maker	gene	.	-	.	ID=tme7p0_01G00385;Name=tme7p0_01G00385;Alias=maker-Chr01_P0-snap-gene-72.40;Dbxref=InterPro:IPR003959,Pfam:PF00004,Pfam:PF17862;Note=Similar to atad1a: Outer mitochondrial transmembrane helix translocase (Danio rerio OX%3D7955);Ontology_term=GO:0005524	Chromosome01_Phase0	8077475	8077480	Insertion	2639	-826980
101.623	-1.13386	0.193112	-5.8715	4.31872e-09	4.66501e-08	tme7p0_01G00385	count_b_vs_a	fec	Partial ASE	Chromosome01_Phase0	7246168	7250496	Downstream	maker	gene	.	-	.	ID=tme7p0_01G00385;Name=tme7p0_01G00385;Alias=maker-Chr01_P0-snap-gene-72.40;Dbxref=InterPro:IPR003959,Pfam:PF00004,Pfam:PF17862;Note=Similar to atad1a: Outer mitochondrial transmembrane helix translocase (Danio rerio OX%3D7955);Ontology_term=GO:0005524	Chromosome01_Phase0	7226431	7226432	Insertion	1260	19736
190.68	-1.28165	0.560264	-2.28759	0.0221615	0.0854896	tme7p0_01G00386	count_b_vs_a	fec	No ASE	Chromosome01_Phase0	7278171	7282075	Upstream	maker	gene	.	+	.	ID=tme7p0_01G00386;Name=tme7p0_01G00386;Alias=augustus-Chr01_P0-processed-gene-72.6;Dbxref=InterPro:IPR004813,Pfam:PF03169;Note=Similar to YSL3: Metal-nicotianamine transporter YSL3 (Arabidopsis thaliana OX%3D3702);Ontology_term=GO:0055085	Chromosome01_Phase0	7226431	7226432	Insertion	1260	-51739
190.68	-1.28165	0.560264	-2.28759	0.0221615	0.0854896	tme7p0_01G00386	count_b_vs_a	fec	No ASE	Chromosome01_Phase0	7278171	7282075	Downstream	maker	gene	.	+	.	ID=tme7p0_01G00386;Name=tme7p0_01G00386;Alias=augustus-Chr01_P0-processed-gene-72.6;Dbxref=InterPro:IPR004813,Pfam:PF03169;Note=Similar to YSL3: Metal-nicotianamine transporter YSL3 (Arabidopsis thaliana OX%3D3702);Ontology_term=GO:0055085	Chromosome01_Phase0	8077475	8077480	Insertion	2639	795401
173.265	-0.284719	0.169144	-1.6833	0.0923174	0.265528	tme7p0_01G00387	count_b_vs_a	fec	No ASE	Chromosome01_Phase0	7285099	7287204	Upstream	maker	gene	.	+	.	ID=tme7p0_01G00387;Name=tme7p0_01G00387;Alias=maker-Chr01_P0-augustus-gene-72.28;Dbxref=InterPro:IPR001199,Pfam:PF00173;Note=Similar to CYB5: Cytochrome b5 (Brassica oleracea var. botrytis OX%3D3715)	Chromosome01_Phase0	7226431	7226432	Insertion	1260	-58667
173.265	-0.284719	0.169144	-1.6833	0.0923174	0.265528	tme7p0_01G00387	count_b_vs_a	fec	No ASE	Chromosome01_Phase0	7285099	7287204	Downstream	maker	gene	.	+	.	ID=tme7p0_01G00387;Name=tme7p0_01G00387;Alias=maker-Chr01_P0-augustus-gene-72.28;Dbxref=InterPro:IPR001199,Pfam:PF00173;Note=Similar to CYB5: Cytochrome b5 (Brassica oleracea var. botrytis OX%3D3715)	Chromosome01_Phase0	8077475	8077480	Insertion	2639	790272
66.3294	0.42749	0.299935	1.42528	0.154077	0.38082	tme7p0_01G00388	count_b_vs_a	fec	No ASE	Chromosome01_Phase0	7287794	7291679	Upstream	maker	gene	.	-	.	ID=tme7p0_01G00388;Name=tme7p0_01G00388;Alias=maker-Chr01_P0-snap-gene-73.48;Dbxref=InterPro:IPR000195,Pfam:PF00566;Note=Similar to RABGAP22: Rab GTPase-activating protein 22 (Arabidopsis thaliana OX%3D3702)	Chromosome01_Phase0	8077475	8077480	Insertion	2639	-785797
66.3294	0.42749	0.299935	1.42528	0.154077	0.38082	tme7p0_01G00388	count_b_vs_a	fec	No ASE	Chromosome01_Phase0	7287794	7291679	Downstream	maker	gene	.	-	.	ID=tme7p0_01G00388;Name=tme7p0_01G00388;Alias=maker-Chr01_P0-snap-gene-73.48;Dbxref=InterPro:IPR000195,Pfam:PF00566;Note=Similar to RABGAP22: Rab GTPase-activating protein 22 (Arabidopsis thaliana OX%3D3702)	.	-1	-1	.	-1	-1
494.095	0.207198	0.183044	1.13196	0.257652	0.535258	tme7p0_01G00389	count_b_vs_a	fec	No ASE	Chromosome01_Phase0	7295868	7303471	Upstream	maker	gene	.	-	.	ID=tme7p0_01G00389;Name=tme7p0_01G00389;Alias=maker-Chr01_P0-augustus-gene-73.43;Dbxref=InterPro:IPR006148,InterPro:IPR023210,Pfam:PF00248,Pfam:PF01182;Note=Similar to Os09g0529100: Probable 6-phosphogluconolactonase 4%2C chloroplastic (Oryza sativa subsp. japonica OX%3D39947);Ontology_term=GO:0005975	Chromosome01_Phase0	8077475	8077480	Insertion	2639	-774005
494.095	0.207198	0.183044	1.13196	0.257652	0.535258	tme7p0_01G00389	count_b_vs_a	fec	No ASE	Chromosome01_Phase0	7295868	7303471	Downstream	maker	gene	.	-	.	ID=tme7p0_01G00389;Name=tme7p0_01G00389;Alias=maker-Chr01_P0-augustus-gene-73.43;Dbxref=InterPro:IPR006148,InterPro:IPR023210,Pfam:PF00248,Pfam:PF01182;Note=Similar to Os09g0529100: Probable 6-phosphogluconolactonase 4%2C chloroplastic (Oryza sativa subsp. japonica OX%3D39947);Ontology_term=GO:0005975	.	-1	-1	.	-1	-1
18.0615	0.745262	0.528338	1.41058	0.158369	0.388243	tme7p0_01G00390	count_b_vs_a	fec	No ASE	Chromosome01_Phase0	7304582	7306639	Upstream	maker	gene	.	+	.	ID=tme7p0_01G00390;Name=tme7p0_01G00390;Alias=maker-Chr01_P0-snap-gene-73.45;Note=Protein of unknown function	Chromosome01_Phase0	7226431	7226432	Insertion	1260	-78150
18.0615	0.745262	0.528338	1.41058	0.158369	0.388243	tme7p0_01G00390	count_b_vs_a	fec	No ASE	Chromosome01_Phase0	7304582	7306639	Downstream	maker	gene	.	+	.	ID=tme7p0_01G00390;Name=tme7p0_01G00390;Alias=maker-Chr01_P0-snap-gene-73.45;Note=Protein of unknown function	Chromosome01_Phase0	8077475	8077480	Insertion	2639	770837
44.5671	-1.24489	0.684251	-1.81935	0.0688582	0.212919	tme7p0_01G00391	count_b_vs_a	fec	No ASE	Chromosome01_Phase0	7305923	7307386	Upstream	maker	gene	.	-	.	ID=tme7p0_01G00391;Name=tme7p0_01G00391;Alias=maker-Chr01_P0-augustus-gene-73.44;Dbxref=InterPro:IPR001356,InterPro:IPR003106,Pfam:PF00046,Pfam:PF02183;Note=Similar to ATHB-7: Homeobox-leucine zipper protein ATHB-7 (Arabidopsis thaliana OX%3D3702);Ontology_term=GO:0003677,GO:0003700,GO:0006355,GO:0043565	Chromosome01_Phase0	8077475	8077480	Insertion	2639	-770090
44.5671	-1.24489	0.684251	-1.81935	0.0688582	0.212919	tme7p0_01G00391	count_b_vs_a	fec	No ASE	Chromosome01_Phase0	7305923	7307386	Downstream	maker	gene	.	-	.	ID=tme7p0_01G00391;Name=tme7p0_01G00391;Alias=maker-Chr01_P0-augustus-gene-73.44;Dbxref=InterPro:IPR001356,InterPro:IPR003106,Pfam:PF00046,Pfam:PF02183;Note=Similar to ATHB-7: Homeobox-leucine zipper protein ATHB-7 (Arabidopsis thaliana OX%3D3702);Ontology_term=GO:0003677,GO:0003700,GO:0006355,GO:0043565	.	-1	-1	.	-1	-1
35.6538	-9.78388	1.2231	-7.99928	1.25149e-15	3.43512e-14	tme7p0_01G00407	count_b_vs_a	fec	Complete ASE	Chromosome01_Phase0	7858945	7861467	Upstream	maker	gene	.	+	.	ID=tme7p0_01G00407;Name=tme7p0_01G00407;Alias=maker-Chr01_P0-augustus-gene-78.26;Dbxref=InterPro:IPR007726,Pfam:PF05030;Note=Similar to GIF3: GRF1-interacting factor 3 (Arabidopsis thaliana OX%3D3702);Ontology_term=GO:0003713	Chromosome01_Phase0	7226431	7226432	Insertion	1260	-632513
35.6538	-9.78388	1.2231	-7.99928	1.25149e-15	3.43512e-14	tme7p0_01G00407	count_b_vs_a	fec	Complete ASE	Chromosome01_Phase0	7858945	7861467	Downstream	maker	gene	.	+	.	ID=tme7p0_01G00407;Name=tme7p0_01G00407;Alias=maker-Chr01_P0-augustus-gene-78.26;Dbxref=InterPro:IPR007726,Pfam:PF05030;Note=Similar to GIF3: GRF1-interacting factor 3 (Arabidopsis thaliana OX%3D3702);Ontology_term=GO:0003713	Chromosome01_Phase0	8077475	8077480	Insertion	2639	216009
108.084	-10.1422	1.03755	-9.77519	1.43883e-22	9.91763e-21	tme7p0_01G00408	count_b_vs_a	fec	Complete ASE	Chromosome01_Phase0	7863091	7870941	Upstream	maker	gene	.	-	.	ID=tme7p0_01G00408;Name=tme7p0_01G00408;Alias=maker-Chr01_P0-snap-gene-78.35;Note=Protein of unknown function	Chromosome01_Phase0	8077475	8077480	Insertion	2639	-206535
108.084	-10.1422	1.03755	-9.77519	1.43883e-22	9.91763e-21	tme7p0_01G00408	count_b_vs_a	fec	Complete ASE	Chromosome01_Phase0	7863091	7870941	Downstream	maker	gene	.	-	.	ID=tme7p0_01G00408;Name=tme7p0_01G00408;Alias=maker-Chr01_P0-snap-gene-78.35;Note=Protein of unknown function	.	-1	-1	.	-1	-1
71.1861	-9.93449	1.19668	-8.3017	1.02633e-16	3.44449e-15	tme7p0_01G00413	count_b_vs_a	fec	Complete ASE	Chromosome01_Phase0	7994191	8003524	Upstream	maker	gene	.	+	.	ID=tme7p0_01G00413;Name=tme7p0_01G00413;Alias=maker-Chr01_P0-snap-gene-80.48;Dbxref=InterPro:IPR000504,Pfam:PF00076;Note=Similar to SR34A: Serine/arginine-rich splicing factor SR34A (Arabidopsis thaliana OX%3D3702);Ontology_term=GO:0003676	Chromosome01_Phase0	7226431	7226432	Insertion	1260	-767759
71.1861	-9.93449	1.19668	-8.3017	1.02633e-16	3.44449e-15	tme7p0_01G00413	count_b_vs_a	fec	Complete ASE	Chromosome01_Phase0	7994191	8003524	Downstream	maker	gene	.	+	.	ID=tme7p0_01G00413;Name=tme7p0_01G00413;Alias=maker-Chr01_P0-snap-gene-80.48;Dbxref=InterPro:IPR000504,Pfam:PF00076;Note=Similar to SR34A: Serine/arginine-rich splicing factor SR34A (Arabidopsis thaliana OX%3D3702);Ontology_term=GO:0003676	Chromosome01_Phase0	8077475	8077480	Insertion	2639	73952
471.895	-0.100579	0.326796	-0.307772	0.758256	0.920149	tme7p0_01G00416	count_b_vs_a	fec	No ASE	Chromosome01_Phase0	8011635	8017696	Upstream	maker	gene	.	+	.	ID=tme7p0_01G00416;Name=tme7p0_01G00416;Alias=maker-Chr01_P0-augustus-gene-80.44;Dbxref=InterPro:IPR001789,InterPro:IPR010402,Pfam:PF00072,Pfam:PF06203;Note=Similar to APRR5: Two-component response regulator-like APRR5 (Arabidopsis thaliana OX%3D3702);Ontology_term=GO:0000160,GO:0005515	Chromosome01_Phase0	7226431	7226432	Insertion	1260	-785203
471.895	-0.100579	0.326796	-0.307772	0.758256	0.920149	tme7p0_01G00416	count_b_vs_a	fec	No ASE	Chromosome01_Phase0	8011635	8017696	Downstream	maker	gene	.	+	.	ID=tme7p0_01G00416;Name=tme7p0_01G00416;Alias=maker-Chr01_P0-augustus-gene-80.44;Dbxref=InterPro:IPR001789,InterPro:IPR010402,Pfam:PF00072,Pfam:PF06203;Note=Similar to APRR5: Two-component response regulator-like APRR5 (Arabidopsis thaliana OX%3D3702);Ontology_term=GO:0000160,GO:0005515	Chromosome01_Phase0	8077475	8077480	Insertion	2639	59780
14.3189	0.483271	0.786274	0.614634	0.538796	0.798634	tme7p0_01G00417	count_b_vs_a	fec	No ASE	Chromosome01_Phase0	8023909	8024544	Upstream	maker	gene	.	+	.	ID=tme7p0_01G00417;Name=tme7p0_01G00417;Alias=augustus-Chr01_P0-processed-gene-80.6;Dbxref=InterPro:IPR004864,Pfam:PF03168;Note=Similar to NHL26: NDR1/HIN1-like protein 26 (Arabidopsis thaliana OX%3D3702)	Chromosome01_Phase0	7226431	7226432	Insertion	1260	-797477
14.3189	0.483271	0.786274	0.614634	0.538796	0.798634	tme7p0_01G00417	count_b_vs_a	fec	No ASE	Chromosome01_Phase0	8023909	8024544	Downstream	maker	gene	.	+	.	ID=tme7p0_01G00417;Name=tme7p0_01G00417;Alias=augustus-Chr01_P0-processed-gene-80.6;Dbxref=InterPro:IPR004864,Pfam:PF03168;Note=Similar to NHL26: NDR1/HIN1-like protein 26 (Arabidopsis thaliana OX%3D3702)	Chromosome01_Phase0	8077475	8077480	Insertion	2639	52932
28.1368	-0.396457	0.448371	-0.884217	0.376579	0.668948	tme7p0_01G00418	count_b_vs_a	fec	No ASE	Chromosome01_Phase0	8066081	8066950	Upstream	maker	gene	.	-	.	ID=tme7p0_01G00418;Name=tme7p0_01G00418;Alias=snap-Chr01_P0-processed-gene-80.38;Dbxref=InterPro:IPR000086,Pfam:PF00293;Note=Protein of unknown function;Ontology_term=GO:0016787	Chromosome01_Phase0	8077475	8077480	Insertion	2639	-10526
28.1368	-0.396457	0.448371	-0.884217	0.376579	0.668948	tme7p0_01G00418	count_b_vs_a	fec	No ASE	Chromosome01_Phase0	8066081	8066950	Downstream	maker	gene	.	-	.	ID=tme7p0_01G00418;Name=tme7p0_01G00418;Alias=snap-Chr01_P0-processed-gene-80.38;Dbxref=InterPro:IPR000086,Pfam:PF00293;Note=Protein of unknown function;Ontology_term=GO:0016787	.	-1	-1	.	-1	-1
51.7629	1.42055	0.557288	2.54905	0.0108017	0.0464689	tme7p0_01G00420	count_b_vs_a	fec	Partial ASE	Chromosome01_Phase0	8102005	8106906	Upstream	maker	gene	.	+	.	ID=tme7p0_01G00420;Name=tme7p0_01G00420;Alias=maker-Chr01_P0-augustus-gene-81.37;Dbxref=InterPro:IPR005123,InterPro:IPR026992,Pfam:PF03171,Pfam:PF14226;Note=Similar to DMR6: Protein DOWNY MILDEW RESISTANCE 6 (Arabidopsis thaliana OX%3D3702);Ontology_term=GO:0016491,GO:0055114	Chromosome01_Phase0	8077475	8077480	Insertion	2639	-24525
51.7629	1.42055	0.557288	2.54905	0.0108017	0.0464689	tme7p0_01G00420	count_b_vs_a	fec	Partial ASE	Chromosome01_Phase0	8102005	8106906	Downstream	maker	gene	.	+	.	ID=tme7p0_01G00420;Name=tme7p0_01G00420;Alias=maker-Chr01_P0-augustus-gene-81.37;Dbxref=InterPro:IPR005123,InterPro:IPR026992,Pfam:PF03171,Pfam:PF14226;Note=Similar to DMR6: Protein DOWNY MILDEW RESISTANCE 6 (Arabidopsis thaliana OX%3D3702);Ontology_term=GO:0016491,GO:0055114	Chromosome01_Phase0	9210266	9210270	Insertion	9953	1103361
42.5602	-0.809919	0.501622	-1.6146	0.106397	0.29453	tme7p0_01G00421	count_b_vs_a	fec	No ASE	Chromosome01_Phase0	8107467	8111843	Upstream	maker	gene	.	-	.	ID=tme7p0_01G00421;Name=tme7p0_01G00421;Alias=maker-Chr01_P0-augustus-gene-81.40;Dbxref=InterPro:IPR001077,InterPro:IPR012967,Pfam:PF00891,Pfam:PF08100;Note=Similar to COMT1: Caffeic acid 3-O-methyltransferase (Prunus dulcis OX%3D3755);Ontology_term=GO:0008171,GO:0046983	Chromosome01_Phase0	9210266	9210270	Insertion	9953	-1098424
42.5602	-0.809919	0.501622	-1.6146	0.106397	0.29453	tme7p0_01G00421	count_b_vs_a	fec	No ASE	Chromosome01_Phase0	8107467	8111843	Downstream	maker	gene	.	-	.	ID=tme7p0_01G00421;Name=tme7p0_01G00421;Alias=maker-Chr01_P0-augustus-gene-81.40;Dbxref=InterPro:IPR001077,InterPro:IPR012967,Pfam:PF00891,Pfam:PF08100;Note=Similar to COMT1: Caffeic acid 3-O-methyltransferase (Prunus dulcis OX%3D3755);Ontology_term=GO:0008171,GO:0046983	.	-1	-1	.	-1	-1
1074.92	-0.62556	0.187381	-3.33844	0.000842506	0.00472878	tme7p0_01G00422	count_b_vs_a	fec	Partial ASE	Chromosome01_Phase0	8128713	8132941	Upstream	maker	gene	.	+	.	ID=tme7p0_01G00422;Name=tme7p0_01G00422;Alias=maker-Chr01_P0-augustus-gene-81.38;Dbxref=InterPro:IPR002715,Pfam:PF01849;Note=Similar to At3g49470: Nascent polypeptide-associated complex subunit alpha-like protein 2 (Arabidopsis thaliana OX%3D3702)	Chromosome01_Phase0	8077475	8077480	Insertion	2639	-51233
1074.92	-0.62556	0.187381	-3.33844	0.000842506	0.00472878	tme7p0_01G00422	count_b_vs_a	fec	Partial ASE	Chromosome01_Phase0	8128713	8132941	Downstream	maker	gene	.	+	.	ID=tme7p0_01G00422;Name=tme7p0_01G00422;Alias=maker-Chr01_P0-augustus-gene-81.38;Dbxref=InterPro:IPR002715,Pfam:PF01849;Note=Similar to At3g49470: Nascent polypeptide-associated complex subunit alpha-like protein 2 (Arabidopsis thaliana OX%3D3702)	Chromosome01_Phase0	9210266	9210270	Insertion	9953	1077326
221.804	-0.196132	0.570887	-0.343557	0.73118	0.907099	tme7p0_01G00423	count_b_vs_a	fec	No ASE	Chromosome01_Phase0	8180829	8184506	Upstream	maker	gene	.	+	.	ID=tme7p0_01G00423;Name=tme7p0_01G00423;Alias=maker-Chr01_P0-augustus-gene-81.39;Dbxref=InterPro:IPR001077,InterPro:IPR012967,Pfam:PF00891,Pfam:PF08100;Note=Similar to COMT1: Caffeic acid 3-O-methyltransferase (Prunus dulcis OX%3D3755);Ontology_term=GO:0008171,GO:0046983	Chromosome01_Phase0	8077475	8077480	Insertion	2639	-103349
221.804	-0.196132	0.570887	-0.343557	0.73118	0.907099	tme7p0_01G00423	count_b_vs_a	fec	No ASE	Chromosome01_Phase0	8180829	8184506	Downstream	maker	gene	.	+	.	ID=tme7p0_01G00423;Name=tme7p0_01G00423;Alias=maker-Chr01_P0-augustus-gene-81.39;Dbxref=InterPro:IPR001077,InterPro:IPR012967,Pfam:PF00891,Pfam:PF08100;Note=Similar to COMT1: Caffeic acid 3-O-methyltransferase (Prunus dulcis OX%3D3755);Ontology_term=GO:0008171,GO:0046983	Chromosome01_Phase0	9210266	9210270	Insertion	9953	1025761
192.067	0.206238	0.17916	1.15114	0.249675	0.524858	tme7p0_01G00425	count_b_vs_a	fec	No ASE	Chromosome01_Phase0	8248068	8254684	Upstream	maker	gene	.	-	.	ID=tme7p0_01G00425;Name=tme7p0_01G00425;Alias=maker-Chr01_P0-augustus-gene-82.21;Note=Protein of unknown function	Chromosome01_Phase0	9210266	9210270	Insertion	9953	-955583
192.067	0.206238	0.17916	1.15114	0.249675	0.524858	tme7p0_01G00425	count_b_vs_a	fec	No ASE	Chromosome01_Phase0	8248068	8254684	Downstream	maker	gene	.	-	.	ID=tme7p0_01G00425;Name=tme7p0_01G00425;Alias=maker-Chr01_P0-augustus-gene-82.21;Note=Protein of unknown function	.	-1	-1	.	-1	-1
208.859	0.364116	0.536716	0.678414	0.497509	0.772996	tme7p0_01G00430	count_b_vs_a	fec	No ASE	Chromosome01_Phase0	8371564	8374191	Upstream	maker	gene	.	-	.	ID=tme7p0_01G00430;Name=tme7p0_01G00430;Alias=maker-Chr01_P0-augustus-gene-83.35;Dbxref=InterPro:IPR006121,Pfam:PF00403;Note=Similar to HIPP09: Heavy metal-associated isoprenylated plant protein 9 (Arabidopsis thaliana OX%3D3702);Ontology_term=GO:0030001,GO:0046872	Chromosome01_Phase0	9210266	9210270	Insertion	9953	-836076
208.859	0.364116	0.536716	0.678414	0.497509	0.772996	tme7p0_01G00430	count_b_vs_a	fec	No ASE	Chromosome01_Phase0	8371564	8374191	Downstream	maker	gene	.	-	.	ID=tme7p0_01G00430;Name=tme7p0_01G00430;Alias=maker-Chr01_P0-augustus-gene-83.35;Dbxref=InterPro:IPR006121,Pfam:PF00403;Note=Similar to HIPP09: Heavy metal-associated isoprenylated plant protein 9 (Arabidopsis thaliana OX%3D3702);Ontology_term=GO:0030001,GO:0046872	.	-1	-1	.	-1	-1
61.1062	-0.946242	0.232063	-4.07752	4.55181e-05	0.000316158	tme7p0_01G00431	count_b_vs_a	fec	Partial ASE	Chromosome01_Phase0	8395128	8398200	Upstream	maker	gene	.	-	.	ID=tme7p0_01G00431;Name=tme7p0_01G00431;Alias=maker-Chr01_P0-augustus-gene-84.43;Dbxref=InterPro:IPR002933,InterPro:IPR011650,Pfam:PF01546,Pfam:PF07687;Note=Similar to ILL3: IAA-amino acid hydrolase ILR1-like 3 (Arabidopsis thaliana OX%3D3702);Ontology_term=GO:0016787	Chromosome01_Phase0	9210266	9210270	Insertion	9953	-812067
61.1062	-0.946242	0.232063	-4.07752	4.55181e-05	0.000316158	tme7p0_01G00431	count_b_vs_a	fec	Partial ASE	Chromosome01_Phase0	8395128	8398200	Downstream	maker	gene	.	-	.	ID=tme7p0_01G00431;Name=tme7p0_01G00431;Alias=maker-Chr01_P0-augustus-gene-84.43;Dbxref=InterPro:IPR002933,InterPro:IPR011650,Pfam:PF01546,Pfam:PF07687;Note=Similar to ILL3: IAA-amino acid hydrolase ILR1-like 3 (Arabidopsis thaliana OX%3D3702);Ontology_term=GO:0016787	.	-1	-1	.	-1	-1
31.4581	0.000748202	0.348776	0.00214522	0.998288	0.999249	tme7p0_01G00432	count_b_vs_a	fec	No ASE	Chromosome01_Phase0	8408520	8412337	Upstream	maker	gene	.	-	.	ID=tme7p0_01G00432;Name=tme7p0_01G00432;Alias=augustus-Chr01_P0-processed-gene-84.13;Dbxref=InterPro:IPR003441,Pfam:PF02365;Note=Similar to NAC091: NAC domain-containing protein 91 (Arabidopsis thaliana OX%3D3702);Ontology_term=GO:0003677,GO:0006355	Chromosome01_Phase0	9210266	9210270	Insertion	9953	-797930
31.4581	0.000748202	0.348776	0.00214522	0.998288	0.999249	tme7p0_01G00432	count_b_vs_a	fec	No ASE	Chromosome01_Phase0	8408520	8412337	Downstream	maker	gene	.	-	.	ID=tme7p0_01G00432;Name=tme7p0_01G00432;Alias=augustus-Chr01_P0-processed-gene-84.13;Dbxref=InterPro:IPR003441,Pfam:PF02365;Note=Similar to NAC091: NAC domain-containing protein 91 (Arabidopsis thaliana OX%3D3702);Ontology_term=GO:0003677,GO:0006355	.	-1	-1	.	-1	-1
20.0494	-8.17377	1.22032	-6.69806	2.11204e-11	3.00872e-10	tme7p0_01G00442	count_b_vs_a	fec	Complete ASE	Chromosome01_Phase0	9183514	9189481	Upstream	maker	gene	.	+	.	ID=tme7p0_01G00442;Name=tme7p0_01G00442;Alias=maker-Chr01_P0-augustus-gene-92.40;Dbxref=InterPro:IPR000719,InterPro:IPR002048,Pfam:PF00069,Pfam:PF13499;Note=Similar to CPK1: Calcium-dependent protein kinase 1 (Oryza sativa subsp. japonica OX%3D39947);Ontology_term=GO:0004672,GO:0005509,GO:0005524,GO:0006468	Chromosome01_Phase0	8077475	8077480	Insertion	2639	-1106034
20.0494	-8.17377	1.22032	-6.69806	2.11204e-11	3.00872e-10	tme7p0_01G00442	count_b_vs_a	fec	Complete ASE	Chromosome01_Phase0	9183514	9189481	Downstream	maker	gene	.	+	.	ID=tme7p0_01G00442;Name=tme7p0_01G00442;Alias=maker-Chr01_P0-augustus-gene-92.40;Dbxref=InterPro:IPR000719,InterPro:IPR002048,Pfam:PF00069,Pfam:PF13499;Note=Similar to CPK1: Calcium-dependent protein kinase 1 (Oryza sativa subsp. japonica OX%3D39947);Ontology_term=GO:0004672,GO:0005509,GO:0005524,GO:0006468	Chromosome01_Phase0	9210266	9210270	Insertion	9953	20786
6.90592	0.120206	1.76156	0.0682382	0.945596	0.985644	tme7p0_01G00458	count_b_vs_a	fec	No ASE	Chromosome01_Phase0	10188000	10190051	Upstream	maker	gene	.	-	.	ID=tme7p0_01G00458;Name=tme7p0_01G00458;Alias=maker-Chr01_P0-augustus-gene-102.18;Dbxref=InterPro:IPR021495,Pfam:PF11347;Note=Protein of unknown function	Chromosome01_Phase0	10314147	10314147	Insertion	59	-124096
6.90592	0.120206	1.76156	0.0682382	0.945596	0.985644	tme7p0_01G00458	count_b_vs_a	fec	No ASE	Chromosome01_Phase0	10188000	10190051	Downstream	maker	gene	.	-	.	ID=tme7p0_01G00458;Name=tme7p0_01G00458;Alias=maker-Chr01_P0-augustus-gene-102.18;Dbxref=InterPro:IPR021495,Pfam:PF11347;Note=Protein of unknown function	.	-1	-1	.	-1	-1
30.8436	0.21653	0.320612	0.675364	0.499445	0.774121	tme7p0_01G00459	count_b_vs_a	fec	No ASE	Chromosome01_Phase0	10481394	10487811	Upstream	maker	gene	.	-	.	ID=tme7p0_01G00459;Name=tme7p0_01G00459;Alias=maker-Chr01_P0-snap-gene-104.20;Dbxref=InterPro:IPR011684,Pfam:PF07765;Note=Similar to CIP1: COP1-interactive protein 1 (Arabidopsis thaliana OX%3D3702);Ontology_term=GO:0003779	Chromosome01_Phase0	11826674	11836258	Deletion	9584	-1338864
30.8436	0.21653	0.320612	0.675364	0.499445	0.774121	tme7p0_01G00459	count_b_vs_a	fec	No ASE	Chromosome01_Phase0	10481394	10487811	Downstream	maker	gene	.	-	.	ID=tme7p0_01G00459;Name=tme7p0_01G00459;Alias=maker-Chr01_P0-snap-gene-104.20;Dbxref=InterPro:IPR011684,Pfam:PF07765;Note=Similar to CIP1: COP1-interactive protein 1 (Arabidopsis thaliana OX%3D3702);Ontology_term=GO:0003779	Chromosome01_Phase0	10314147	10314147	Insertion	59	167246
78.2921	-0.00177655	0.362744	-0.00489753	0.996092	0.998105	tme7p0_01G00461	count_b_vs_a	fec	No ASE	Chromosome01_Phase0	10516898	10518528	Upstream	maker	gene	.	-	.	ID=tme7p0_01G00461;Name=tme7p0_01G00461;Alias=maker-Chr01_P0-augustus-gene-105.26;Note=Protein of unknown function	Chromosome01_Phase0	11826674	11836258	Deletion	9584	-1308147
78.2921	-0.00177655	0.362744	-0.00489753	0.996092	0.998105	tme7p0_01G00461	count_b_vs_a	fec	No ASE	Chromosome01_Phase0	10516898	10518528	Downstream	maker	gene	.	-	.	ID=tme7p0_01G00461;Name=tme7p0_01G00461;Alias=maker-Chr01_P0-augustus-gene-105.26;Note=Protein of unknown function	.	-1	-1	.	-1	-1
43.2789	0.314577	0.30482	1.03201	0.302067	0.58773	tme7p0_01G00463	count_b_vs_a	fec	No ASE	Chromosome01_Phase0	10903997	10908547	Upstream	maker	gene	.	+	.	ID=tme7p0_01G00463;Name=tme7p0_01G00463;Alias=maker-Chr01_P0-augustus-gene-109.29;Dbxref=InterPro:IPR000719,InterPro:IPR001611,InterPro:IPR013210,Pfam:PF00069,Pfam:PF00560,Pfam:PF08263,Pfam:PF13855;Note=Similar to At4g23740: Probable inactive receptor kinase At4g23740 (Arabidopsis thaliana OX%3D3702);Ontology_term=GO:0004672,GO:0005515,GO:0005524,GO:0006468	Chromosome01_Phase0	10314147	10314147	Insertion	59	-589849
43.2789	0.314577	0.30482	1.03201	0.302067	0.58773	tme7p0_01G00463	count_b_vs_a	fec	No ASE	Chromosome01_Phase0	10903997	10908547	Downstream	maker	gene	.	+	.	ID=tme7p0_01G00463;Name=tme7p0_01G00463;Alias=maker-Chr01_P0-augustus-gene-109.29;Dbxref=InterPro:IPR000719,InterPro:IPR001611,InterPro:IPR013210,Pfam:PF00069,Pfam:PF00560,Pfam:PF08263,Pfam:PF13855;Note=Similar to At4g23740: Probable inactive receptor kinase At4g23740 (Arabidopsis thaliana OX%3D3702);Ontology_term=GO:0004672,GO:0005515,GO:0005524,GO:0006468	Chromosome01_Phase0	11826674	11836258	Deletion	9584	918128
59.3061	-6.17951	0.909142	-6.79708	1.06762e-11	1.59324e-10	tme7p0_01G00469	count_b_vs_a	fec	Complete ASE	Chromosome01_Phase0	11251784	11258774	Upstream	maker	gene	.	+	.	ID=tme7p0_01G00469;Name=tme7p0_01G00469;Alias=maker-Chr01_P0-augustus-gene-112.34;Dbxref=InterPro:IPR005484,Pfam:PF00861;Note=Similar to RPL18: 50S ribosomal protein L18%2C chloroplastic (Spinacia oleracea OX%3D3562);Ontology_term=GO:0003735,GO:0005622,GO:0005840,GO:0006412	Chromosome01_Phase0	10314147	10314147	Insertion	59	-937636
59.3061	-6.17951	0.909142	-6.79708	1.06762e-11	1.59324e-10	tme7p0_01G00469	count_b_vs_a	fec	Complete ASE	Chromosome01_Phase0	11251784	11258774	Downstream	maker	gene	.	+	.	ID=tme7p0_01G00469;Name=tme7p0_01G00469;Alias=maker-Chr01_P0-augustus-gene-112.34;Dbxref=InterPro:IPR005484,Pfam:PF00861;Note=Similar to RPL18: 50S ribosomal protein L18%2C chloroplastic (Spinacia oleracea OX%3D3562);Ontology_term=GO:0003735,GO:0005622,GO:0005840,GO:0006412	Chromosome01_Phase0	11826674	11836258	Deletion	9584	567901
36.4427	-0.398704	0.295038	-1.35137	0.176578	0.417823	tme7p0_01G00473	count_b_vs_a	fec	No ASE	Chromosome01_Phase0	11436244	11442757	Upstream	maker	gene	.	+	.	ID=tme7p0_01G00473;Name=tme7p0_01G00473;Alias=maker-Chr01_P0-augustus-gene-114.32;Dbxref=InterPro:IPR000795,Pfam:PF00009;Note=Similar to infB: Translation initiation factor IF-2 (Granulibacter bethesdensis (strain ATCC BAA-1260 / CGDNIH1) OX%3D391165);Ontology_term=GO:0003924,GO:0005525	Chromosome01_Phase0	10314147	10314147	Insertion	59	-1122096
36.4427	-0.398704	0.295038	-1.35137	0.176578	0.417823	tme7p0_01G00473	count_b_vs_a	fec	No ASE	Chromosome01_Phase0	11436244	11442757	Downstream	maker	gene	.	+	.	ID=tme7p0_01G00473;Name=tme7p0_01G00473;Alias=maker-Chr01_P0-augustus-gene-114.32;Dbxref=InterPro:IPR000795,Pfam:PF00009;Note=Similar to infB: Translation initiation factor IF-2 (Granulibacter bethesdensis (strain ATCC BAA-1260 / CGDNIH1) OX%3D391165);Ontology_term=GO:0003924,GO:0005525	Chromosome01_Phase0	11826674	11836258	Deletion	9584	383918
55.6781	2.03672	0.277259	7.34591	2.0437e-13	3.99845e-12	tme7p0_01G00476	count_b_vs_a	fec	Partial ASE	Chromosome01_Phase0	11645972	11647607	Upstream	maker	gene	.	+	.	ID=tme7p0_01G00476;Name=tme7p0_01G00476;Alias=augustus-Chr01_P0-processed-gene-116.5;Note=Similar to WRKY60: Probable WRKY transcription factor 60 (Arabidopsis thaliana OX%3D3702)	Chromosome01_Phase0	10314147	10314147	Insertion	59	-1331824
55.6781	2.03672	0.277259	7.34591	2.0437e-13	3.99845e-12	tme7p0_01G00476	count_b_vs_a	fec	Partial ASE	Chromosome01_Phase0	11645972	11647607	Downstream	maker	gene	.	+	.	ID=tme7p0_01G00476;Name=tme7p0_01G00476;Alias=augustus-Chr01_P0-processed-gene-116.5;Note=Similar to WRKY60: Probable WRKY transcription factor 60 (Arabidopsis thaliana OX%3D3702)	Chromosome01_Phase0	11826674	11836258	Deletion	9584	179068
11.4096	-0.338961	0.388048	-0.873504	0.382389	0.674787	tme7p0_01G00477	count_b_vs_a	fec	No ASE	Chromosome01_Phase0	11794811	11802250	Upstream	maker	gene	.	+	.	ID=tme7p0_01G00477;Name=tme7p0_01G00477;Alias=maker-Chr01_P0-snap-gene-118.21;Dbxref=InterPro:IPR004252,Pfam:PF03004;Note=Protein of unknown function	Chromosome01_Phase0	10314147	10314147	Insertion	59	-1480663
11.4096	-0.338961	0.388048	-0.873504	0.382389	0.674787	tme7p0_01G00477	count_b_vs_a	fec	No ASE	Chromosome01_Phase0	11794811	11802250	Downstream	maker	gene	.	+	.	ID=tme7p0_01G00477;Name=tme7p0_01G00477;Alias=maker-Chr01_P0-snap-gene-118.21;Dbxref=InterPro:IPR004252,Pfam:PF03004;Note=Protein of unknown function	Chromosome01_Phase0	11826674	11836258	Deletion	9584	24425
14.5909	-0.0948151	0.371622	-0.255139	0.798616	0.939424	tme7p0_01G00478	count_b_vs_a	fec	No ASE	Chromosome01_Phase0	11838759	11844293	Upstream	maker	gene	.	+	.	ID=tme7p0_01G00478;Name=tme7p0_01G00478;Alias=maker-Chr01_P0-augustus-gene-118.20;Note=Protein of unknown function	Chromosome01_Phase0	11826674	11836258	Deletion	9584	-2501
14.5909	-0.0948151	0.371622	-0.255139	0.798616	0.939424	tme7p0_01G00478	count_b_vs_a	fec	No ASE	Chromosome01_Phase0	11838759	11844293	Downstream	maker	gene	.	+	.	ID=tme7p0_01G00478;Name=tme7p0_01G00478;Alias=maker-Chr01_P0-augustus-gene-118.20;Note=Protein of unknown function	Chromosome01_Phase0	12502529	12502530	Insertion	4570	658237
116.444	0.0816903	0.299304	0.272934	0.784904	0.933877	tme7p0_01G00481	count_b_vs_a	fec	No ASE	Chromosome01_Phase0	12195105	12198289	Upstream	maker	gene	.	+	.	ID=tme7p0_01G00481;Name=tme7p0_01G00481;Alias=maker-Chr01_P0-augustus-gene-122.24;Dbxref=InterPro:IPR034907,Pfam:PF00334;Note=Similar to NDK4: Nucleoside diphosphate kinase IV%2C chloroplastic/mitochondrial (Arabidopsis thaliana OX%3D3702)	Chromosome01_Phase0	11826674	11836258	Deletion	9584	-358847
116.444	0.0816903	0.299304	0.272934	0.784904	0.933877	tme7p0_01G00481	count_b_vs_a	fec	No ASE	Chromosome01_Phase0	12195105	12198289	Downstream	maker	gene	.	+	.	ID=tme7p0_01G00481;Name=tme7p0_01G00481;Alias=maker-Chr01_P0-augustus-gene-122.24;Dbxref=InterPro:IPR034907,Pfam:PF00334;Note=Similar to NDK4: Nucleoside diphosphate kinase IV%2C chloroplastic/mitochondrial (Arabidopsis thaliana OX%3D3702)	Chromosome01_Phase0	12502529	12502530	Insertion	4570	304241
4.51143	-0.891841	0.851293	-1.04763	0.294808	0.579742	tme7p0_01G00482	count_b_vs_a	fec	No ASE	Chromosome01_Phase0	12253375	12257443	Upstream	maker	gene	.	+	.	ID=tme7p0_01G00482;Name=tme7p0_01G00482;Alias=maker-Chr01_P0-augustus-gene-122.25;Dbxref=InterPro:IPR001245,InterPro:IPR010632,Pfam:PF06760,Pfam:PF07714;Note=Similar to PHY1: Light-sensor Protein kinase (Ceratodon purpureus OX%3D3225);Ontology_term=GO:0004672,GO:0006468	Chromosome01_Phase0	11826674	11836258	Deletion	9584	-417117
4.51143	-0.891841	0.851293	-1.04763	0.294808	0.579742	tme7p0_01G00482	count_b_vs_a	fec	No ASE	Chromosome01_Phase0	12253375	12257443	Downstream	maker	gene	.	+	.	ID=tme7p0_01G00482;Name=tme7p0_01G00482;Alias=maker-Chr01_P0-augustus-gene-122.25;Dbxref=InterPro:IPR001245,InterPro:IPR010632,Pfam:PF06760,Pfam:PF07714;Note=Similar to PHY1: Light-sensor Protein kinase (Ceratodon purpureus OX%3D3225);Ontology_term=GO:0004672,GO:0006468	Chromosome01_Phase0	12502529	12502530	Insertion	4570	245087
10.0767	0.219052	0.383641	0.570983	0.568011	0.817883	tme7p0_01G00483	count_b_vs_a	fec	No ASE	Chromosome01_Phase0	12256140	12265377	Upstream	maker	gene	.	-	.	ID=tme7p0_01G00483;Name=tme7p0_01G00483;Alias=augustus-Chr01_P0-processed-gene-122.8;Dbxref=InterPro:IPR001680,Pfam:PF00400;Note=Similar to SPA2: Protein SPA1-RELATED 2 (Arabidopsis thaliana OX%3D3702);Ontology_term=GO:0005515	Chromosome01_Phase0	12502529	12502530	Insertion	4570	-237153
10.0767	0.219052	0.383641	0.570983	0.568011	0.817883	tme7p0_01G00483	count_b_vs_a	fec	No ASE	Chromosome01_Phase0	12256140	12265377	Downstream	maker	gene	.	-	.	ID=tme7p0_01G00483;Name=tme7p0_01G00483;Alias=augustus-Chr01_P0-processed-gene-122.8;Dbxref=InterPro:IPR001680,Pfam:PF00400;Note=Similar to SPA2: Protein SPA1-RELATED 2 (Arabidopsis thaliana OX%3D3702);Ontology_term=GO:0005515	.	-1	-1	.	-1	-1
8.05889	0.911816	0.559228	1.63049	0.102998	0.287513	tme7p0_01G00484	count_b_vs_a	fec	No ASE	Chromosome01_Phase0	12306122	12310606	Upstream	maker	gene	.	-	.	ID=tme7p0_01G00484;Name=tme7p0_01G00484;Alias=maker-Chr01_P0-augustus-gene-123.31;Dbxref=InterPro:IPR016040,Pfam:PF16363;Note=Similar to UGE5: UDP-glucose 4-epimerase 5 (Arabidopsis thaliana OX%3D3702)	Chromosome01_Phase0	12502529	12502530	Insertion	4570	-191924
8.05889	0.911816	0.559228	1.63049	0.102998	0.287513	tme7p0_01G00484	count_b_vs_a	fec	No ASE	Chromosome01_Phase0	12306122	12310606	Downstream	maker	gene	.	-	.	ID=tme7p0_01G00484;Name=tme7p0_01G00484;Alias=maker-Chr01_P0-augustus-gene-123.31;Dbxref=InterPro:IPR016040,Pfam:PF16363;Note=Similar to UGE5: UDP-glucose 4-epimerase 5 (Arabidopsis thaliana OX%3D3702)	.	-1	-1	.	-1	-1
5.38786	0.347899	0.614814	0.56586	0.571489	0.820214	tme7p0_01G00486	count_b_vs_a	fec	No ASE	Chromosome01_Phase0	12502157	12504253	Upstream	maker	gene	.	-	.	ID=tme7p0_01G00486;Name=tme7p0_01G00486;Alias=maker-Chr01_P0-augustus-gene-125.23;Dbxref=InterPro:IPR001841,InterPro:IPR025287,Pfam:PF13639,Pfam:PF13947;Note=Similar to ATL21A: Putative RING-H2 finger protein ATL21A (Arabidopsis thaliana OX%3D3702);Ontology_term=GO:0030247	Chromosome01_Phase0	12859545	12859546	Insertion	836	-355293
5.38786	0.347899	0.614814	0.56586	0.571489	0.820214	tme7p0_01G00486	count_b_vs_a	fec	No ASE	Chromosome01_Phase0	12502157	12504253	Downstream	maker	gene	.	-	.	ID=tme7p0_01G00486;Name=tme7p0_01G00486;Alias=maker-Chr01_P0-augustus-gene-125.23;Dbxref=InterPro:IPR001841,InterPro:IPR025287,Pfam:PF13639,Pfam:PF13947;Note=Similar to ATL21A: Putative RING-H2 finger protein ATL21A (Arabidopsis thaliana OX%3D3702);Ontology_term=GO:0030247	.	-1	-1	.	-1	-1
21.8924	-1.13767	0.509446	-2.23316	0.0255383	0.0961424	tme7p0_01G00490	count_b_vs_a	fec	No ASE	Chromosome01_Phase0	12897608	12902792	Upstream	maker	gene	.	+	.	ID=tme7p0_01G00490;Name=tme7p0_01G00490;Alias=maker-Chr01_P0-snap-gene-129.12;Dbxref=InterPro:IPR001701,InterPro:IPR019028,Pfam:PF00759,Pfam:PF09478;Note=Similar to At1g64390: Endoglucanase 6 (Arabidopsis thaliana OX%3D3702);Ontology_term=GO:0004553,GO:0005975,GO:0030246	Chromosome01_Phase0	12889143	12891380	Deletion	2237	-6228
21.8924	-1.13767	0.509446	-2.23316	0.0255383	0.0961424	tme7p0_01G00490	count_b_vs_a	fec	No ASE	Chromosome01_Phase0	12897608	12902792	Downstream	maker	gene	.	+	.	ID=tme7p0_01G00490;Name=tme7p0_01G00490;Alias=maker-Chr01_P0-snap-gene-129.12;Dbxref=InterPro:IPR001701,InterPro:IPR019028,Pfam:PF00759,Pfam:PF09478;Note=Similar to At1g64390: Endoglucanase 6 (Arabidopsis thaliana OX%3D3702);Ontology_term=GO:0004553,GO:0005975,GO:0030246	Chromosome01_Phase0	13024793	13029626	Deletion	4833	122002
50.4745	-0.09066	0.231009	-0.392453	0.694724	0.888108	tme7p0_01G00491	count_b_vs_a	fec	No ASE	Chromosome01_Phase0	13173564	13177046	Upstream	maker	gene	.	-	.	ID=tme7p0_01G00491;Name=tme7p0_01G00491;Alias=maker-Chr01_P0-snap-gene-131.13;Note=Protein of unknown function	Chromosome01_Phase0	14694992	14704769	Deletion	9777	-1517947
50.4745	-0.09066	0.231009	-0.392453	0.694724	0.888108	tme7p0_01G00491	count_b_vs_a	fec	No ASE	Chromosome01_Phase0	13173564	13177046	Downstream	maker	gene	.	-	.	ID=tme7p0_01G00491;Name=tme7p0_01G00491;Alias=maker-Chr01_P0-snap-gene-131.13;Note=Protein of unknown function	Chromosome01_Phase0	13047761	13047762	Insertion	109	125802
69.0158	-1.26461	0.208436	-6.06715	1.30202e-09	1.48247e-08	tme7p0_01G00496	count_b_vs_a	fec	Partial ASE	Chromosome01_Phase0	14242687	14246102	Upstream	maker	gene	.	-	.	ID=tme7p0_01G00496;Name=tme7p0_01G00496;Alias=maker-Chr01_P0-augustus-gene-142.18;Dbxref=InterPro:IPR002921,Pfam:PF01764;Note=Similar to At4g10955: GDSL esterase/lipase At4g10955 (Arabidopsis thaliana OX%3D3702);Ontology_term=GO:0006629	Chromosome01_Phase0	14694992	14704769	Deletion	9777	-448891
69.0158	-1.26461	0.208436	-6.06715	1.30202e-09	1.48247e-08	tme7p0_01G00496	count_b_vs_a	fec	Partial ASE	Chromosome01_Phase0	14242687	14246102	Downstream	maker	gene	.	-	.	ID=tme7p0_01G00496;Name=tme7p0_01G00496;Alias=maker-Chr01_P0-augustus-gene-142.18;Dbxref=InterPro:IPR002921,Pfam:PF01764;Note=Similar to At4g10955: GDSL esterase/lipase At4g10955 (Arabidopsis thaliana OX%3D3702);Ontology_term=GO:0006629	.	-1	-1	.	-1	-1
73.712	-0.0891912	0.176746	-0.504628	0.61382	0.848703	tme7p0_01G00497	count_b_vs_a	fec	No ASE	Chromosome01_Phase0	14257056	14265750	Upstream	maker	gene	.	-	.	ID=tme7p0_01G00497;Name=tme7p0_01G00497;Alias=maker-Chr01_P0-augustus-gene-142.19;Dbxref=InterPro:IPR000375,InterPro:IPR003130,InterPro:IPR022812,Pfam:PF00350,Pfam:PF01031,Pfam:PF02212;Note=Similar to Dynamin-related protein 5A (Glycine max OX%3D3847);Ontology_term=GO:0003924,GO:0005525	Chromosome01_Phase0	14694992	14704769	Deletion	9777	-429243
73.712	-0.0891912	0.176746	-0.504628	0.61382	0.848703	tme7p0_01G00497	count_b_vs_a	fec	No ASE	Chromosome01_Phase0	14257056	14265750	Downstream	maker	gene	.	-	.	ID=tme7p0_01G00497;Name=tme7p0_01G00497;Alias=maker-Chr01_P0-augustus-gene-142.19;Dbxref=InterPro:IPR000375,InterPro:IPR003130,InterPro:IPR022812,Pfam:PF00350,Pfam:PF01031,Pfam:PF02212;Note=Similar to Dynamin-related protein 5A (Glycine max OX%3D3847);Ontology_term=GO:0003924,GO:0005525	.	-1	-1	.	-1	-1
133.877	0.226097	0.253682	0.891261	0.372789	0.664981	tme7p0_01G00500	count_b_vs_a	fec	No ASE	Chromosome01_Phase0	14347396	14349957	Upstream	maker	gene	.	-	.	ID=tme7p0_01G00500;Name=tme7p0_01G00500;Alias=maker-Chr01_P0-augustus-gene-143.17;Dbxref=InterPro:IPR000529,Pfam:PF01250;Note=Similar to RPS6: 30S ribosomal protein S6 alpha%2C chloroplastic (Arabidopsis thaliana OX%3D3702);Ontology_term=GO:0003735,GO:0005840,GO:0006412,GO:0019843	Chromosome01_Phase0	14694992	14704769	Deletion	9777	-345036
133.877	0.226097	0.253682	0.891261	0.372789	0.664981	tme7p0_01G00500	count_b_vs_a	fec	No ASE	Chromosome01_Phase0	14347396	14349957	Downstream	maker	gene	.	-	.	ID=tme7p0_01G00500;Name=tme7p0_01G00500;Alias=maker-Chr01_P0-augustus-gene-143.17;Dbxref=InterPro:IPR000529,Pfam:PF01250;Note=Similar to RPS6: 30S ribosomal protein S6 alpha%2C chloroplastic (Arabidopsis thaliana OX%3D3702);Ontology_term=GO:0003735,GO:0005840,GO:0006412,GO:0019843	.	-1	-1	.	-1	-1
136.304	0.5738	0.166477	3.44673	0.000567415	0.00328895	tme7p0_01G00501	count_b_vs_a	fec	Partial ASE	Chromosome01_Phase0	14375567	14381809	Upstream	maker	gene	.	+	.	ID=tme7p0_01G00501;Name=tme7p0_01G00501;Alias=maker-Chr01_P0-snap-gene-143.19;Dbxref=InterPro:IPR033464,Pfam:PF10075;Note=Similar to RPN12A: 26S proteasome non-ATPase regulatory subunit 8 homolog A (Arabidopsis thaliana OX%3D3702)	Chromosome01_Phase0	13047761	13047762	Insertion	109	-1327805
136.304	0.5738	0.166477	3.44673	0.000567415	0.00328895	tme7p0_01G00501	count_b_vs_a	fec	Partial ASE	Chromosome01_Phase0	14375567	14381809	Downstream	maker	gene	.	+	.	ID=tme7p0_01G00501;Name=tme7p0_01G00501;Alias=maker-Chr01_P0-snap-gene-143.19;Dbxref=InterPro:IPR033464,Pfam:PF10075;Note=Similar to RPN12A: 26S proteasome non-ATPase regulatory subunit 8 homolog A (Arabidopsis thaliana OX%3D3702)	Chromosome01_Phase0	14694992	14704769	Deletion	9777	313184
33.6973	0.203446	0.325721	0.624603	0.532232	0.795888	tme7p0_01G00502	count_b_vs_a	fec	No ASE	Chromosome01_Phase0	14427919	14431705	Upstream	maker	gene	.	+	.	ID=tme7p0_01G00502;Name=tme7p0_01G00502;Alias=maker-Chr01_P0-snap-gene-144.32;Dbxref=InterPro:IPR025846,InterPro:IPR026057,Pfam:PF13839,Pfam:PF14416;Note=Similar to TBL23: Protein trichome birefringence-like 23 (Arabidopsis thaliana OX%3D3702)	Chromosome01_Phase0	13047761	13047762	Insertion	109	-1380157
33.6973	0.203446	0.325721	0.624603	0.532232	0.795888	tme7p0_01G00502	count_b_vs_a	fec	No ASE	Chromosome01_Phase0	14427919	14431705	Downstream	maker	gene	.	+	.	ID=tme7p0_01G00502;Name=tme7p0_01G00502;Alias=maker-Chr01_P0-snap-gene-144.32;Dbxref=InterPro:IPR025846,InterPro:IPR026057,Pfam:PF13839,Pfam:PF14416;Note=Similar to TBL23: Protein trichome birefringence-like 23 (Arabidopsis thaliana OX%3D3702)	Chromosome01_Phase0	14694992	14704769	Deletion	9777	263288
29.1825	-0.24138	0.265161	-0.910317	0.362655	0.654192	tme7p0_01G00504	count_b_vs_a	fec	No ASE	Chromosome01_Phase0	14499213	14508662	Upstream	maker	gene	.	+	.	ID=tme7p0_01G00504;Name=tme7p0_01G00504;Alias=maker-Chr01_P0-snap-gene-145.11;Note=Protein of unknown function	Chromosome01_Phase0	13047761	13047762	Insertion	109	-1451451
29.1825	-0.24138	0.265161	-0.910317	0.362655	0.654192	tme7p0_01G00504	count_b_vs_a	fec	No ASE	Chromosome01_Phase0	14499213	14508662	Downstream	maker	gene	.	+	.	ID=tme7p0_01G00504;Name=tme7p0_01G00504;Alias=maker-Chr01_P0-snap-gene-145.11;Note=Protein of unknown function	Chromosome01_Phase0	14694992	14704769	Deletion	9777	186331
9.46432	1.61248	1.46521	1.10051	0.27111	0.552244	tme7p0_01G00506	count_b_vs_a	fec	No ASE	Chromosome01_Phase0	14706947	14709174	Upstream	maker	gene	.	-	.	ID=tme7p0_01G00506;Name=tme7p0_01G00506;Alias=maker-Chr01_P0-augustus-gene-147.15;Dbxref=InterPro:IPR003657,Pfam:PF03106;Note=Similar to WRKY41: Probable WRKY transcription factor 41 (Arabidopsis thaliana OX%3D3702);Ontology_term=GO:0003700,GO:0006355,GO:0043565	Chromosome01_Phase0	15641846	15642023	Deletion	177	-932673
9.46432	1.61248	1.46521	1.10051	0.27111	0.552244	tme7p0_01G00506	count_b_vs_a	fec	No ASE	Chromosome01_Phase0	14706947	14709174	Downstream	maker	gene	.	-	.	ID=tme7p0_01G00506;Name=tme7p0_01G00506;Alias=maker-Chr01_P0-augustus-gene-147.15;Dbxref=InterPro:IPR003657,Pfam:PF03106;Note=Similar to WRKY41: Probable WRKY transcription factor 41 (Arabidopsis thaliana OX%3D3702);Ontology_term=GO:0003700,GO:0006355,GO:0043565	Chromosome01_Phase0	14694992	14704769	Deletion	9777	2178
7.95239	-1.7047	1.5889	-1.07288	0.283325	0.566097	tme7p0_01G00509	count_b_vs_a	fec	No ASE	Chromosome01_Phase0	14992459	14992790	Upstream	maker	gene	.	-	.	ID=tme7p0_01G00509;Name=tme7p0_01G00509;Alias=augustus-Chr01_P0-processed-gene-150.3;Note=Similar to At2g37200: CASP-like protein 5A1 (Arabidopsis thaliana OX%3D3702)	Chromosome01_Phase0	15641846	15642023	Deletion	177	-649057
7.95239	-1.7047	1.5889	-1.07288	0.283325	0.566097	tme7p0_01G00509	count_b_vs_a	fec	No ASE	Chromosome01_Phase0	14992459	14992790	Downstream	maker	gene	.	-	.	ID=tme7p0_01G00509;Name=tme7p0_01G00509;Alias=augustus-Chr01_P0-processed-gene-150.3;Note=Similar to At2g37200: CASP-like protein 5A1 (Arabidopsis thaliana OX%3D3702)	.	-1	-1	.	-1	-1
13.5442	-1.20553	0.558966	-2.15671	0.0310284	0.112247	tme7p0_01G00510	count_b_vs_a	fec	No ASE	Chromosome01_Phase0	15035099	15039068	Upstream	maker	gene	.	-	.	ID=tme7p0_01G00510;Name=tme7p0_01G00510;Alias=maker-Chr01_P0-snap-gene-150.25;Note=Similar to rlmI: Ribosomal RNA large subunit methyltransferase I (Cronobacter sakazakii (strain ATCC BAA-894) OX%3D290339)	Chromosome01_Phase0	15641846	15642023	Deletion	177	-602779
13.5442	-1.20553	0.558966	-2.15671	0.0310284	0.112247	tme7p0_01G00510	count_b_vs_a	fec	No ASE	Chromosome01_Phase0	15035099	15039068	Downstream	maker	gene	.	-	.	ID=tme7p0_01G00510;Name=tme7p0_01G00510;Alias=maker-Chr01_P0-snap-gene-150.25;Note=Similar to rlmI: Ribosomal RNA large subunit methyltransferase I (Cronobacter sakazakii (strain ATCC BAA-894) OX%3D290339)	.	-1	-1	.	-1	-1
384.945	0.143347	0.361821	0.396183	0.69197	0.887052	tme7p0_01G00512	count_b_vs_a	fec	No ASE	Chromosome01_Phase0	15194567	15197343	Upstream	maker	gene	.	-	.	ID=tme7p0_01G00512;Name=tme7p0_01G00512;Alias=maker-Chr01_P0-augustus-gene-152.17;Dbxref=InterPro:IPR013989,Pfam:PF10539;Note=Similar to NRP-A: DCD domain-containing protein NRP-A (Glycine max OX%3D3847)	Chromosome01_Phase0	15641846	15642023	Deletion	177	-444504
384.945	0.143347	0.361821	0.396183	0.69197	0.887052	tme7p0_01G00512	count_b_vs_a	fec	No ASE	Chromosome01_Phase0	15194567	15197343	Downstream	maker	gene	.	-	.	ID=tme7p0_01G00512;Name=tme7p0_01G00512;Alias=maker-Chr01_P0-augustus-gene-152.17;Dbxref=InterPro:IPR013989,Pfam:PF10539;Note=Similar to NRP-A: DCD domain-containing protein NRP-A (Glycine max OX%3D3847)	.	-1	-1	.	-1	-1
9.86093	0.120241	1.71791	0.0699926	0.9442	0.985644	tme7p0_01G00514	count_b_vs_a	fec	No ASE	Chromosome01_Phase0	15628753	15630165	Upstream	maker	gene	.	+	.	ID=tme7p0_01G00514;Name=tme7p0_01G00514;Alias=augustus-Chr01_P0-processed-gene-156.2;Dbxref=InterPro:IPR011598,InterPro:IPR025610,Pfam:PF00010,Pfam:PF14215;Note=Similar to MYC4: Transcription factor MYC4 (Arabidopsis thaliana OX%3D3702);Ontology_term=GO:0046983	Chromosome01_Phase0	14694992	14704769	Deletion	9777	-923984
9.86093	0.120241	1.71791	0.0699926	0.9442	0.985644	tme7p0_01G00514	count_b_vs_a	fec	No ASE	Chromosome01_Phase0	15628753	15630165	Downstream	maker	gene	.	+	.	ID=tme7p0_01G00514;Name=tme7p0_01G00514;Alias=augustus-Chr01_P0-processed-gene-156.2;Dbxref=InterPro:IPR011598,InterPro:IPR025610,Pfam:PF00010,Pfam:PF14215;Note=Similar to MYC4: Transcription factor MYC4 (Arabidopsis thaliana OX%3D3702);Ontology_term=GO:0046983	Chromosome01_Phase0	15641846	15642023	Deletion	177	11682
40.2751	0.893604	0.700998	1.27476	0.202394	0.458171	tme7p0_01G00515	count_b_vs_a	fec	No ASE	Chromosome01_Phase0	15721510	15725207	Upstream	maker	gene	.	+	.	ID=tme7p0_01G00515;Name=tme7p0_01G00515;Alias=maker-Chr01_P0-snap-gene-157.22;Dbxref=InterPro:IPR004813,Pfam:PF03169;Note=Similar to YSL1: Metal-nicotianamine transporter YSL1 (Arabidopsis thaliana OX%3D3702);Ontology_term=GO:0055085	Chromosome01_Phase0	15648631	15648632	Insertion	103	-72878
40.2751	0.893604	0.700998	1.27476	0.202394	0.458171	tme7p0_01G00515	count_b_vs_a	fec	No ASE	Chromosome01_Phase0	15721510	15725207	Downstream	maker	gene	.	+	.	ID=tme7p0_01G00515;Name=tme7p0_01G00515;Alias=maker-Chr01_P0-snap-gene-157.22;Dbxref=InterPro:IPR004813,Pfam:PF03169;Note=Similar to YSL1: Metal-nicotianamine transporter YSL1 (Arabidopsis thaliana OX%3D3702);Ontology_term=GO:0055085	Chromosome01_Phase0	16187812	16187813	Insertion	9883	462606
199.477	-0.377504	0.138826	-2.71926	0.0065428	0.0299136	tme7p0_01G00516	count_b_vs_a	fec	Partial ASE	Chromosome01_Phase0	15793182	15814220	Upstream	maker	gene	.	-	.	ID=tme7p0_01G00516;Name=tme7p0_01G00516;Alias=maker-Chr01_P0-snap-gene-158.19;Dbxref=Pfam:PF06552;Note=Similar to HLB1: Protein HLB1 (Arabidopsis thaliana OX%3D3702)	Chromosome01_Phase0	16187812	16187813	Insertion	9883	-373593
199.477	-0.377504	0.138826	-2.71926	0.0065428	0.0299136	tme7p0_01G00516	count_b_vs_a	fec	Partial ASE	Chromosome01_Phase0	15793182	15814220	Downstream	maker	gene	.	-	.	ID=tme7p0_01G00516;Name=tme7p0_01G00516;Alias=maker-Chr01_P0-snap-gene-158.19;Dbxref=Pfam:PF06552;Note=Similar to HLB1: Protein HLB1 (Arabidopsis thaliana OX%3D3702)	.	-1	-1	.	-1	-1
45.8102	0.165263	0.242127	0.682547	0.494893	0.770991	tme7p0_01G00517	count_b_vs_a	fec	No ASE	Chromosome01_Phase0	15816462	15821844	Upstream	maker	gene	.	-	.	ID=tme7p0_01G00517;Name=tme7p0_01G00517;Alias=maker-Chr01_P0-augustus-gene-158.18;Dbxref=InterPro:IPR000195,Pfam:PF00566;Note=Similar to RABGAP22: Rab GTPase-activating protein 22 (Arabidopsis thaliana OX%3D3702)	Chromosome01_Phase0	16187812	16187813	Insertion	9883	-365969
45.8102	0.165263	0.242127	0.682547	0.494893	0.770991	tme7p0_01G00517	count_b_vs_a	fec	No ASE	Chromosome01_Phase0	15816462	15821844	Downstream	maker	gene	.	-	.	ID=tme7p0_01G00517;Name=tme7p0_01G00517;Alias=maker-Chr01_P0-augustus-gene-158.18;Dbxref=InterPro:IPR000195,Pfam:PF00566;Note=Similar to RABGAP22: Rab GTPase-activating protein 22 (Arabidopsis thaliana OX%3D3702)	.	-1	-1	.	-1	-1
382.951	0.135479	0.274005	0.49444	0.620996	0.85191	tme7p0_01G00518	count_b_vs_a	fec	No ASE	Chromosome01_Phase0	16009038	16011603	Upstream	maker	gene	.	+	.	ID=tme7p0_01G00518;Name=tme7p0_01G00518;Alias=maker-Chr01_P0-augustus-gene-160.13;Dbxref=InterPro:IPR000277,Pfam:PF01053;Note=Similar to MGL: Methionine gamma-lyase (Arabidopsis thaliana OX%3D3702);Ontology_term=GO:0030170	Chromosome01_Phase0	15648631	15648632	Insertion	103	-360406
382.951	0.135479	0.274005	0.49444	0.620996	0.85191	tme7p0_01G00518	count_b_vs_a	fec	No ASE	Chromosome01_Phase0	16009038	16011603	Downstream	maker	gene	.	+	.	ID=tme7p0_01G00518;Name=tme7p0_01G00518;Alias=maker-Chr01_P0-augustus-gene-160.13;Dbxref=InterPro:IPR000277,Pfam:PF01053;Note=Similar to MGL: Methionine gamma-lyase (Arabidopsis thaliana OX%3D3702);Ontology_term=GO:0030170	Chromosome01_Phase0	16187812	16187813	Insertion	9883	176210
155.509	-0.0366687	0.216305	-0.169523	0.865385	0.968604	tme7p0_01G00519	count_b_vs_a	fec	No ASE	Chromosome01_Phase0	16229023	16232924	Upstream	maker	gene	.	+	.	ID=tme7p0_01G00519;Name=tme7p0_01G00519;Alias=maker-Chr01_P0-augustus-gene-162.25;Dbxref=InterPro:IPR007203,Pfam:PF04061;Note=Similar to SPBC119.09c: Uncharacterized protein C119.09c (Schizosaccharomyces pombe (strain 972 / ATCC 24843) OX%3D284812);Ontology_term=GO:0005789,GO:0016021	Chromosome01_Phase0	16187812	16187813	Insertion	9883	-41210
155.509	-0.0366687	0.216305	-0.169523	0.865385	0.968604	tme7p0_01G00519	count_b_vs_a	fec	No ASE	Chromosome01_Phase0	16229023	16232924	Downstream	maker	gene	.	+	.	ID=tme7p0_01G00519;Name=tme7p0_01G00519;Alias=maker-Chr01_P0-augustus-gene-162.25;Dbxref=InterPro:IPR007203,Pfam:PF04061;Note=Similar to SPBC119.09c: Uncharacterized protein C119.09c (Schizosaccharomyces pombe (strain 972 / ATCC 24843) OX%3D284812);Ontology_term=GO:0005789,GO:0016021	Chromosome01_Phase0	16421012	16421013	Insertion	105	188089
12.7334	-0.20708	0.497926	-0.415886	0.677493	0.878417	tme7p0_01G00520	count_b_vs_a	fec	No ASE	Chromosome01_Phase0	16288681	16302583	Upstream	maker	gene	.	-	.	ID=tme7p0_01G00520;Name=tme7p0_01G00520;Alias=maker-Chr01_P0-augustus-gene-163.22;Dbxref=InterPro:IPR018838,Pfam:PF10382;Note=Protein of unknown function	Chromosome01_Phase0	16421012	16421013	Insertion	105	-118430
12.7334	-0.20708	0.497926	-0.415886	0.677493	0.878417	tme7p0_01G00520	count_b_vs_a	fec	No ASE	Chromosome01_Phase0	16288681	16302583	Downstream	maker	gene	.	-	.	ID=tme7p0_01G00520;Name=tme7p0_01G00520;Alias=maker-Chr01_P0-augustus-gene-163.22;Dbxref=InterPro:IPR018838,Pfam:PF10382;Note=Protein of unknown function	.	-1	-1	.	-1	-1
130.833	0.0996618	0.147439	0.675953	0.49907	0.773776	tme7p0_01G00522	count_b_vs_a	fec	No ASE	Chromosome01_Phase0	16355850	16366806	Upstream	maker	gene	.	+	.	ID=tme7p0_01G00522;Name=tme7p0_01G00522;Alias=maker-Chr01_P0-augustus-gene-163.20;Dbxref=InterPro:IPR000477,InterPro:IPR001012,Pfam:PF00078,Pfam:PF00789,Pfam:PF14555;Note=Similar to TY3B-I: Transposon Ty3-I Gag-Pol polyprotein (Saccharomyces cerevisiae (strain ATCC 204508 / S288c) OX%3D559292);Ontology_term=GO:0005515	Chromosome01_Phase0	16187812	16187813	Insertion	9883	-168037
130.833	0.0996618	0.147439	0.675953	0.49907	0.773776	tme7p0_01G00522	count_b_vs_a	fec	No ASE	Chromosome01_Phase0	16355850	16366806	Downstream	maker	gene	.	+	.	ID=tme7p0_01G00522;Name=tme7p0_01G00522;Alias=maker-Chr01_P0-augustus-gene-163.20;Dbxref=InterPro:IPR000477,InterPro:IPR001012,Pfam:PF00078,Pfam:PF00789,Pfam:PF14555;Note=Similar to TY3B-I: Transposon Ty3-I Gag-Pol polyprotein (Saccharomyces cerevisiae (strain ATCC 204508 / S288c) OX%3D559292);Ontology_term=GO:0005515	Chromosome01_Phase0	16421012	16421013	Insertion	105	54207
83.6277	-0.0764955	0.181783	-0.420806	0.673897	0.876647	tme7p0_01G00524	count_b_vs_a	fec	No ASE	Chromosome01_Phase0	16409332	16412781	Upstream	maker	gene	.	+	.	ID=tme7p0_01G00524;Name=tme7p0_01G00524;Alias=maker-Chr01_P0-augustus-gene-164.12;Dbxref=InterPro:IPR000719,InterPro:IPR024678,Pfam:PF00069,Pfam:PF12202;Note=Similar to WNK8: Serine/threonine-protein kinase WNK8 (Arabidopsis thaliana OX%3D3702);Ontology_term=GO:0004672,GO:0004674,GO:0005524,GO:0006468	Chromosome01_Phase0	16187812	16187813	Insertion	9883	-221519
83.6277	-0.0764955	0.181783	-0.420806	0.673897	0.876647	tme7p0_01G00524	count_b_vs_a	fec	No ASE	Chromosome01_Phase0	16409332	16412781	Downstream	maker	gene	.	+	.	ID=tme7p0_01G00524;Name=tme7p0_01G00524;Alias=maker-Chr01_P0-augustus-gene-164.12;Dbxref=InterPro:IPR000719,InterPro:IPR024678,Pfam:PF00069,Pfam:PF12202;Note=Similar to WNK8: Serine/threonine-protein kinase WNK8 (Arabidopsis thaliana OX%3D3702);Ontology_term=GO:0004672,GO:0004674,GO:0005524,GO:0006468	Chromosome01_Phase0	16421012	16421013	Insertion	105	8232
163.659	-0.0594677	0.23913	-0.248684	0.803605	0.942126	tme7p0_01G00526	count_b_vs_a	fec	No ASE	Chromosome01_Phase0	16587189	16589791	Upstream	maker	gene	.	-	.	ID=tme7p0_01G00526;Name=tme7p0_01G00526;Alias=maker-Chr01_P0-augustus-gene-165.20;Note=Protein of unknown function	Chromosome01_Phase0	18346346	18346405	Deletion	59	-1756556
163.659	-0.0594677	0.23913	-0.248684	0.803605	0.942126	tme7p0_01G00526	count_b_vs_a	fec	No ASE	Chromosome01_Phase0	16587189	16589791	Downstream	maker	gene	.	-	.	ID=tme7p0_01G00526;Name=tme7p0_01G00526;Alias=maker-Chr01_P0-augustus-gene-165.20;Note=Protein of unknown function	.	-1	-1	.	-1	-1
127.56	3.5843	0.284484	12.5993	2.13091e-36	4.30977e-34	tme7p0_01G00527	count_b_vs_a	fec	Partial ASE	Chromosome01_Phase0	16590693	16591471	Upstream	maker	gene	.	+	.	ID=tme7p0_01G00527;Name=tme7p0_01G00527;Alias=maker-Chr01_P0-snap-gene-166.27;Note=Protein of unknown function	Chromosome01_Phase0	16421012	16421013	Insertion	105	-169680
127.56	3.5843	0.284484	12.5993	2.13091e-36	4.30977e-34	tme7p0_01G00527	count_b_vs_a	fec	Partial ASE	Chromosome01_Phase0	16590693	16591471	Downstream	maker	gene	.	+	.	ID=tme7p0_01G00527;Name=tme7p0_01G00527;Alias=maker-Chr01_P0-snap-gene-166.27;Note=Protein of unknown function	Chromosome01_Phase0	18346346	18346405	Deletion	59	1754876
38.1527	0.0230525	0.213933	0.107755	0.91419	0.985644	tme7p0_01G00528	count_b_vs_a	fec	No ASE	Chromosome01_Phase0	16624044	16629388	Upstream	maker	gene	.	-	.	ID=tme7p0_01G00528;Name=tme7p0_01G00528;Alias=maker-Chr01_P0-augustus-gene-166.25;Dbxref=InterPro:IPR037401,Pfam:PF13474;Note=Similar to SKIP8: F-box protein SKIP8 (Arabidopsis thaliana OX%3D3702)	Chromosome01_Phase0	18346346	18346405	Deletion	59	-1716959
38.1527	0.0230525	0.213933	0.107755	0.91419	0.985644	tme7p0_01G00528	count_b_vs_a	fec	No ASE	Chromosome01_Phase0	16624044	16629388	Downstream	maker	gene	.	-	.	ID=tme7p0_01G00528;Name=tme7p0_01G00528;Alias=maker-Chr01_P0-augustus-gene-166.25;Dbxref=InterPro:IPR037401,Pfam:PF13474;Note=Similar to SKIP8: F-box protein SKIP8 (Arabidopsis thaliana OX%3D3702)	.	-1	-1	.	-1	-1
6.24725	-1.08682	0.812316	-1.33793	0.18092	0.424957	tme7p0_01G00537	count_b_vs_a	fec	No ASE	Chromosome01_Phase0	17265847	17267979	Upstream	maker	gene	.	-	.	ID=tme7p0_01G00537;Name=tme7p0_01G00537;Alias=augustus-Chr01_P0-processed-gene-172.12;Note=Similar to TIFY8: Protein TIFY 8 (Arabidopsis thaliana OX%3D3702)	Chromosome01_Phase0	18346346	18346405	Deletion	59	-1078368
6.24725	-1.08682	0.812316	-1.33793	0.18092	0.424957	tme7p0_01G00537	count_b_vs_a	fec	No ASE	Chromosome01_Phase0	17265847	17267979	Downstream	maker	gene	.	-	.	ID=tme7p0_01G00537;Name=tme7p0_01G00537;Alias=augustus-Chr01_P0-processed-gene-172.12;Note=Similar to TIFY8: Protein TIFY 8 (Arabidopsis thaliana OX%3D3702)	.	-1	-1	.	-1	-1
537.078	-0.171442	0.443773	-0.386328	0.699254	0.890269	tme7p0_01G00543	count_b_vs_a	fec	No ASE	Chromosome01_Phase0	17533380	17537290	Upstream	maker	gene	.	-	.	ID=tme7p0_01G00543;Name=tme7p0_01G00543;Alias=maker-Chr01_P0-augustus-gene-175.20;Dbxref=InterPro:IPR013126,Pfam:PF00012;Note=Similar to BIP5: Luminal-binding protein 5 (Nicotiana tabacum OX%3D4097)	Chromosome01_Phase0	18346346	18346405	Deletion	59	-809057
537.078	-0.171442	0.443773	-0.386328	0.699254	0.890269	tme7p0_01G00543	count_b_vs_a	fec	No ASE	Chromosome01_Phase0	17533380	17537290	Downstream	maker	gene	.	-	.	ID=tme7p0_01G00543;Name=tme7p0_01G00543;Alias=maker-Chr01_P0-augustus-gene-175.20;Dbxref=InterPro:IPR013126,Pfam:PF00012;Note=Similar to BIP5: Luminal-binding protein 5 (Nicotiana tabacum OX%3D4097)	.	-1	-1	.	-1	-1
22.465	0.75059	0.422078	1.77832	0.0753513	0.228316	tme7p0_01G00544	count_b_vs_a	fec	No ASE	Chromosome01_Phase0	17599573	17608045	Upstream	maker	gene	.	-	.	ID=tme7p0_01G00544;Name=tme7p0_01G00544;Alias=maker-Chr01_P0-augustus-gene-176.23;Dbxref=Pfam:PF13424,Pfam:PF17874;Note=Similar to RE1: Retrovirus-related Pol polyprotein from transposon RE1 (Arabidopsis thaliana OX%3D3702)	Chromosome01_Phase0	18346346	18346405	Deletion	59	-738302
22.465	0.75059	0.422078	1.77832	0.0753513	0.228316	tme7p0_01G00544	count_b_vs_a	fec	No ASE	Chromosome01_Phase0	17599573	17608045	Downstream	maker	gene	.	-	.	ID=tme7p0_01G00544;Name=tme7p0_01G00544;Alias=maker-Chr01_P0-augustus-gene-176.23;Dbxref=Pfam:PF13424,Pfam:PF17874;Note=Similar to RE1: Retrovirus-related Pol polyprotein from transposon RE1 (Arabidopsis thaliana OX%3D3702)	.	-1	-1	.	-1	-1
12.6652	-0.154927	0.417846	-0.370776	0.710804	0.896584	tme7p0_01G00546	count_b_vs_a	fec	No ASE	Chromosome01_Phase0	17813282	17818248	Upstream	maker	gene	.	+	.	ID=tme7p0_01G00546;Name=tme7p0_01G00546;Alias=maker-Chr01_P0-augustus-gene-178.24;Dbxref=InterPro:IPR000270,InterPro:IPR003035,Pfam:PF00564,Pfam:PF02042;Note=Similar to NLP7: Protein NLP7 (Arabidopsis thaliana OX%3D3702);Ontology_term=GO:0005515	Chromosome01_Phase0	16421012	16421013	Insertion	105	-1392269
12.6652	-0.154927	0.417846	-0.370776	0.710804	0.896584	tme7p0_01G00546	count_b_vs_a	fec	No ASE	Chromosome01_Phase0	17813282	17818248	Downstream	maker	gene	.	+	.	ID=tme7p0_01G00546;Name=tme7p0_01G00546;Alias=maker-Chr01_P0-augustus-gene-178.24;Dbxref=InterPro:IPR000270,InterPro:IPR003035,Pfam:PF00564,Pfam:PF02042;Note=Similar to NLP7: Protein NLP7 (Arabidopsis thaliana OX%3D3702);Ontology_term=GO:0005515	Chromosome01_Phase0	18346346	18346405	Deletion	59	528099
18.429	0.429665	0.534307	0.804154	0.421308	0.711123	tme7p0_01G00555	count_b_vs_a	fec	No ASE	Chromosome01_Phase0	18339411	18340978	Upstream	maker	gene	.	-	.	ID=tme7p0_01G00555;Name=tme7p0_01G00555;Alias=maker-Chr01_P0-augustus-gene-183.37;Note=Protein of unknown function	Chromosome01_Phase0	18346346	18346405	Deletion	59	-5369
18.429	0.429665	0.534307	0.804154	0.421308	0.711123	tme7p0_01G00555	count_b_vs_a	fec	No ASE	Chromosome01_Phase0	18339411	18340978	Downstream	maker	gene	.	-	.	ID=tme7p0_01G00555;Name=tme7p0_01G00555;Alias=maker-Chr01_P0-augustus-gene-183.37;Note=Protein of unknown function	.	-1	-1	.	-1	-1
87.373	0.0807237	0.245429	0.328909	0.742225	0.911662	tme7p0_01G00558	count_b_vs_a	fec	No ASE	Chromosome01_Phase0	18454817	18456033	Upstream	maker	gene	.	-	.	ID=tme7p0_01G00558;Name=tme7p0_01G00558;Alias=maker-Chr01_P0-augustus-gene-184.31;Note=Protein of unknown function	Chromosome01_Phase0	18947083	18947084	Insertion	5869	-491051
87.373	0.0807237	0.245429	0.328909	0.742225	0.911662	tme7p0_01G00558	count_b_vs_a	fec	No ASE	Chromosome01_Phase0	18454817	18456033	Downstream	maker	gene	.	-	.	ID=tme7p0_01G00558;Name=tme7p0_01G00558;Alias=maker-Chr01_P0-augustus-gene-184.31;Note=Protein of unknown function	Chromosome01_Phase0	18414322	18414323	Insertion	2341	40494
85.636	-0.0879542	0.220872	-0.398213	0.690473	0.886107	tme7p0_01G00559	count_b_vs_a	fec	No ASE	Chromosome01_Phase0	18576702	18615793	Upstream	maker	gene	.	-	.	ID=tme7p0_01G00559;Name=tme7p0_01G00559;Alias=maker-Chr01_P0-snap-gene-186.32;Dbxref=InterPro:IPR007191,Pfam:PF04048;Note=Similar to SEC8: Exocyst complex component SEC8 (Arabidopsis thaliana OX%3D3702);Ontology_term=GO:0000145,GO:0006904	Chromosome01_Phase0	18947083	18947084	Insertion	5869	-331291
85.636	-0.0879542	0.220872	-0.398213	0.690473	0.886107	tme7p0_01G00559	count_b_vs_a	fec	No ASE	Chromosome01_Phase0	18576702	18615793	Downstream	maker	gene	.	-	.	ID=tme7p0_01G00559;Name=tme7p0_01G00559;Alias=maker-Chr01_P0-snap-gene-186.32;Dbxref=InterPro:IPR007191,Pfam:PF04048;Note=Similar to SEC8: Exocyst complex component SEC8 (Arabidopsis thaliana OX%3D3702);Ontology_term=GO:0000145,GO:0006904	Chromosome01_Phase0	18414322	18414323	Insertion	2341	162379
19.3344	0.430977	0.431619	0.998513	0.318031	0.604875	tme7p0_01G00561	count_b_vs_a	fec	No ASE	Chromosome01_Phase0	18763841	18769872	Upstream	maker	gene	.	+	.	ID=tme7p0_01G00561;Name=tme7p0_01G00561;Alias=maker-Chr01_P0-augustus-gene-187.30;Note=Similar to Tf2-9: Transposon Tf2-9 polyprotein (Schizosaccharomyces pombe (strain 972 / ATCC 24843) OX%3D284812)	Chromosome01_Phase0	18414322	18414323	Insertion	2341	-349518
19.3344	0.430977	0.431619	0.998513	0.318031	0.604875	tme7p0_01G00561	count_b_vs_a	fec	No ASE	Chromosome01_Phase0	18763841	18769872	Downstream	maker	gene	.	+	.	ID=tme7p0_01G00561;Name=tme7p0_01G00561;Alias=maker-Chr01_P0-augustus-gene-187.30;Note=Similar to Tf2-9: Transposon Tf2-9 polyprotein (Schizosaccharomyces pombe (strain 972 / ATCC 24843) OX%3D284812)	Chromosome01_Phase0	18947083	18947084	Insertion	5869	177212
75.5584	0.113863	0.154314	0.737862	0.460598	0.744934	tme7p0_01G00564	count_b_vs_a	fec	No ASE	Chromosome01_Phase0	19062367	19068678	Upstream	maker	gene	.	+	.	ID=tme7p0_01G00564;Name=tme7p0_01G00564;Alias=maker-Chr01_P0-augustus-gene-190.24;Dbxref=InterPro:IPR015324,Pfam:PF09243;Note=Similar to Mettl17: Methyltransferase-like protein 17%2C mitochondrial (Mus musculus OX%3D10090);Ontology_term=GO:0006412,GO:0008168	Chromosome01_Phase0	18947083	18947084	Insertion	5869	-115283
75.5584	0.113863	0.154314	0.737862	0.460598	0.744934	tme7p0_01G00564	count_b_vs_a	fec	No ASE	Chromosome01_Phase0	19062367	19068678	Downstream	maker	gene	.	+	.	ID=tme7p0_01G00564;Name=tme7p0_01G00564;Alias=maker-Chr01_P0-augustus-gene-190.24;Dbxref=InterPro:IPR015324,Pfam:PF09243;Note=Similar to Mettl17: Methyltransferase-like protein 17%2C mitochondrial (Mus musculus OX%3D10090);Ontology_term=GO:0006412,GO:0008168	Chromosome01_Phase0	19428773	19428840	Deletion	67	360096
44.9002	0.067854	0.338569	0.200414	0.841156	0.957336	tme7p0_01G00572	count_b_vs_a	fec	No ASE	Chromosome01_Phase0	20213951	20226418	Upstream	maker	gene	.	-	.	ID=tme7p0_01G00572;Name=tme7p0_01G00572;Alias=maker-Chr01_P0-snap-gene-202.19;Note=Protein of unknown function	Chromosome01_Phase0	21933256	21933258	Insertion	109	-1706839
44.9002	0.067854	0.338569	0.200414	0.841156	0.957336	tme7p0_01G00572	count_b_vs_a	fec	No ASE	Chromosome01_Phase0	20213951	20226418	Downstream	maker	gene	.	-	.	ID=tme7p0_01G00572;Name=tme7p0_01G00572;Alias=maker-Chr01_P0-snap-gene-202.19;Note=Protein of unknown function	.	-1	-1	.	-1	-1
28.4794	-0.156668	0.312343	-0.501591	0.615955	0.849658	tme7p0_01G00575	count_b_vs_a	fec	No ASE	Chromosome01_Phase0	20363563	20366251	Upstream	maker	gene	.	+	.	ID=tme7p0_01G00575;Name=tme7p0_01G00575;Alias=maker-Chr01_P0-augustus-gene-203.21;Dbxref=InterPro:IPR000490,Pfam:PF00332;Note=Similar to At1g32860: Glucan endo-1%2C3-beta-glucosidase 11 (Arabidopsis thaliana OX%3D3702);Ontology_term=GO:0004553,GO:0005975	Chromosome01_Phase0	19441706	19441707	Insertion	1114	-921856
28.4794	-0.156668	0.312343	-0.501591	0.615955	0.849658	tme7p0_01G00575	count_b_vs_a	fec	No ASE	Chromosome01_Phase0	20363563	20366251	Downstream	maker	gene	.	+	.	ID=tme7p0_01G00575;Name=tme7p0_01G00575;Alias=maker-Chr01_P0-augustus-gene-203.21;Dbxref=InterPro:IPR000490,Pfam:PF00332;Note=Similar to At1g32860: Glucan endo-1%2C3-beta-glucosidase 11 (Arabidopsis thaliana OX%3D3702);Ontology_term=GO:0004553,GO:0005975	Chromosome01_Phase0	21933256	21933258	Insertion	109	1567006
67.211	0.287321	0.250042	1.14909	0.250519	0.52584	tme7p0_01G00576	count_b_vs_a	fec	No ASE	Chromosome01_Phase0	20366626	20376934	Upstream	maker	gene	.	-	.	ID=tme7p0_01G00576;Name=tme7p0_01G00576;Alias=maker-Chr01_P0-augustus-gene-203.22;Dbxref=InterPro:IPR001394,InterPro:IPR006615,Pfam:PF00443,Pfam:PF06337;Note=Similar to UBP9: Ubiquitin carboxyl-terminal hydrolase 9 (Arabidopsis thaliana OX%3D3702);Ontology_term=GO:0004843,GO:0016579,GO:0036459	Chromosome01_Phase0	21933256	21933258	Insertion	109	-1556323
67.211	0.287321	0.250042	1.14909	0.250519	0.52584	tme7p0_01G00576	count_b_vs_a	fec	No ASE	Chromosome01_Phase0	20366626	20376934	Downstream	maker	gene	.	-	.	ID=tme7p0_01G00576;Name=tme7p0_01G00576;Alias=maker-Chr01_P0-augustus-gene-203.22;Dbxref=InterPro:IPR001394,InterPro:IPR006615,Pfam:PF00443,Pfam:PF06337;Note=Similar to UBP9: Ubiquitin carboxyl-terminal hydrolase 9 (Arabidopsis thaliana OX%3D3702);Ontology_term=GO:0004843,GO:0016579,GO:0036459	.	-1	-1	.	-1	-1
8.36782	0.943394	0.48952	1.92718	0.0539569	0.175714	tme7p0_01G00577	count_b_vs_a	fec	No ASE	Chromosome01_Phase0	20440165	20452016	Upstream	maker	gene	.	+	.	ID=tme7p0_01G00577;Name=tme7p0_01G00577;Alias=maker-Chr01_P0-augustus-gene-204.17;Note=Similar to AAE16: Probable acyl-activating enzyme 16%2C chloroplastic (Arabidopsis thaliana OX%3D3702)	Chromosome01_Phase0	19441706	19441707	Insertion	1114	-998458
8.36782	0.943394	0.48952	1.92718	0.0539569	0.175714	tme7p0_01G00577	count_b_vs_a	fec	No ASE	Chromosome01_Phase0	20440165	20452016	Downstream	maker	gene	.	+	.	ID=tme7p0_01G00577;Name=tme7p0_01G00577;Alias=maker-Chr01_P0-augustus-gene-204.17;Note=Similar to AAE16: Probable acyl-activating enzyme 16%2C chloroplastic (Arabidopsis thaliana OX%3D3702)	Chromosome01_Phase0	21933256	21933258	Insertion	109	1481241
28.9447	-1.45287	0.391658	-3.70955	0.000207627	0.00129575	tme7p0_01G00578	count_b_vs_a	fec	Partial ASE	Chromosome01_Phase0	20485717	20498808	Upstream	maker	gene	.	+	.	ID=tme7p0_01G00578;Name=tme7p0_01G00578;Alias=augustus-Chr01_P0-processed-gene-205.1;Dbxref=InterPro:IPR000873,Pfam:PF00501;Note=Similar to AAE16: Probable acyl-activating enzyme 16%2C chloroplastic (Arabidopsis thaliana OX%3D3702);Ontology_term=GO:0003824	Chromosome01_Phase0	19441706	19441707	Insertion	1114	-1044010
28.9447	-1.45287	0.391658	-3.70955	0.000207627	0.00129575	tme7p0_01G00578	count_b_vs_a	fec	Partial ASE	Chromosome01_Phase0	20485717	20498808	Downstream	maker	gene	.	+	.	ID=tme7p0_01G00578;Name=tme7p0_01G00578;Alias=augustus-Chr01_P0-processed-gene-205.1;Dbxref=InterPro:IPR000873,Pfam:PF00501;Note=Similar to AAE16: Probable acyl-activating enzyme 16%2C chloroplastic (Arabidopsis thaliana OX%3D3702);Ontology_term=GO:0003824	Chromosome01_Phase0	21933256	21933258	Insertion	109	1434449
33.8816	0.878564	0.544674	1.61301	0.106743	0.29508	tme7p0_01G00583	count_b_vs_a	fec	No ASE	Chromosome01_Phase0	20721094	20725366	Upstream	maker	gene	.	+	.	ID=tme7p0_01G00583;Name=tme7p0_01G00583;Alias=maker-Chr01_P0-augustus-gene-207.34;Dbxref=InterPro:IPR000743,Pfam:PF00295;Note=Similar to GSVIVT00026920001: Probable polygalacturonase (Vitis vinifera OX%3D29760);Ontology_term=GO:0004650,GO:0005975	Chromosome01_Phase0	19441706	19441707	Insertion	1114	-1279387
33.8816	0.878564	0.544674	1.61301	0.106743	0.29508	tme7p0_01G00583	count_b_vs_a	fec	No ASE	Chromosome01_Phase0	20721094	20725366	Downstream	maker	gene	.	+	.	ID=tme7p0_01G00583;Name=tme7p0_01G00583;Alias=maker-Chr01_P0-augustus-gene-207.34;Dbxref=InterPro:IPR000743,Pfam:PF00295;Note=Similar to GSVIVT00026920001: Probable polygalacturonase (Vitis vinifera OX%3D29760);Ontology_term=GO:0004650,GO:0005975	Chromosome01_Phase0	21933256	21933258	Insertion	109	1207891
34.8543	0.878216	0.532867	1.6481	0.0993328	0.279744	tme7p0_01G00584	count_b_vs_a	fec	No ASE	Chromosome01_Phase0	20722648	20737821	Upstream	maker	gene	.	-	.	ID=tme7p0_01G00584;Name=tme7p0_01G00584;Alias=maker-Chr01_P0-augustus-gene-207.35;Dbxref=InterPro:IPR000719,Pfam:PF00069;Note=Similar to MMK2: Mitogen-activated protein kinase homolog MMK2 (Medicago sativa OX%3D3879);Ontology_term=GO:0004672,GO:0005524,GO:0006468	Chromosome01_Phase0	21933256	21933258	Insertion	109	-1195436
34.8543	0.878216	0.532867	1.6481	0.0993328	0.279744	tme7p0_01G00584	count_b_vs_a	fec	No ASE	Chromosome01_Phase0	20722648	20737821	Downstream	maker	gene	.	-	.	ID=tme7p0_01G00584;Name=tme7p0_01G00584;Alias=maker-Chr01_P0-augustus-gene-207.35;Dbxref=InterPro:IPR000719,Pfam:PF00069;Note=Similar to MMK2: Mitogen-activated protein kinase homolog MMK2 (Medicago sativa OX%3D3879);Ontology_term=GO:0004672,GO:0005524,GO:0006468	.	-1	-1	.	-1	-1
33.6154	0.550092	0.354275	1.55273	0.120489	0.321769	tme7p0_01G00586	count_b_vs_a	fec	No ASE	Chromosome01_Phase0	20856852	20860779	Upstream	maker	gene	.	+	.	ID=tme7p0_01G00586;Name=tme7p0_01G00586;Alias=maker-Chr01_P0-augustus-gene-208.28;Dbxref=InterPro:IPR000719,Pfam:PF00069;Note=Similar to TMK4: Receptor-like kinase TMK4 (Arabidopsis thaliana OX%3D3702);Ontology_term=GO:0004672,GO:0005524,GO:0006468	Chromosome01_Phase0	19441706	19441707	Insertion	1114	-1415145
33.6154	0.550092	0.354275	1.55273	0.120489	0.321769	tme7p0_01G00586	count_b_vs_a	fec	No ASE	Chromosome01_Phase0	20856852	20860779	Downstream	maker	gene	.	+	.	ID=tme7p0_01G00586;Name=tme7p0_01G00586;Alias=maker-Chr01_P0-augustus-gene-208.28;Dbxref=InterPro:IPR000719,Pfam:PF00069;Note=Similar to TMK4: Receptor-like kinase TMK4 (Arabidopsis thaliana OX%3D3702);Ontology_term=GO:0004672,GO:0005524,GO:0006468	Chromosome01_Phase0	21933256	21933258	Insertion	109	1072478
44.8122	0.441985	0.399503	1.10634	0.268581	0.549063	tme7p0_01G00594	count_b_vs_a	fec	No ASE	Chromosome01_Phase0	21098212	21101533	Upstream	maker	gene	.	+	.	ID=tme7p0_01G00594;Name=tme7p0_01G00594;Alias=maker-Chr01_P0-augustus-gene-211.23;Dbxref=InterPro:IPR006740,Pfam:PF04646;Note=Protein of unknown function	Chromosome01_Phase0	19441706	19441707	Insertion	1114	-1656505
44.8122	0.441985	0.399503	1.10634	0.268581	0.549063	tme7p0_01G00594	count_b_vs_a	fec	No ASE	Chromosome01_Phase0	21098212	21101533	Downstream	maker	gene	.	+	.	ID=tme7p0_01G00594;Name=tme7p0_01G00594;Alias=maker-Chr01_P0-augustus-gene-211.23;Dbxref=InterPro:IPR006740,Pfam:PF04646;Note=Protein of unknown function	Chromosome01_Phase0	21933256	21933258	Insertion	109	831724
100.219	0.120223	1.70198	0.0706373	0.943686	0.985644	tme7p0_01G00595	count_b_vs_a	fec	No ASE	Chromosome01_Phase0	21186526	21191062	Upstream	maker	gene	.	-	.	ID=tme7p0_01G00595;Name=tme7p0_01G00595;Alias=maker-Chr01_P0-augustus-gene-212.39;Dbxref=InterPro:IPR006563,InterPro:IPR008422,Pfam:PF05920,Pfam:PF07526;Note=Similar to BEL1: Homeobox protein BEL1 homolog (Arabidopsis thaliana OX%3D3702);Ontology_term=GO:0003677,GO:0006355	Chromosome01_Phase0	21933256	21933258	Insertion	109	-742195
100.219	0.120223	1.70198	0.0706373	0.943686	0.985644	tme7p0_01G00595	count_b_vs_a	fec	No ASE	Chromosome01_Phase0	21186526	21191062	Downstream	maker	gene	.	-	.	ID=tme7p0_01G00595;Name=tme7p0_01G00595;Alias=maker-Chr01_P0-augustus-gene-212.39;Dbxref=InterPro:IPR006563,InterPro:IPR008422,Pfam:PF05920,Pfam:PF07526;Note=Similar to BEL1: Homeobox protein BEL1 homolog (Arabidopsis thaliana OX%3D3702);Ontology_term=GO:0003677,GO:0006355	.	-1	-1	.	-1	-1
47.3407	0.103386	0.261535	0.395306	0.692617	0.887407	tme7p0_01G00596	count_b_vs_a	fec	No ASE	Chromosome01_Phase0	21277643	21282629	Upstream	maker	gene	.	-	.	ID=tme7p0_01G00596;Name=tme7p0_01G00596;Alias=maker-Chr01_P0-snap-gene-212.42;Note=Similar to At1g63850: BTB/POZ domain-containing protein At1g63850 (Arabidopsis thaliana OX%3D3702)	Chromosome01_Phase0	21933256	21933258	Insertion	109	-650628
47.3407	0.103386	0.261535	0.395306	0.692617	0.887407	tme7p0_01G00596	count_b_vs_a	fec	No ASE	Chromosome01_Phase0	21277643	21282629	Downstream	maker	gene	.	-	.	ID=tme7p0_01G00596;Name=tme7p0_01G00596;Alias=maker-Chr01_P0-snap-gene-212.42;Note=Similar to At1g63850: BTB/POZ domain-containing protein At1g63850 (Arabidopsis thaliana OX%3D3702)	.	-1	-1	.	-1	-1
5.52008	-1.09156	0.532952	-2.04814	0.0405461	0.139676	tme7p0_01G00599	count_b_vs_a	fec	No ASE	Chromosome01_Phase0	21330421	21335902	Upstream	maker	gene	.	-	.	ID=tme7p0_01G00599;Name=tme7p0_01G00599;Alias=maker-Chr01_P0-augustus-gene-213.40;Note=Protein of unknown function	Chromosome01_Phase0	21933256	21933258	Insertion	109	-597355
5.52008	-1.09156	0.532952	-2.04814	0.0405461	0.139676	tme7p0_01G00599	count_b_vs_a	fec	No ASE	Chromosome01_Phase0	21330421	21335902	Downstream	maker	gene	.	-	.	ID=tme7p0_01G00599;Name=tme7p0_01G00599;Alias=maker-Chr01_P0-augustus-gene-213.40;Note=Protein of unknown function	.	-1	-1	.	-1	-1
5.88061	0.508952	0.932509	0.545787	0.585212	0.829301	tme7p0_01G00600	count_b_vs_a	fec	No ASE	Chromosome01_Phase0	21353350	21356477	Upstream	maker	gene	.	+	.	ID=tme7p0_01G00600;Name=tme7p0_01G00600;Alias=maker-Chr01_P0-augustus-gene-213.39;Dbxref=InterPro:IPR025610,Pfam:PF14215;Note=Similar to GL3: Transcription factor GLABRA 3 (Arabidopsis thaliana OX%3D3702)	Chromosome01_Phase0	19441706	19441707	Insertion	1114	-1911643
5.88061	0.508952	0.932509	0.545787	0.585212	0.829301	tme7p0_01G00600	count_b_vs_a	fec	No ASE	Chromosome01_Phase0	21353350	21356477	Downstream	maker	gene	.	+	.	ID=tme7p0_01G00600;Name=tme7p0_01G00600;Alias=maker-Chr01_P0-augustus-gene-213.39;Dbxref=InterPro:IPR025610,Pfam:PF14215;Note=Similar to GL3: Transcription factor GLABRA 3 (Arabidopsis thaliana OX%3D3702)	Chromosome01_Phase0	21933256	21933258	Insertion	109	576780
217.616	-0.945401	0.221686	-4.2646	2.00265e-05	0.000146375	tme7p0_01G00602	count_b_vs_a	fec	Partial ASE	Chromosome01_Phase0	21488346	21497006	Upstream	maker	gene	.	+	.	ID=tme7p0_01G00602;Name=tme7p0_01G00602;Alias=maker-Chr01_P0-snap-gene-215.47;Dbxref=InterPro:IPR003137,InterPro:IPR007369,Pfam:PF02225,Pfam:PF04258;Note=Similar to SPPL2: Signal peptide peptidase-like 2 (Arabidopsis thaliana OX%3D3702);Ontology_term=GO:0004190,GO:0016021	Chromosome01_Phase0	19441706	19441707	Insertion	1114	-2046639
217.616	-0.945401	0.221686	-4.2646	2.00265e-05	0.000146375	tme7p0_01G00602	count_b_vs_a	fec	Partial ASE	Chromosome01_Phase0	21488346	21497006	Downstream	maker	gene	.	+	.	ID=tme7p0_01G00602;Name=tme7p0_01G00602;Alias=maker-Chr01_P0-snap-gene-215.47;Dbxref=InterPro:IPR003137,InterPro:IPR007369,Pfam:PF02225,Pfam:PF04258;Note=Similar to SPPL2: Signal peptide peptidase-like 2 (Arabidopsis thaliana OX%3D3702);Ontology_term=GO:0004190,GO:0016021	Chromosome01_Phase0	21933256	21933258	Insertion	109	436251
142.833	-0.368697	0.512629	-0.719228	0.472001	0.75409	tme7p0_01G00603	count_b_vs_a	fec	No ASE	Chromosome01_Phase0	21523147	21526719	Upstream	maker	gene	.	+	.	ID=tme7p0_01G00603;Name=tme7p0_01G00603;Alias=maker-Chr01_P0-augustus-gene-215.45;Dbxref=InterPro:IPR000425,Pfam:PF00230;Note=Similar to PIP1-2: Aquaporin PIP1-2 (Arabidopsis thaliana OX%3D3702);Ontology_term=GO:0015267,GO:0016020,GO:0055085	Chromosome01_Phase0	19441706	19441707	Insertion	1114	-2081440
142.833	-0.368697	0.512629	-0.719228	0.472001	0.75409	tme7p0_01G00603	count_b_vs_a	fec	No ASE	Chromosome01_Phase0	21523147	21526719	Downstream	maker	gene	.	+	.	ID=tme7p0_01G00603;Name=tme7p0_01G00603;Alias=maker-Chr01_P0-augustus-gene-215.45;Dbxref=InterPro:IPR000425,Pfam:PF00230;Note=Similar to PIP1-2: Aquaporin PIP1-2 (Arabidopsis thaliana OX%3D3702);Ontology_term=GO:0015267,GO:0016020,GO:0055085	Chromosome01_Phase0	21933256	21933258	Insertion	109	406538
67.4626	-4.00785	1.29237	-3.10117	0.0019276	0.0100234	tme7p0_01G00605	count_b_vs_a	fec	Partial ASE	Chromosome01_Phase0	21789694	21794276	Upstream	maker	gene	.	+	.	ID=tme7p0_01G00605;Name=tme7p0_01G00605;Alias=maker-Chr01_P0-augustus-gene-218.29;Dbxref=InterPro:IPR002347,Pfam:PF00106;Note=Similar to TIC32: Short-chain dehydrogenase TIC 32%2C chloroplastic (Pisum sativum OX%3D3888)	Chromosome01_Phase0	19441706	19441707	Insertion	1114	-2347987
67.4626	-4.00785	1.29237	-3.10117	0.0019276	0.0100234	tme7p0_01G00605	count_b_vs_a	fec	Partial ASE	Chromosome01_Phase0	21789694	21794276	Downstream	maker	gene	.	+	.	ID=tme7p0_01G00605;Name=tme7p0_01G00605;Alias=maker-Chr01_P0-augustus-gene-218.29;Dbxref=InterPro:IPR002347,Pfam:PF00106;Note=Similar to TIC32: Short-chain dehydrogenase TIC 32%2C chloroplastic (Pisum sativum OX%3D3888)	Chromosome01_Phase0	21933256	21933258	Insertion	109	138981
17.4052	0.602286	0.53282	1.13037	0.258318	0.536134	tme7p0_01G00607	count_b_vs_a	fec	No ASE	Chromosome01_Phase0	21877172	21879898	Upstream	maker	gene	.	-	.	ID=tme7p0_01G00607;Name=tme7p0_01G00607;Alias=maker-Chr01_P0-snap-gene-218.33;Dbxref=InterPro:IPR001128,Pfam:PF00067;Note=Similar to CYP86A22: Cytochrome P450 86A22 (Petunia hybrida OX%3D4102);Ontology_term=GO:0005506,GO:0016705,GO:0020037,GO:0055114	Chromosome01_Phase0	21933256	21933258	Insertion	109	-53359
17.4052	0.602286	0.53282	1.13037	0.258318	0.536134	tme7p0_01G00607	count_b_vs_a	fec	No ASE	Chromosome01_Phase0	21877172	21879898	Downstream	maker	gene	.	-	.	ID=tme7p0_01G00607;Name=tme7p0_01G00607;Alias=maker-Chr01_P0-snap-gene-218.33;Dbxref=InterPro:IPR001128,Pfam:PF00067;Note=Similar to CYP86A22: Cytochrome P450 86A22 (Petunia hybrida OX%3D4102);Ontology_term=GO:0005506,GO:0016705,GO:0020037,GO:0055114	.	-1	-1	.	-1	-1
32.7173	0.0433805	0.410545	0.105666	0.915848	0.985644	tme7p0_01G00608	count_b_vs_a	fec	No ASE	Chromosome01_Phase0	21924698	21928055	Upstream	maker	gene	.	-	.	ID=tme7p0_01G00608;Name=tme7p0_01G00608;Alias=augustus-Chr01_P0-processed-gene-219.9;Note=Protein of unknown function	Chromosome01_Phase0	21933256	21933258	Insertion	109	-5202
32.7173	0.0433805	0.410545	0.105666	0.915848	0.985644	tme7p0_01G00608	count_b_vs_a	fec	No ASE	Chromosome01_Phase0	21924698	21928055	Downstream	maker	gene	.	-	.	ID=tme7p0_01G00608;Name=tme7p0_01G00608;Alias=augustus-Chr01_P0-processed-gene-219.9;Note=Protein of unknown function	.	-1	-1	.	-1	-1
24.937	-0.0912479	0.247372	-0.368869	0.712226	0.897714	tme7p0_01G00609	count_b_vs_a	fec	No ASE	Chromosome01_Phase0	21935244	21946626	Upstream	maker	gene	.	-	.	ID=tme7p0_01G00609;Name=tme7p0_01G00609;Alias=maker-Chr01_P0-snap-gene-219.36;Dbxref=InterPro:IPR001606,Pfam:PF01388;Note=Similar to ARID2: AT-rich interactive domain-containing protein 2 (Arabidopsis thaliana OX%3D3702);Ontology_term=GO:0003677	Chromosome01_Phase0	22402523	22402698	Deletion	172	-455898
24.937	-0.0912479	0.247372	-0.368869	0.712226	0.897714	tme7p0_01G00609	count_b_vs_a	fec	No ASE	Chromosome01_Phase0	21935244	21946626	Downstream	maker	gene	.	-	.	ID=tme7p0_01G00609;Name=tme7p0_01G00609;Alias=maker-Chr01_P0-snap-gene-219.36;Dbxref=InterPro:IPR001606,Pfam:PF01388;Note=Similar to ARID2: AT-rich interactive domain-containing protein 2 (Arabidopsis thaliana OX%3D3702);Ontology_term=GO:0003677	Chromosome01_Phase0	21933256	21933258	Insertion	109	1986
110.346	-8.50341	1.21945	-6.97313	3.09957e-12	4.94227e-11	tme7p0_01G00611	count_b_vs_a	fec	Complete ASE	Chromosome01_Phase0	22006186	22010745	Upstream	maker	gene	.	-	.	ID=tme7p0_01G00611;Name=tme7p0_01G00611;Alias=maker-Chr01_P0-augustus-gene-220.32;Dbxref=InterPro:IPR025718,Pfam:PF13867;Note=Protein of unknown function;Ontology_term=GO:0005515	Chromosome01_Phase0	22402523	22402698	Deletion	172	-391779
110.346	-8.50341	1.21945	-6.97313	3.09957e-12	4.94227e-11	tme7p0_01G00611	count_b_vs_a	fec	Complete ASE	Chromosome01_Phase0	22006186	22010745	Downstream	maker	gene	.	-	.	ID=tme7p0_01G00611;Name=tme7p0_01G00611;Alias=maker-Chr01_P0-augustus-gene-220.32;Dbxref=InterPro:IPR025718,Pfam:PF13867;Note=Protein of unknown function;Ontology_term=GO:0005515	Chromosome01_Phase0	21941587	21941625	Insertion	479	64561
78.6668	0.124885	0.267285	0.467234	0.640332	0.859759	tme7p0_01G00612	count_b_vs_a	fec	No ASE	Chromosome01_Phase0	22098365	22101681	Upstream	maker	gene	.	-	.	ID=tme7p0_01G00612;Name=tme7p0_01G00612;Alias=augustus-Chr01_P0-processed-gene-221.3;Dbxref=InterPro:IPR000504,Pfam:PF00076;Note=Similar to SR45A: Serine/arginine-rich splicing factor SR45a (Arabidopsis thaliana OX%3D3702);Ontology_term=GO:0003676	Chromosome01_Phase0	22402523	22402698	Deletion	172	-300843
78.6668	0.124885	0.267285	0.467234	0.640332	0.859759	tme7p0_01G00612	count_b_vs_a	fec	No ASE	Chromosome01_Phase0	22098365	22101681	Downstream	maker	gene	.	-	.	ID=tme7p0_01G00612;Name=tme7p0_01G00612;Alias=augustus-Chr01_P0-processed-gene-221.3;Dbxref=InterPro:IPR000504,Pfam:PF00076;Note=Similar to SR45A: Serine/arginine-rich splicing factor SR45a (Arabidopsis thaliana OX%3D3702);Ontology_term=GO:0003676	Chromosome01_Phase0	21941587	21941625	Insertion	479	156740
56.77	0.801065	0.225497	3.55244	0.000381682	0.00227132	tme7p0_01G00616	count_b_vs_a	fec	Partial ASE	Chromosome01_Phase0	22169186	22174667	Upstream	maker	gene	.	+	.	ID=tme7p0_01G00616;Name=tme7p0_01G00616;Alias=maker-Chr01_P0-augustus-gene-221.48;Dbxref=InterPro:IPR018108,Pfam:PF00153;Note=Similar to SAMC2: Probable S-adenosylmethionine carrier 2%2C chloroplastic (Arabidopsis thaliana OX%3D3702)	Chromosome01_Phase0	21941587	21941625	Insertion	479	-227561
56.77	0.801065	0.225497	3.55244	0.000381682	0.00227132	tme7p0_01G00616	count_b_vs_a	fec	Partial ASE	Chromosome01_Phase0	22169186	22174667	Downstream	maker	gene	.	+	.	ID=tme7p0_01G00616;Name=tme7p0_01G00616;Alias=maker-Chr01_P0-augustus-gene-221.48;Dbxref=InterPro:IPR018108,Pfam:PF00153;Note=Similar to SAMC2: Probable S-adenosylmethionine carrier 2%2C chloroplastic (Arabidopsis thaliana OX%3D3702)	Chromosome01_Phase0	22402523	22402698	Deletion	172	227857
22.9478	1.92838	1.57282	1.22607	0.220174	0.48488	tme7p0_01G00618	count_b_vs_a	fec	No ASE	Chromosome01_Phase0	22233058	22236201	Upstream	maker	gene	.	-	.	ID=tme7p0_01G00618;Name=tme7p0_01G00618;Alias=maker-Chr01_P0-augustus-gene-222.35;Dbxref=InterPro:IPR021916,Pfam:PF12043;Note=Protein of unknown function	Chromosome01_Phase0	22402523	22402698	Deletion	172	-166323
22.9478	1.92838	1.57282	1.22607	0.220174	0.48488	tme7p0_01G00618	count_b_vs_a	fec	No ASE	Chromosome01_Phase0	22233058	22236201	Downstream	maker	gene	.	-	.	ID=tme7p0_01G00618;Name=tme7p0_01G00618;Alias=maker-Chr01_P0-augustus-gene-222.35;Dbxref=InterPro:IPR021916,Pfam:PF12043;Note=Protein of unknown function	.	-1	-1	.	-1	-1
42.7863	-0.0333037	0.244197	-0.13638	0.891521	0.979386	tme7p0_01G00619	count_b_vs_a	fec	No ASE	Chromosome01_Phase0	22264484	22282198	Upstream	maker	gene	.	-	.	ID=tme7p0_01G00619;Name=tme7p0_01G00619;Alias=maker-Chr01_P0-snap-gene-222.40;Dbxref=InterPro:IPR001606,InterPro:IPR003347,InterPro:IPR003349,InterPro:IPR004198,InterPro:IPR013637,InterPro:IPR019787,Pfam:PF00628,Pfam:PF01388,Pfam:PF02373,Pfam:PF02375,Pfam:PF02928,Pfam:PF08429;Note=Similar to KDM5B: Lysine-specific demethylase 5B (Gallus gallus OX%3D9031);Ontology_term=GO:0003677	Chromosome01_Phase0	22402523	22402698	Deletion	172	-120326
42.7863	-0.0333037	0.244197	-0.13638	0.891521	0.979386	tme7p0_01G00619	count_b_vs_a	fec	No ASE	Chromosome01_Phase0	22264484	22282198	Downstream	maker	gene	.	-	.	ID=tme7p0_01G00619;Name=tme7p0_01G00619;Alias=maker-Chr01_P0-snap-gene-222.40;Dbxref=InterPro:IPR001606,InterPro:IPR003347,InterPro:IPR003349,InterPro:IPR004198,InterPro:IPR013637,InterPro:IPR019787,Pfam:PF00628,Pfam:PF01388,Pfam:PF02373,Pfam:PF02375,Pfam:PF02928,Pfam:PF08429;Note=Similar to KDM5B: Lysine-specific demethylase 5B (Gallus gallus OX%3D9031);Ontology_term=GO:0003677	.	-1	-1	.	-1	-1
140.845	-0.253538	0.145316	-1.74473	0.0810312	0.240636	tme7p0_01G00620	count_b_vs_a	fec	No ASE	Chromosome01_Phase0	22302215	22309464	Upstream	maker	gene	.	+	.	ID=tme7p0_01G00620;Name=tme7p0_01G00620;Alias=augustus-Chr01_P0-processed-gene-223.0;Dbxref=InterPro:IPR001245,Pfam:PF07714;Note=Similar to BSK7: Serine/threonine-protein kinase BSK7 (Arabidopsis thaliana OX%3D3702);Ontology_term=GO:0004672,GO:0006468	Chromosome01_Phase0	21941587	21941625	Insertion	479	-360590
140.845	-0.253538	0.145316	-1.74473	0.0810312	0.240636	tme7p0_01G00620	count_b_vs_a	fec	No ASE	Chromosome01_Phase0	22302215	22309464	Downstream	maker	gene	.	+	.	ID=tme7p0_01G00620;Name=tme7p0_01G00620;Alias=augustus-Chr01_P0-processed-gene-223.0;Dbxref=InterPro:IPR001245,Pfam:PF07714;Note=Similar to BSK7: Serine/threonine-protein kinase BSK7 (Arabidopsis thaliana OX%3D3702);Ontology_term=GO:0004672,GO:0006468	Chromosome01_Phase0	22402523	22402698	Deletion	172	93060
341.682	-0.121522	0.955881	-0.127131	0.898837	0.98193	tme7p0_01G00621	count_b_vs_a	fec	No ASE	Chromosome01_Phase0	22326021	22328578	Upstream	maker	gene	.	-	.	ID=tme7p0_01G00621;Name=tme7p0_01G00621;Alias=snap-Chr01_P0-processed-gene-223.40;Dbxref=InterPro:IPR018316,Pfam:PF03953;Note=Similar to TUBB1: Tubulin beta-1 chain (Fragment) (Avena sativa OX%3D4498)	Chromosome01_Phase0	22402523	22402698	Deletion	172	-73946
341.682	-0.121522	0.955881	-0.127131	0.898837	0.98193	tme7p0_01G00621	count_b_vs_a	fec	No ASE	Chromosome01_Phase0	22326021	22328578	Downstream	maker	gene	.	-	.	ID=tme7p0_01G00621;Name=tme7p0_01G00621;Alias=snap-Chr01_P0-processed-gene-223.40;Dbxref=InterPro:IPR018316,Pfam:PF03953;Note=Similar to TUBB1: Tubulin beta-1 chain (Fragment) (Avena sativa OX%3D4498)	.	-1	-1	.	-1	-1
10.0139	0.511161	0.434082	1.17757	0.238969	0.509528	tme7p0_01G00624	count_b_vs_a	fec	No ASE	Chromosome01_Phase0	22383091	22383681	Upstream	maker	gene	.	+	.	ID=tme7p0_01G00624;Name=tme7p0_01G00624;Alias=augustus-Chr01_P0-processed-gene-223.6;Dbxref=InterPro:IPR007175,Pfam:PF04032;Note=Protein of unknown function	Chromosome01_Phase0	21941587	21941625	Insertion	479	-441466
10.0139	0.511161	0.434082	1.17757	0.238969	0.509528	tme7p0_01G00624	count_b_vs_a	fec	No ASE	Chromosome01_Phase0	22383091	22383681	Downstream	maker	gene	.	+	.	ID=tme7p0_01G00624;Name=tme7p0_01G00624;Alias=augustus-Chr01_P0-processed-gene-223.6;Dbxref=InterPro:IPR007175,Pfam:PF04032;Note=Protein of unknown function	Chromosome01_Phase0	22402523	22402698	Deletion	172	18843
33.7987	-0.0333293	0.922849	-0.0361156	0.97119	0.991054	tme7p0_01G00625	count_b_vs_a	fec	No ASE	Chromosome01_Phase0	22399229	22409577	Upstream	maker	gene	.	+	.	ID=tme7p0_01G00625;Name=tme7p0_01G00625;Alias=maker-Chr01_P0-augustus-gene-224.32;Dbxref=InterPro:IPR001025,InterPro:IPR003618,Pfam:PF01426,Pfam:PF07500;Note=Similar to EBS: Chromatin remodeling protein EBS (Arabidopsis thaliana OX%3D3702);Ontology_term=GO:0003682,GO:0006351	Chromosome01_Phase0	21941587	21941625	Insertion	479	-457604
33.7987	-0.0333293	0.922849	-0.0361156	0.97119	0.991054	tme7p0_01G00625	count_b_vs_a	fec	No ASE	Chromosome01_Phase0	22399229	22409577	Downstream	maker	gene	.	+	.	ID=tme7p0_01G00625;Name=tme7p0_01G00625;Alias=maker-Chr01_P0-augustus-gene-224.32;Dbxref=InterPro:IPR001025,InterPro:IPR003618,Pfam:PF01426,Pfam:PF07500;Note=Similar to EBS: Chromatin remodeling protein EBS (Arabidopsis thaliana OX%3D3702);Ontology_term=GO:0003682,GO:0006351	Chromosome01_Phase0	23334176	23334571	Deletion	395	924600
199.995	-0.00850454	0.140442	-0.0605554	0.951713	0.985644	tme7p0_01G00633	count_b_vs_a	fec	No ASE	Chromosome01_Phase0	22561327	22565106	Upstream	maker	gene	.	+	.	ID=tme7p0_01G00633;Name=tme7p0_01G00633;Alias=snap-Chr01_P0-processed-gene-225.33;Dbxref=InterPro:IPR004045,Pfam:PF02798;Note=Similar to GSTT1: Glutathione S-transferase T1 (Arabidopsis thaliana OX%3D3702);Ontology_term=GO:0005515	Chromosome01_Phase0	22402523	22402698	Deletion	172	-158629
199.995	-0.00850454	0.140442	-0.0605554	0.951713	0.985644	tme7p0_01G00633	count_b_vs_a	fec	No ASE	Chromosome01_Phase0	22561327	22565106	Downstream	maker	gene	.	+	.	ID=tme7p0_01G00633;Name=tme7p0_01G00633;Alias=snap-Chr01_P0-processed-gene-225.33;Dbxref=InterPro:IPR004045,Pfam:PF02798;Note=Similar to GSTT1: Glutathione S-transferase T1 (Arabidopsis thaliana OX%3D3702);Ontology_term=GO:0005515	Chromosome01_Phase0	23334176	23334571	Deletion	395	769071
4.36569	-0.214291	0.649848	-0.329756	0.741584	0.911547	tme7p0_01G00634	count_b_vs_a	fec	No ASE	Chromosome01_Phase0	22567043	22572355	Upstream	maker	gene	.	-	.	ID=tme7p0_01G00634;Name=tme7p0_01G00634;Alias=maker-Chr01_P0-augustus-gene-225.52;Dbxref=InterPro:IPR006121,Pfam:PF00122,Pfam:PF00403,Pfam:PF00702;Note=Similar to HMA5: Probable copper-transporting ATPase HMA5 (Arabidopsis thaliana OX%3D3702);Ontology_term=GO:0030001,GO:0046872	Chromosome01_Phase0	23334176	23334571	Deletion	395	-761822
4.36569	-0.214291	0.649848	-0.329756	0.741584	0.911547	tme7p0_01G00634	count_b_vs_a	fec	No ASE	Chromosome01_Phase0	22567043	22572355	Downstream	maker	gene	.	-	.	ID=tme7p0_01G00634;Name=tme7p0_01G00634;Alias=maker-Chr01_P0-augustus-gene-225.52;Dbxref=InterPro:IPR006121,Pfam:PF00122,Pfam:PF00403,Pfam:PF00702;Note=Similar to HMA5: Probable copper-transporting ATPase HMA5 (Arabidopsis thaliana OX%3D3702);Ontology_term=GO:0030001,GO:0046872	.	-1	-1	.	-1	-1
4.28125	0.0838183	0.864248	0.0969841	0.922739	0.985644	tme7p0_01G00636	count_b_vs_a	fec	No ASE	Chromosome01_Phase0	22693810	22697591	Upstream	maker	gene	.	-	.	ID=tme7p0_01G00636;Name=tme7p0_01G00636;Alias=maker-Chr01_P0-augustus-gene-227.43;Dbxref=InterPro:IPR004045,Pfam:PF02798,Pfam:PF13410;Note=Similar to GSTT1: Glutathione S-transferase T1 (Arabidopsis thaliana OX%3D3702);Ontology_term=GO:0005515	Chromosome01_Phase0	23334176	23334571	Deletion	395	-636586
4.28125	0.0838183	0.864248	0.0969841	0.922739	0.985644	tme7p0_01G00636	count_b_vs_a	fec	No ASE	Chromosome01_Phase0	22693810	22697591	Downstream	maker	gene	.	-	.	ID=tme7p0_01G00636;Name=tme7p0_01G00636;Alias=maker-Chr01_P0-augustus-gene-227.43;Dbxref=InterPro:IPR004045,Pfam:PF02798,Pfam:PF13410;Note=Similar to GSTT1: Glutathione S-transferase T1 (Arabidopsis thaliana OX%3D3702);Ontology_term=GO:0005515	.	-1	-1	.	-1	-1
41.6445	0.759089	0.295856	2.56574	0.0102956	0.0445158	tme7p0_01G00637	count_b_vs_a	fec	Partial ASE	Chromosome01_Phase0	22709640	22713248	Upstream	maker	gene	.	-	.	ID=tme7p0_01G00637;Name=tme7p0_01G00637;Alias=maker-Chr01_P0-augustus-gene-227.44;Dbxref=InterPro:IPR004045,Pfam:PF02798,Pfam:PF13410;Note=Similar to GSTT1: Glutathione S-transferase T1 (Arabidopsis thaliana OX%3D3702);Ontology_term=GO:0005515	Chromosome01_Phase0	23334176	23334571	Deletion	395	-620929
41.6445	0.759089	0.295856	2.56574	0.0102956	0.0445158	tme7p0_01G00637	count_b_vs_a	fec	Partial ASE	Chromosome01_Phase0	22709640	22713248	Downstream	maker	gene	.	-	.	ID=tme7p0_01G00637;Name=tme7p0_01G00637;Alias=maker-Chr01_P0-augustus-gene-227.44;Dbxref=InterPro:IPR004045,Pfam:PF02798,Pfam:PF13410;Note=Similar to GSTT1: Glutathione S-transferase T1 (Arabidopsis thaliana OX%3D3702);Ontology_term=GO:0005515	.	-1	-1	.	-1	-1
256.951	-0.656767	0.469723	-1.3982	0.162052	0.394318	tme7p0_01G00638	count_b_vs_a	fec	No ASE	Chromosome01_Phase0	22754097	22757295	Upstream	maker	gene	.	+	.	ID=tme7p0_01G00638;Name=tme7p0_01G00638;Alias=maker-Chr01_P0-augustus-gene-227.41;Dbxref=InterPro:IPR000873,InterPro:IPR025110,Pfam:PF00501,Pfam:PF13193;Note=Similar to AAE3: Oxalate--CoA ligase (Arabidopsis thaliana OX%3D3702);Ontology_term=GO:0003824	Chromosome01_Phase0	22402523	22402698	Deletion	172	-351399
256.951	-0.656767	0.469723	-1.3982	0.162052	0.394318	tme7p0_01G00638	count_b_vs_a	fec	No ASE	Chromosome01_Phase0	22754097	22757295	Downstream	maker	gene	.	+	.	ID=tme7p0_01G00638;Name=tme7p0_01G00638;Alias=maker-Chr01_P0-augustus-gene-227.41;Dbxref=InterPro:IPR000873,InterPro:IPR025110,Pfam:PF00501,Pfam:PF13193;Note=Similar to AAE3: Oxalate--CoA ligase (Arabidopsis thaliana OX%3D3702);Ontology_term=GO:0003824	Chromosome01_Phase0	23334176	23334571	Deletion	395	576882
60.5099	0.0431916	0.207433	0.20822	0.835057	0.954373	tme7p0_01G00641	count_b_vs_a	fec	No ASE	Chromosome01_Phase0	22801048	22804790	Upstream	maker	gene	.	+	.	ID=tme7p0_01G00641;Name=tme7p0_01G00641;Alias=maker-Chr01_P0-augustus-gene-228.45;Dbxref=InterPro:IPR014881,InterPro:IPR033411,Pfam:PF08772,Pfam:PF17146;Note=Similar to NOB1: RNA-binding NOB1-like protein (Arabidopsis thaliana OX%3D3702)	Chromosome01_Phase0	22402523	22402698	Deletion	172	-398350
60.5099	0.0431916	0.207433	0.20822	0.835057	0.954373	tme7p0_01G00641	count_b_vs_a	fec	No ASE	Chromosome01_Phase0	22801048	22804790	Downstream	maker	gene	.	+	.	ID=tme7p0_01G00641;Name=tme7p0_01G00641;Alias=maker-Chr01_P0-augustus-gene-228.45;Dbxref=InterPro:IPR014881,InterPro:IPR033411,Pfam:PF08772,Pfam:PF17146;Note=Similar to NOB1: RNA-binding NOB1-like protein (Arabidopsis thaliana OX%3D3702)	Chromosome01_Phase0	23334176	23334571	Deletion	395	529387
40.2428	-0.427278	0.429423	-0.995005	0.319734	0.607194	tme7p0_01G00642	count_b_vs_a	fec	No ASE	Chromosome01_Phase0	22825323	22831190	Upstream	maker	gene	.	-	.	ID=tme7p0_01G00642;Name=tme7p0_01G00642;Alias=maker-Chr01_P0-augustus-gene-228.49;Dbxref=InterPro:IPR001245,InterPro:IPR013210,Pfam:PF07714,Pfam:PF08263;Note=Similar to At1g63430: Probable LRR receptor-like serine/threonine-protein kinase At1g63430 (Arabidopsis thaliana OX%3D3702);Ontology_term=GO:0004672,GO:0006468	Chromosome01_Phase0	23334176	23334571	Deletion	395	-502987
40.2428	-0.427278	0.429423	-0.995005	0.319734	0.607194	tme7p0_01G00642	count_b_vs_a	fec	No ASE	Chromosome01_Phase0	22825323	22831190	Downstream	maker	gene	.	-	.	ID=tme7p0_01G00642;Name=tme7p0_01G00642;Alias=maker-Chr01_P0-augustus-gene-228.49;Dbxref=InterPro:IPR001245,InterPro:IPR013210,Pfam:PF07714,Pfam:PF08263;Note=Similar to At1g63430: Probable LRR receptor-like serine/threonine-protein kinase At1g63430 (Arabidopsis thaliana OX%3D3702);Ontology_term=GO:0004672,GO:0006468	.	-1	-1	.	-1	-1
6.6709	-1.34823	1.4872	-0.906552	0.364644	0.655597	tme7p0_01G00643	count_b_vs_a	fec	No ASE	Chromosome01_Phase0	22840430	22842953	Upstream	maker	gene	.	-	.	ID=tme7p0_01G00643;Name=tme7p0_01G00643;Alias=maker-Chr01_P0-augustus-gene-228.50;Dbxref=InterPro:IPR006598,Pfam:PF05686;Note=Similar to CPIJ013394: O-glucosyltransferase rumi homolog (Culex quinquefasciatus OX%3D7176)	Chromosome01_Phase0	23334176	23334571	Deletion	395	-491224
6.6709	-1.34823	1.4872	-0.906552	0.364644	0.655597	tme7p0_01G00643	count_b_vs_a	fec	No ASE	Chromosome01_Phase0	22840430	22842953	Downstream	maker	gene	.	-	.	ID=tme7p0_01G00643;Name=tme7p0_01G00643;Alias=maker-Chr01_P0-augustus-gene-228.50;Dbxref=InterPro:IPR006598,Pfam:PF05686;Note=Similar to CPIJ013394: O-glucosyltransferase rumi homolog (Culex quinquefasciatus OX%3D7176)	.	-1	-1	.	-1	-1
21.3447	0.120143	1.71842	0.0699148	0.944261	0.985644	tme7p0_01G00645	count_b_vs_a	fec	No ASE	Chromosome01_Phase0	22860709	22861963	Upstream	maker	gene	.	+	.	ID=tme7p0_01G00645;Name=tme7p0_01G00645;Alias=maker-Chr01_P0-augustus-gene-228.47;Dbxref=InterPro:IPR007612,Pfam:PF04525;Note=Similar to At3g14260: Protein LURP-one-related 11 (Arabidopsis thaliana OX%3D3702)	Chromosome01_Phase0	22402523	22402698	Deletion	172	-458011
21.3447	0.120143	1.71842	0.0699148	0.944261	0.985644	tme7p0_01G00645	count_b_vs_a	fec	No ASE	Chromosome01_Phase0	22860709	22861963	Downstream	maker	gene	.	+	.	ID=tme7p0_01G00645;Name=tme7p0_01G00645;Alias=maker-Chr01_P0-augustus-gene-228.47;Dbxref=InterPro:IPR007612,Pfam:PF04525;Note=Similar to At3g14260: Protein LURP-one-related 11 (Arabidopsis thaliana OX%3D3702)	Chromosome01_Phase0	23334176	23334571	Deletion	395	472214
52.7033	-0.197894	0.202809	-0.975763	0.329182	0.617814	tme7p0_01G00646	count_b_vs_a	fec	No ASE	Chromosome01_Phase0	22867072	22873147	Upstream	maker	gene	.	-	.	ID=tme7p0_01G00646;Name=tme7p0_01G00646;Alias=maker-Chr01_P0-augustus-gene-228.51;Dbxref=InterPro:IPR019448,Pfam:PF10358;Note=Protein of unknown function	Chromosome01_Phase0	23334176	23334571	Deletion	395	-461030
52.7033	-0.197894	0.202809	-0.975763	0.329182	0.617814	tme7p0_01G00646	count_b_vs_a	fec	No ASE	Chromosome01_Phase0	22867072	22873147	Downstream	maker	gene	.	-	.	ID=tme7p0_01G00646;Name=tme7p0_01G00646;Alias=maker-Chr01_P0-augustus-gene-228.51;Dbxref=InterPro:IPR019448,Pfam:PF10358;Note=Protein of unknown function	.	-1	-1	.	-1	-1
92.519	0.400075	0.278774	1.43512	0.151253	0.375771	tme7p0_01G00647	count_b_vs_a	fec	No ASE	Chromosome01_Phase0	22920263	22925101	Upstream	maker	gene	.	-	.	ID=tme7p0_01G00647;Name=tme7p0_01G00647;Alias=maker-Chr01_P0-snap-gene-229.66;Dbxref=InterPro:IPR013926,Pfam:PF08617;Note=Similar to tprkb: EKC/KEOPS complex subunit TPRKB (Danio rerio OX%3D7955)	Chromosome01_Phase0	23334176	23334571	Deletion	395	-409076
92.519	0.400075	0.278774	1.43512	0.151253	0.375771	tme7p0_01G00647	count_b_vs_a	fec	No ASE	Chromosome01_Phase0	22920263	22925101	Downstream	maker	gene	.	-	.	ID=tme7p0_01G00647;Name=tme7p0_01G00647;Alias=maker-Chr01_P0-snap-gene-229.66;Dbxref=InterPro:IPR013926,Pfam:PF08617;Note=Similar to tprkb: EKC/KEOPS complex subunit TPRKB (Danio rerio OX%3D7955)	.	-1	-1	.	-1	-1
71.2794	-0.136647	0.646028	-0.211519	0.832482	0.953394	tme7p0_01G00649	count_b_vs_a	fec	No ASE	Chromosome01_Phase0	22930571	22931314	Upstream	maker	gene	.	+	.	ID=tme7p0_01G00649;Name=tme7p0_01G00649;Alias=augustus-Chr01_P0-processed-gene-229.7;Dbxref=InterPro:IPR001938,Pfam:PF00314;Note=Similar to OSM34: Osmotin-like protein OSM34 (Arabidopsis thaliana OX%3D3702)	Chromosome01_Phase0	22402523	22402698	Deletion	172	-527873
71.2794	-0.136647	0.646028	-0.211519	0.832482	0.953394	tme7p0_01G00649	count_b_vs_a	fec	No ASE	Chromosome01_Phase0	22930571	22931314	Downstream	maker	gene	.	+	.	ID=tme7p0_01G00649;Name=tme7p0_01G00649;Alias=augustus-Chr01_P0-processed-gene-229.7;Dbxref=InterPro:IPR001938,Pfam:PF00314;Note=Similar to OSM34: Osmotin-like protein OSM34 (Arabidopsis thaliana OX%3D3702)	Chromosome01_Phase0	23334176	23334571	Deletion	395	402863
26.0824	-2.38986	1.00526	-2.37736	0.0174373	0.0698537	tme7p0_01G00652	count_b_vs_a	fec	No ASE	Chromosome01_Phase0	22959909	22961484	Upstream	maker	gene	.	+	.	ID=tme7p0_01G00652;Name=tme7p0_01G00652;Alias=maker-Chr01_P0-augustus-gene-229.58;Dbxref=InterPro:IPR000008,Pfam:PF00168;Note=Similar to ERG3: Elicitor-responsive protein 3 (Oryza sativa subsp. japonica OX%3D39947)	Chromosome01_Phase0	22402523	22402698	Deletion	172	-557211
26.0824	-2.38986	1.00526	-2.37736	0.0174373	0.0698537	tme7p0_01G00652	count_b_vs_a	fec	No ASE	Chromosome01_Phase0	22959909	22961484	Downstream	maker	gene	.	+	.	ID=tme7p0_01G00652;Name=tme7p0_01G00652;Alias=maker-Chr01_P0-augustus-gene-229.58;Dbxref=InterPro:IPR000008,Pfam:PF00168;Note=Similar to ERG3: Elicitor-responsive protein 3 (Oryza sativa subsp. japonica OX%3D39947)	Chromosome01_Phase0	23334176	23334571	Deletion	395	372693
72.3746	-0.444741	0.207271	-2.1457	0.0318972	0.114768	tme7p0_01G00653	count_b_vs_a	fec	No ASE	Chromosome01_Phase0	22976145	22983084	Upstream	maker	gene	.	+	.	ID=tme7p0_01G00653;Name=tme7p0_01G00653;Alias=maker-Chr01_P0-augustus-gene-229.59;Dbxref=InterPro:IPR003166,Pfam:PF02186,Pfam:PF18121;Note=Similar to tfa2: Transcription initiation factor IIE subunit beta (Schizosaccharomyces pombe (strain 972 / ATCC 24843) OX%3D284812);Ontology_term=GO:0006367	Chromosome01_Phase0	22402523	22402698	Deletion	172	-573447
72.3746	-0.444741	0.207271	-2.1457	0.0318972	0.114768	tme7p0_01G00653	count_b_vs_a	fec	No ASE	Chromosome01_Phase0	22976145	22983084	Downstream	maker	gene	.	+	.	ID=tme7p0_01G00653;Name=tme7p0_01G00653;Alias=maker-Chr01_P0-augustus-gene-229.59;Dbxref=InterPro:IPR003166,Pfam:PF02186,Pfam:PF18121;Note=Similar to tfa2: Transcription initiation factor IIE subunit beta (Schizosaccharomyces pombe (strain 972 / ATCC 24843) OX%3D284812);Ontology_term=GO:0006367	Chromosome01_Phase0	23334176	23334571	Deletion	395	351093
7.91931	-0.246596	0.409249	-0.602558	0.546803	0.802991	tme7p0_01G00656	count_b_vs_a	fec	No ASE	Chromosome01_Phase0	23081794	23085846	Upstream	maker	gene	.	+	.	ID=tme7p0_01G00656;Name=tme7p0_01G00656;Alias=maker-Chr01_P0-augustus-gene-230.54;Dbxref=InterPro:IPR001005,Pfam:PF00249,Pfam:PF13921;Note=Similar to MYB3R1: Transcription factor MYB3R-1 (Arabidopsis thaliana OX%3D3702)	Chromosome01_Phase0	22402523	22402698	Deletion	172	-679096
7.91931	-0.246596	0.409249	-0.602558	0.546803	0.802991	tme7p0_01G00656	count_b_vs_a	fec	No ASE	Chromosome01_Phase0	23081794	23085846	Downstream	maker	gene	.	+	.	ID=tme7p0_01G00656;Name=tme7p0_01G00656;Alias=maker-Chr01_P0-augustus-gene-230.54;Dbxref=InterPro:IPR001005,Pfam:PF00249,Pfam:PF13921;Note=Similar to MYB3R1: Transcription factor MYB3R-1 (Arabidopsis thaliana OX%3D3702)	Chromosome01_Phase0	23334176	23334571	Deletion	395	248331
116.782	0.106873	0.319121	0.334898	0.737702	0.909611	tme7p0_01G00657	count_b_vs_a	fec	No ASE	Chromosome01_Phase0	23093851	23097691	Upstream	maker	gene	.	+	.	ID=tme7p0_01G00657;Name=tme7p0_01G00657;Alias=maker-Chr01_P0-augustus-gene-231.32;Dbxref=InterPro:IPR016040,Pfam:PF16363;Note=Similar to UGE1: Bifunctional UDP-glucose 4-epimerase and UDP-xylose 4-epimerase 1 (Pisum sativum OX%3D3888)	Chromosome01_Phase0	22402523	22402698	Deletion	172	-691153
116.782	0.106873	0.319121	0.334898	0.737702	0.909611	tme7p0_01G00657	count_b_vs_a	fec	No ASE	Chromosome01_Phase0	23093851	23097691	Downstream	maker	gene	.	+	.	ID=tme7p0_01G00657;Name=tme7p0_01G00657;Alias=maker-Chr01_P0-augustus-gene-231.32;Dbxref=InterPro:IPR016040,Pfam:PF16363;Note=Similar to UGE1: Bifunctional UDP-glucose 4-epimerase and UDP-xylose 4-epimerase 1 (Pisum sativum OX%3D3888)	Chromosome01_Phase0	23334176	23334571	Deletion	395	236486
90.3602	-0.728476	0.307126	-2.37191	0.0176962	0.07067	tme7p0_01G00658	count_b_vs_a	fec	No ASE	Chromosome01_Phase0	23102567	23105524	Upstream	maker	gene	.	+	.	ID=tme7p0_01G00658;Name=tme7p0_01G00658;Alias=maker-Chr01_P0-snap-gene-231.39;Dbxref=InterPro:IPR000232,Pfam:PF00447;Note=Similar to HSFB2B: Heat stress transcription factor B-2b (Arabidopsis thaliana OX%3D3702);Ontology_term=GO:0003700,GO:0005634,GO:0006355,GO:0043565	Chromosome01_Phase0	22402523	22402698	Deletion	172	-699869
90.3602	-0.728476	0.307126	-2.37191	0.0176962	0.07067	tme7p0_01G00658	count_b_vs_a	fec	No ASE	Chromosome01_Phase0	23102567	23105524	Downstream	maker	gene	.	+	.	ID=tme7p0_01G00658;Name=tme7p0_01G00658;Alias=maker-Chr01_P0-snap-gene-231.39;Dbxref=InterPro:IPR000232,Pfam:PF00447;Note=Similar to HSFB2B: Heat stress transcription factor B-2b (Arabidopsis thaliana OX%3D3702);Ontology_term=GO:0003700,GO:0005634,GO:0006355,GO:0043565	Chromosome01_Phase0	23334176	23334571	Deletion	395	228653
40.0289	0.77664	0.29355	2.64568	0.00815267	0.0362181	tme7p0_01G00659	count_b_vs_a	fec	Partial ASE	Chromosome01_Phase0	23119066	23147209	Upstream	maker	gene	.	-	.	ID=tme7p0_01G00659;Name=tme7p0_01G00659;Alias=maker-Chr01_P0-snap-gene-231.41;Dbxref=Pfam:PF05664;Note=Similar to PATROL1: Protein unc-13 homolog (Arabidopsis thaliana OX%3D3702)	Chromosome01_Phase0	23334176	23334571	Deletion	395	-186968
40.0289	0.77664	0.29355	2.64568	0.00815267	0.0362181	tme7p0_01G00659	count_b_vs_a	fec	Partial ASE	Chromosome01_Phase0	23119066	23147209	Downstream	maker	gene	.	-	.	ID=tme7p0_01G00659;Name=tme7p0_01G00659;Alias=maker-Chr01_P0-snap-gene-231.41;Dbxref=Pfam:PF05664;Note=Similar to PATROL1: Protein unc-13 homolog (Arabidopsis thaliana OX%3D3702)	.	-1	-1	.	-1	-1
491.085	0.658758	0.205961	3.19847	0.00138161	0.00739335	tme7p0_01G00661	count_b_vs_a	fec	Partial ASE	Chromosome01_Phase0	23177123	23179094	Upstream	maker	gene	.	+	.	ID=tme7p0_01G00661;Name=tme7p0_01G00661;Alias=maker-Chr01_P0-augustus-gene-231.34;Dbxref=InterPro:IPR000988,Pfam:PF01246;Note=Similar to RPL24: 60S ribosomal protein L24 (Prunus avium OX%3D42229)	Chromosome01_Phase0	22402523	22402698	Deletion	172	-774425
491.085	0.658758	0.205961	3.19847	0.00138161	0.00739335	tme7p0_01G00661	count_b_vs_a	fec	Partial ASE	Chromosome01_Phase0	23177123	23179094	Downstream	maker	gene	.	+	.	ID=tme7p0_01G00661;Name=tme7p0_01G00661;Alias=maker-Chr01_P0-augustus-gene-231.34;Dbxref=InterPro:IPR000988,Pfam:PF01246;Note=Similar to RPL24: 60S ribosomal protein L24 (Prunus avium OX%3D42229)	Chromosome01_Phase0	23334176	23334571	Deletion	395	155083
18.1656	-0.180873	0.354809	-0.509775	0.610209	0.845611	tme7p0_01G00662	count_b_vs_a	fec	No ASE	Chromosome01_Phase0	23181368	23183122	Upstream	maker	gene	.	-	.	ID=tme7p0_01G00662;Name=tme7p0_01G00662;Alias=augustus-Chr01_P0-processed-gene-231.7;Dbxref=InterPro:IPR002885,Pfam:PF01535,Pfam:PF13041;Note=Similar to PCMP-H33: Pentatricopeptide repeat-containing protein At2g29760%2C chloroplastic (Arabidopsis thaliana OX%3D3702)	Chromosome01_Phase0	23334176	23334571	Deletion	395	-151055
18.1656	-0.180873	0.354809	-0.509775	0.610209	0.845611	tme7p0_01G00662	count_b_vs_a	fec	No ASE	Chromosome01_Phase0	23181368	23183122	Downstream	maker	gene	.	-	.	ID=tme7p0_01G00662;Name=tme7p0_01G00662;Alias=augustus-Chr01_P0-processed-gene-231.7;Dbxref=InterPro:IPR002885,Pfam:PF01535,Pfam:PF13041;Note=Similar to PCMP-H33: Pentatricopeptide repeat-containing protein At2g29760%2C chloroplastic (Arabidopsis thaliana OX%3D3702)	.	-1	-1	.	-1	-1
29.0764	0.715406	0.420328	1.70202	0.0887522	0.258121	tme7p0_01G00663	count_b_vs_a	fec	No ASE	Chromosome01_Phase0	23183648	23187761	Upstream	maker	gene	.	-	.	ID=tme7p0_01G00663;Name=tme7p0_01G00663;Alias=maker-Chr01_P0-augustus-gene-231.37;Dbxref=InterPro:IPR000048,InterPro:IPR025064,Pfam:PF00612,Pfam:PF13178;Note=Similar to IQD31: Protein IQ-DOMAIN 31 (Arabidopsis thaliana OX%3D3702);Ontology_term=GO:0005515	Chromosome01_Phase0	23334176	23334571	Deletion	395	-146416
29.0764	0.715406	0.420328	1.70202	0.0887522	0.258121	tme7p0_01G00663	count_b_vs_a	fec	No ASE	Chromosome01_Phase0	23183648	23187761	Downstream	maker	gene	.	-	.	ID=tme7p0_01G00663;Name=tme7p0_01G00663;Alias=maker-Chr01_P0-augustus-gene-231.37;Dbxref=InterPro:IPR000048,InterPro:IPR025064,Pfam:PF00612,Pfam:PF13178;Note=Similar to IQD31: Protein IQ-DOMAIN 31 (Arabidopsis thaliana OX%3D3702);Ontology_term=GO:0005515	.	-1	-1	.	-1	-1
55.0078	0.154308	0.230419	0.669683	0.50306	0.776585	tme7p0_01G00664	count_b_vs_a	fec	No ASE	Chromosome01_Phase0	23193133	23200942	Upstream	maker	gene	.	-	.	ID=tme7p0_01G00664;Name=tme7p0_01G00664;Alias=maker-Chr01_P0-snap-gene-232.47;Dbxref=InterPro:IPR001245,Pfam:PF07714;Note=Similar to SIS8: Probable serine/threonine-protein kinase SIS8 (Arabidopsis thaliana OX%3D3702);Ontology_term=GO:0004672,GO:0006468	Chromosome01_Phase0	23334176	23334571	Deletion	395	-133235
55.0078	0.154308	0.230419	0.669683	0.50306	0.776585	tme7p0_01G00664	count_b_vs_a	fec	No ASE	Chromosome01_Phase0	23193133	23200942	Downstream	maker	gene	.	-	.	ID=tme7p0_01G00664;Name=tme7p0_01G00664;Alias=maker-Chr01_P0-snap-gene-232.47;Dbxref=InterPro:IPR001245,Pfam:PF07714;Note=Similar to SIS8: Probable serine/threonine-protein kinase SIS8 (Arabidopsis thaliana OX%3D3702);Ontology_term=GO:0004672,GO:0006468	.	-1	-1	.	-1	-1
19.2877	-0.374604	0.365955	-1.02363	0.306008	0.593071	tme7p0_01G00665	count_b_vs_a	fec	No ASE	Chromosome01_Phase0	23223693	23233353	Upstream	maker	gene	.	+	.	ID=tme7p0_01G00665;Name=tme7p0_01G00665;Alias=maker-Chr01_P0-snap-gene-232.44;Dbxref=InterPro:IPR018928,Pfam:PF10699;Note=Similar to HAP2: Protein HAPLESS 2 (Arabidopsis thaliana OX%3D3702)	Chromosome01_Phase0	22402523	22402698	Deletion	172	-820995
19.2877	-0.374604	0.365955	-1.02363	0.306008	0.593071	tme7p0_01G00665	count_b_vs_a	fec	No ASE	Chromosome01_Phase0	23223693	23233353	Downstream	maker	gene	.	+	.	ID=tme7p0_01G00665;Name=tme7p0_01G00665;Alias=maker-Chr01_P0-snap-gene-232.44;Dbxref=InterPro:IPR018928,Pfam:PF10699;Note=Similar to HAP2: Protein HAPLESS 2 (Arabidopsis thaliana OX%3D3702)	Chromosome01_Phase0	23334176	23334571	Deletion	395	100824
30.1153	0.255066	0.297321	0.85788	0.390959	0.681805	tme7p0_01G00666	count_b_vs_a	fec	No ASE	Chromosome01_Phase0	23237628	23245874	Upstream	maker	gene	.	-	.	ID=tme7p0_01G00666;Name=tme7p0_01G00666;Alias=maker-Chr01_P0-snap-gene-232.48;Dbxref=InterPro:IPR009600,Pfam:PF06728;Note=Similar to Pigu: Phosphatidylinositol glycan anchor biosynthesis class U protein (Rattus norvegicus OX%3D10116);Ontology_term=GO:0016021,GO:0016255,GO:0042765	Chromosome01_Phase0	23334176	23334571	Deletion	395	-88303
30.1153	0.255066	0.297321	0.85788	0.390959	0.681805	tme7p0_01G00666	count_b_vs_a	fec	No ASE	Chromosome01_Phase0	23237628	23245874	Downstream	maker	gene	.	-	.	ID=tme7p0_01G00666;Name=tme7p0_01G00666;Alias=maker-Chr01_P0-snap-gene-232.48;Dbxref=InterPro:IPR009600,Pfam:PF06728;Note=Similar to Pigu: Phosphatidylinositol glycan anchor biosynthesis class U protein (Rattus norvegicus OX%3D10116);Ontology_term=GO:0016021,GO:0016255,GO:0042765	.	-1	-1	.	-1	-1
109.499	0.0099359	0.202954	0.0489563	0.960954	0.987487	tme7p0_01G00668	count_b_vs_a	fec	No ASE	Chromosome01_Phase0	23285792	23292095	Upstream	maker	gene	.	+	.	ID=tme7p0_01G00668;Name=tme7p0_01G00668;Alias=maker-Chr01_P0-snap-gene-233.38;Dbxref=InterPro:IPR001012,Pfam:PF00789,Pfam:PF14555;Note=Similar to PUX8: Plant UBX domain-containing protein 8 (Arabidopsis thaliana OX%3D3702);Ontology_term=GO:0005515	Chromosome01_Phase0	22402523	22402698	Deletion	172	-883094
109.499	0.0099359	0.202954	0.0489563	0.960954	0.987487	tme7p0_01G00668	count_b_vs_a	fec	No ASE	Chromosome01_Phase0	23285792	23292095	Downstream	maker	gene	.	+	.	ID=tme7p0_01G00668;Name=tme7p0_01G00668;Alias=maker-Chr01_P0-snap-gene-233.38;Dbxref=InterPro:IPR001012,Pfam:PF00789,Pfam:PF14555;Note=Similar to PUX8: Plant UBX domain-containing protein 8 (Arabidopsis thaliana OX%3D3702);Ontology_term=GO:0005515	Chromosome01_Phase0	23334176	23334571	Deletion	395	42082
97.2245	0.53574	0.258587	2.0718	0.0382842	0.133395	tme7p0_01G00669	count_b_vs_a	fec	No ASE	Chromosome01_Phase0	23324897	23329096	Upstream	maker	gene	.	-	.	ID=tme7p0_01G00669;Name=tme7p0_01G00669;Alias=maker-Chr01_P0-snap-gene-233.41;Dbxref=InterPro:IPR009292,Pfam:PF06102;Note=Similar to RRP36: Ribosomal RNA processing protein 36 homolog (Bos taurus OX%3D9913);Ontology_term=GO:0000469	Chromosome01_Phase0	23334176	23334571	Deletion	395	-5081
97.2245	0.53574	0.258587	2.0718	0.0382842	0.133395	tme7p0_01G00669	count_b_vs_a	fec	No ASE	Chromosome01_Phase0	23324897	23329096	Downstream	maker	gene	.	-	.	ID=tme7p0_01G00669;Name=tme7p0_01G00669;Alias=maker-Chr01_P0-snap-gene-233.41;Dbxref=InterPro:IPR009292,Pfam:PF06102;Note=Similar to RRP36: Ribosomal RNA processing protein 36 homolog (Bos taurus OX%3D9913);Ontology_term=GO:0000469	.	-1	-1	.	-1	-1
22.9084	0.313524	0.271847	1.15331	0.248783	0.523482	tme7p0_01G00670	count_b_vs_a	fec	No ASE	Chromosome01_Phase0	23330699	23337268	Upstream	maker	gene	.	+	.	ID=tme7p0_01G00670;Name=tme7p0_01G00670;Alias=maker-Chr01_P0-snap-gene-233.39;Dbxref=InterPro:IPR004299,Pfam:PF03062;Note=Similar to LPCAT1: Lysophospholipid acyltransferase 1 (Arabidopsis thaliana OX%3D3702)	Chromosome01_Phase0	22402523	22402698	Deletion	172	-928001
22.9084	0.313524	0.271847	1.15331	0.248783	0.523482	tme7p0_01G00670	count_b_vs_a	fec	No ASE	Chromosome01_Phase0	23330699	23337268	Downstream	maker	gene	.	+	.	ID=tme7p0_01G00670;Name=tme7p0_01G00670;Alias=maker-Chr01_P0-snap-gene-233.39;Dbxref=InterPro:IPR004299,Pfam:PF03062;Note=Similar to LPCAT1: Lysophospholipid acyltransferase 1 (Arabidopsis thaliana OX%3D3702)	Chromosome01_Phase0	23406360	23406364	Insertion	6452	69093
7.35215	0.031371	1.1406	0.027504	0.978058	0.992679	tme7p0_01G00671	count_b_vs_a	fec	No ASE	Chromosome01_Phase0	23344440	23346857	Upstream	maker	gene	.	+	.	ID=tme7p0_01G00671;Name=tme7p0_01G00671;Alias=maker-Chr01_P0-augustus-gene-233.35;Dbxref=InterPro:IPR000626,InterPro:IPR003103,Pfam:PF00240,Pfam:PF02179;Note=Similar to BAG2: BAG family molecular chaperone regulator 2 (Arabidopsis thaliana OX%3D3702);Ontology_term=GO:0005515,GO:0051087	Chromosome01_Phase0	23334176	23334571	Deletion	395	-9869
7.35215	0.031371	1.1406	0.027504	0.978058	0.992679	tme7p0_01G00671	count_b_vs_a	fec	No ASE	Chromosome01_Phase0	23344440	23346857	Downstream	maker	gene	.	+	.	ID=tme7p0_01G00671;Name=tme7p0_01G00671;Alias=maker-Chr01_P0-augustus-gene-233.35;Dbxref=InterPro:IPR000626,InterPro:IPR003103,Pfam:PF00240,Pfam:PF02179;Note=Similar to BAG2: BAG family molecular chaperone regulator 2 (Arabidopsis thaliana OX%3D3702);Ontology_term=GO:0005515,GO:0051087	Chromosome01_Phase0	23406360	23406364	Insertion	6452	59504
25.7106	-0.332001	0.454175	-0.730997	0.464781	0.747775	tme7p0_01G00674	count_b_vs_a	fec	No ASE	Chromosome01_Phase0	23436409	23439445	Upstream	maker	gene	.	+	.	ID=tme7p0_01G00674;Name=tme7p0_01G00674;Alias=maker-Chr01_P0-augustus-gene-234.40;Note=Protein of unknown function	Chromosome01_Phase0	23406360	23406364	Insertion	6452	-30045
25.7106	-0.332001	0.454175	-0.730997	0.464781	0.747775	tme7p0_01G00674	count_b_vs_a	fec	No ASE	Chromosome01_Phase0	23436409	23439445	Downstream	maker	gene	.	+	.	ID=tme7p0_01G00674;Name=tme7p0_01G00674;Alias=maker-Chr01_P0-augustus-gene-234.40;Note=Protein of unknown function	Chromosome01_Phase0	24076293	24076330	Insertion	419	636849
52.3393	0.176432	0.197648	0.892658	0.37204	0.664648	tme7p0_01G00675	count_b_vs_a	fec	No ASE	Chromosome01_Phase0	23475470	23478741	Upstream	maker	gene	.	+	.	ID=tme7p0_01G00675;Name=tme7p0_01G00675;Alias=maker-Chr01_P0-augustus-gene-234.41;Dbxref=InterPro:IPR013657,Pfam:PF08449;Note=Similar to UTR4: UDP-galactose/UDP-glucose transporter 4 (Arabidopsis thaliana OX%3D3702);Ontology_term=GO:0055085	Chromosome01_Phase0	23406360	23406364	Insertion	6452	-69106
52.3393	0.176432	0.197648	0.892658	0.37204	0.664648	tme7p0_01G00675	count_b_vs_a	fec	No ASE	Chromosome01_Phase0	23475470	23478741	Downstream	maker	gene	.	+	.	ID=tme7p0_01G00675;Name=tme7p0_01G00675;Alias=maker-Chr01_P0-augustus-gene-234.41;Dbxref=InterPro:IPR013657,Pfam:PF08449;Note=Similar to UTR4: UDP-galactose/UDP-glucose transporter 4 (Arabidopsis thaliana OX%3D3702);Ontology_term=GO:0055085	Chromosome01_Phase0	24076293	24076330	Insertion	419	597553
102.768	-0.0879402	0.165334	-0.531894	0.5948	0.835325	tme7p0_01G00676	count_b_vs_a	fec	No ASE	Chromosome01_Phase0	23481069	23487576	Upstream	maker	gene	.	+	.	ID=tme7p0_01G00676;Name=tme7p0_01G00676;Alias=maker-Chr01_P0-augustus-gene-234.42;Dbxref=InterPro:IPR000156,Pfam:PF00638;Note=Protein of unknown function;Ontology_term=GO:0046907	Chromosome01_Phase0	23406360	23406364	Insertion	6452	-74705
102.768	-0.0879402	0.165334	-0.531894	0.5948	0.835325	tme7p0_01G00676	count_b_vs_a	fec	No ASE	Chromosome01_Phase0	23481069	23487576	Downstream	maker	gene	.	+	.	ID=tme7p0_01G00676;Name=tme7p0_01G00676;Alias=maker-Chr01_P0-augustus-gene-234.42;Dbxref=InterPro:IPR000156,Pfam:PF00638;Note=Protein of unknown function;Ontology_term=GO:0046907	Chromosome01_Phase0	24076293	24076330	Insertion	419	588718
178.229	-0.167603	0.167729	-0.99925	0.317674	0.604701	tme7p0_01G00677	count_b_vs_a	fec	No ASE	Chromosome01_Phase0	23486441	23490088	Upstream	maker	gene	.	-	.	ID=tme7p0_01G00677;Name=tme7p0_01G00677;Alias=maker-Chr01_P0-augustus-gene-235.54;Dbxref=InterPro:IPR000719,Pfam:PF00069;Note=Similar to CPK17: Calcium-dependent protein kinase 17 (Oryza sativa subsp. japonica OX%3D39947);Ontology_term=GO:0004672,GO:0005524,GO:0006468	Chromosome01_Phase0	24076293	24076330	Insertion	419	-586206
178.229	-0.167603	0.167729	-0.99925	0.317674	0.604701	tme7p0_01G00677	count_b_vs_a	fec	No ASE	Chromosome01_Phase0	23486441	23490088	Downstream	maker	gene	.	-	.	ID=tme7p0_01G00677;Name=tme7p0_01G00677;Alias=maker-Chr01_P0-augustus-gene-235.54;Dbxref=InterPro:IPR000719,Pfam:PF00069;Note=Similar to CPK17: Calcium-dependent protein kinase 17 (Oryza sativa subsp. japonica OX%3D39947);Ontology_term=GO:0004672,GO:0005524,GO:0006468	.	-1	-1	.	-1	-1
220.659	0.0611389	0.310556	0.196869	0.84393	0.958266	tme7p0_01G00678	count_b_vs_a	fec	No ASE	Chromosome01_Phase0	23507414	23514470	Upstream	maker	gene	.	+	.	ID=tme7p0_01G00678;Name=tme7p0_01G00678;Alias=maker-Chr01_P0-augustus-gene-235.49;Dbxref=InterPro:IPR004331,InterPro:IPR011701,Pfam:PF03105,Pfam:PF07690;Note=Similar to At4g22990: SPX domain-containing membrane protein At4g22990 (Arabidopsis thaliana OX%3D3702);Ontology_term=GO:0016021,GO:0055085	Chromosome01_Phase0	23406360	23406364	Insertion	6452	-101050
220.659	0.0611389	0.310556	0.196869	0.84393	0.958266	tme7p0_01G00678	count_b_vs_a	fec	No ASE	Chromosome01_Phase0	23507414	23514470	Downstream	maker	gene	.	+	.	ID=tme7p0_01G00678;Name=tme7p0_01G00678;Alias=maker-Chr01_P0-augustus-gene-235.49;Dbxref=InterPro:IPR004331,InterPro:IPR011701,Pfam:PF03105,Pfam:PF07690;Note=Similar to At4g22990: SPX domain-containing membrane protein At4g22990 (Arabidopsis thaliana OX%3D3702);Ontology_term=GO:0016021,GO:0055085	Chromosome01_Phase0	24076293	24076330	Insertion	419	561824
107.79	0.0700246	0.253665	0.276052	0.782508	0.932697	tme7p0_01G00680	count_b_vs_a	fec	No ASE	Chromosome01_Phase0	23557091	23562619	Upstream	maker	gene	.	+	.	ID=tme7p0_01G00680;Name=tme7p0_01G00680;Alias=augustus-Chr01_P0-processed-gene-235.6;Dbxref=InterPro:IPR013528,InterPro:IPR013746,Pfam:PF01154,Pfam:PF08540;Note=Similar to HMGS: Hydroxymethylglutaryl-CoA synthase (Arabidopsis thaliana OX%3D3702);Ontology_term=GO:0004421,GO:0008299	Chromosome01_Phase0	23406360	23406364	Insertion	6452	-150727
107.79	0.0700246	0.253665	0.276052	0.782508	0.932697	tme7p0_01G00680	count_b_vs_a	fec	No ASE	Chromosome01_Phase0	23557091	23562619	Downstream	maker	gene	.	+	.	ID=tme7p0_01G00680;Name=tme7p0_01G00680;Alias=augustus-Chr01_P0-processed-gene-235.6;Dbxref=InterPro:IPR013528,InterPro:IPR013746,Pfam:PF01154,Pfam:PF08540;Note=Similar to HMGS: Hydroxymethylglutaryl-CoA synthase (Arabidopsis thaliana OX%3D3702);Ontology_term=GO:0004421,GO:0008299	Chromosome01_Phase0	24076293	24076330	Insertion	419	513675
82.5856	0.25268	0.211539	1.19448	0.232289	0.501196	tme7p0_01G00683	count_b_vs_a	fec	No ASE	Chromosome01_Phase0	23582912	23585429	Upstream	maker	gene	.	-	.	ID=tme7p0_01G00683;Name=tme7p0_01G00683;Alias=maker-Chr01_P0-snap-gene-235.64;Dbxref=InterPro:IPR029903,Pfam:PF04321;Note=Similar to NRS/ER: Bifunctional dTDP-4-dehydrorhamnose 3%2C5-epimerase/dTDP-4-dehydrorhamnose reductase (Arabidopsis thaliana OX%3D3702)	Chromosome01_Phase0	24076293	24076330	Insertion	419	-490865
82.5856	0.25268	0.211539	1.19448	0.232289	0.501196	tme7p0_01G00683	count_b_vs_a	fec	No ASE	Chromosome01_Phase0	23582912	23585429	Downstream	maker	gene	.	-	.	ID=tme7p0_01G00683;Name=tme7p0_01G00683;Alias=maker-Chr01_P0-snap-gene-235.64;Dbxref=InterPro:IPR029903,Pfam:PF04321;Note=Similar to NRS/ER: Bifunctional dTDP-4-dehydrorhamnose 3%2C5-epimerase/dTDP-4-dehydrorhamnose reductase (Arabidopsis thaliana OX%3D3702)	.	-1	-1	.	-1	-1
54.4265	0.1328	0.653441	0.203231	0.838954	0.956327	tme7p0_01G00684	count_b_vs_a	fec	No ASE	Chromosome01_Phase0	23619992	23622587	Upstream	maker	gene	.	-	.	ID=tme7p0_01G00684;Name=tme7p0_01G00684;Alias=maker-Chr01_P0-augustus-gene-236.47;Note=Protein of unknown function	Chromosome01_Phase0	24076293	24076330	Insertion	419	-453707
54.4265	0.1328	0.653441	0.203231	0.838954	0.956327	tme7p0_01G00684	count_b_vs_a	fec	No ASE	Chromosome01_Phase0	23619992	23622587	Downstream	maker	gene	.	-	.	ID=tme7p0_01G00684;Name=tme7p0_01G00684;Alias=maker-Chr01_P0-augustus-gene-236.47;Note=Protein of unknown function	.	-1	-1	.	-1	-1
36.6321	0.0587403	0.496158	0.11839	0.905758	0.98491	tme7p0_01G00686	count_b_vs_a	fec	No ASE	Chromosome01_Phase0	23652149	23658596	Upstream	maker	gene	.	-	.	ID=tme7p0_01G00686;Name=tme7p0_01G00686;Alias=maker-Chr01_P0-augustus-gene-236.49;Dbxref=InterPro:IPR000008,InterPro:IPR001736,InterPro:IPR024632,InterPro:IPR025202,Pfam:PF00168,Pfam:PF00614,Pfam:PF12357,Pfam:PF13091;Note=Similar to PLDBETA1: Phospholipase D beta 1 (Arabidopsis thaliana OX%3D3702);Ontology_term=GO:0003824	Chromosome01_Phase0	24076293	24076330	Insertion	419	-417698
36.6321	0.0587403	0.496158	0.11839	0.905758	0.98491	tme7p0_01G00686	count_b_vs_a	fec	No ASE	Chromosome01_Phase0	23652149	23658596	Downstream	maker	gene	.	-	.	ID=tme7p0_01G00686;Name=tme7p0_01G00686;Alias=maker-Chr01_P0-augustus-gene-236.49;Dbxref=InterPro:IPR000008,InterPro:IPR001736,InterPro:IPR024632,InterPro:IPR025202,Pfam:PF00168,Pfam:PF00614,Pfam:PF12357,Pfam:PF13091;Note=Similar to PLDBETA1: Phospholipase D beta 1 (Arabidopsis thaliana OX%3D3702);Ontology_term=GO:0003824	.	-1	-1	.	-1	-1
131.871	0.0933948	0.119716	0.780135	0.435311	0.724916	tme7p0_01G00687	count_b_vs_a	fec	No ASE	Chromosome01_Phase0	23662119	23669087	Upstream	maker	gene	.	-	.	ID=tme7p0_01G00687;Name=tme7p0_01G00687;Alias=maker-Chr01_P0-augustus-gene-236.50;Dbxref=InterPro:IPR033979,Pfam:PF04424;Note=Similar to Mindy1: Ubiquitin carboxyl-terminal hydrolase MINDY-1 (Mus musculus OX%3D10090);Ontology_term=GO:0004843,GO:1990380	Chromosome01_Phase0	24076293	24076330	Insertion	419	-407207
131.871	0.0933948	0.119716	0.780135	0.435311	0.724916	tme7p0_01G00687	count_b_vs_a	fec	No ASE	Chromosome01_Phase0	23662119	23669087	Downstream	maker	gene	.	-	.	ID=tme7p0_01G00687;Name=tme7p0_01G00687;Alias=maker-Chr01_P0-augustus-gene-236.50;Dbxref=InterPro:IPR033979,Pfam:PF04424;Note=Similar to Mindy1: Ubiquitin carboxyl-terminal hydrolase MINDY-1 (Mus musculus OX%3D10090);Ontology_term=GO:0004843,GO:1990380	.	-1	-1	.	-1	-1
27.1595	0.00539931	0.395483	0.0136525	0.989107	0.995552	tme7p0_01G00689	count_b_vs_a	fec	No ASE	Chromosome01_Phase0	23688533	23696426	Upstream	maker	gene	.	-	.	ID=tme7p0_01G00689;Name=tme7p0_01G00689;Alias=maker-Chr01_P0-augustus-gene-237.55;Dbxref=InterPro:IPR001680,InterPro:IPR024977,Pfam:PF00400,Pfam:PF12894;Note=Similar to FZR2: Protein FIZZY-RELATED 2 (Arabidopsis thaliana OX%3D3702);Ontology_term=GO:0005515	Chromosome01_Phase0	24076293	24076330	Insertion	419	-379868
27.1595	0.00539931	0.395483	0.0136525	0.989107	0.995552	tme7p0_01G00689	count_b_vs_a	fec	No ASE	Chromosome01_Phase0	23688533	23696426	Downstream	maker	gene	.	-	.	ID=tme7p0_01G00689;Name=tme7p0_01G00689;Alias=maker-Chr01_P0-augustus-gene-237.55;Dbxref=InterPro:IPR001680,InterPro:IPR024977,Pfam:PF00400,Pfam:PF12894;Note=Similar to FZR2: Protein FIZZY-RELATED 2 (Arabidopsis thaliana OX%3D3702);Ontology_term=GO:0005515	.	-1	-1	.	-1	-1
253.436	-4.02798	1.29147	-3.1189	0.00181527	0.00951332	tme7p0_01G00690	count_b_vs_a	fec	Partial ASE	Chromosome01_Phase0	23720106	23723210	Upstream	maker	gene	.	-	.	ID=tme7p0_01G00690;Name=tme7p0_01G00690;Alias=maker-Chr01_P0-augustus-gene-237.56;Note=Similar to PGRL1A: PGR5-like protein 1A%2C chloroplastic (Arabidopsis thaliana OX%3D3702)	Chromosome01_Phase0	24076293	24076330	Insertion	419	-353084
253.436	-4.02798	1.29147	-3.1189	0.00181527	0.00951332	tme7p0_01G00690	count_b_vs_a	fec	Partial ASE	Chromosome01_Phase0	23720106	23723210	Downstream	maker	gene	.	-	.	ID=tme7p0_01G00690;Name=tme7p0_01G00690;Alias=maker-Chr01_P0-augustus-gene-237.56;Note=Similar to PGRL1A: PGR5-like protein 1A%2C chloroplastic (Arabidopsis thaliana OX%3D3702)	.	-1	-1	.	-1	-1
49.4936	1.51243	0.747413	2.02356	0.0430156	0.146574	tme7p0_01G00691	count_b_vs_a	fec	No ASE	Chromosome01_Phase0	23759076	23762910	Upstream	maker	gene	.	+	.	ID=tme7p0_01G00691;Name=tme7p0_01G00691;Alias=maker-Chr01_P0-augustus-gene-237.54;Dbxref=InterPro:IPR005123,InterPro:IPR026992,Pfam:PF03171,Pfam:PF14226;Note=Similar to ANS: Leucoanthocyanidin dioxygenase (Malus domestica OX%3D3750);Ontology_term=GO:0016491,GO:0055114	Chromosome01_Phase0	23406360	23406364	Insertion	6452	-352712
49.4936	1.51243	0.747413	2.02356	0.0430156	0.146574	tme7p0_01G00691	count_b_vs_a	fec	No ASE	Chromosome01_Phase0	23759076	23762910	Downstream	maker	gene	.	+	.	ID=tme7p0_01G00691;Name=tme7p0_01G00691;Alias=maker-Chr01_P0-augustus-gene-237.54;Dbxref=InterPro:IPR005123,InterPro:IPR026992,Pfam:PF03171,Pfam:PF14226;Note=Similar to ANS: Leucoanthocyanidin dioxygenase (Malus domestica OX%3D3750);Ontology_term=GO:0016491,GO:0055114	Chromosome01_Phase0	24076293	24076330	Insertion	419	313384
49.4936	1.51243	0.747413	2.02356	0.0430156	0.146574	tme7p0_01G00692	count_b_vs_a	fec	No ASE	Chromosome01_Phase0	23759128	23762954	Upstream	maker	gene	.	-	.	ID=tme7p0_01G00692;Name=tme7p0_01G00692;Alias=maker-Chr01_P0-augustus-gene-237.57;Dbxref=InterPro:IPR006139,InterPro:IPR006140,Pfam:PF00389,Pfam:PF02826;Note=Similar to HPR3: Glyoxylate/hydroxypyruvate reductase HPR3 (Arabidopsis thaliana OX%3D3702);Ontology_term=GO:0016616,GO:0051287,GO:0055114	Chromosome01_Phase0	24076293	24076330	Insertion	419	-313340
49.4936	1.51243	0.747413	2.02356	0.0430156	0.146574	tme7p0_01G00692	count_b_vs_a	fec	No ASE	Chromosome01_Phase0	23759128	23762954	Downstream	maker	gene	.	-	.	ID=tme7p0_01G00692;Name=tme7p0_01G00692;Alias=maker-Chr01_P0-augustus-gene-237.57;Dbxref=InterPro:IPR006139,InterPro:IPR006140,Pfam:PF00389,Pfam:PF02826;Note=Similar to HPR3: Glyoxylate/hydroxypyruvate reductase HPR3 (Arabidopsis thaliana OX%3D3702);Ontology_term=GO:0016616,GO:0051287,GO:0055114	.	-1	-1	.	-1	-1
40.976	0.541386	0.257595	2.1017	0.0355799	0.125897	tme7p0_01G00696	count_b_vs_a	fec	No ASE	Chromosome01_Phase0	23788617	23792588	Upstream	maker	gene	.	-	.	ID=tme7p0_01G00696;Name=tme7p0_01G00696;Alias=maker-Chr01_P0-snap-gene-238.60;Dbxref=InterPro:IPR000086,Pfam:PF00293;Note=Similar to NUDT14: Nudix hydrolase 14%2C chloroplastic (Arabidopsis thaliana OX%3D3702);Ontology_term=GO:0016787	Chromosome01_Phase0	24076293	24076330	Insertion	419	-283706
40.976	0.541386	0.257595	2.1017	0.0355799	0.125897	tme7p0_01G00696	count_b_vs_a	fec	No ASE	Chromosome01_Phase0	23788617	23792588	Downstream	maker	gene	.	-	.	ID=tme7p0_01G00696;Name=tme7p0_01G00696;Alias=maker-Chr01_P0-snap-gene-238.60;Dbxref=InterPro:IPR000086,Pfam:PF00293;Note=Similar to NUDT14: Nudix hydrolase 14%2C chloroplastic (Arabidopsis thaliana OX%3D3702);Ontology_term=GO:0016787	.	-1	-1	.	-1	-1
9.61009	-3.21343	0.909789	-3.53205	0.000412344	0.00243775	tme7p0_01G00697	count_b_vs_a	fec	Partial ASE	Chromosome01_Phase0	23796965	23798485	Upstream	maker	gene	.	+	.	ID=tme7p0_01G00697;Name=tme7p0_01G00697;Alias=maker-Chr01_P0-augustus-gene-238.47;Dbxref=InterPro:IPR014977,InterPro:IPR014978,Pfam:PF08879,Pfam:PF08880;Note=Similar to GRF12: Growth-regulating factor 12 (Oryza sativa subsp. japonica OX%3D39947);Ontology_term=GO:0005524,GO:0005634,GO:0006355	Chromosome01_Phase0	23406360	23406364	Insertion	6452	-390601
9.61009	-3.21343	0.909789	-3.53205	0.000412344	0.00243775	tme7p0_01G00697	count_b_vs_a	fec	Partial ASE	Chromosome01_Phase0	23796965	23798485	Downstream	maker	gene	.	+	.	ID=tme7p0_01G00697;Name=tme7p0_01G00697;Alias=maker-Chr01_P0-augustus-gene-238.47;Dbxref=InterPro:IPR014977,InterPro:IPR014978,Pfam:PF08879,Pfam:PF08880;Note=Similar to GRF12: Growth-regulating factor 12 (Oryza sativa subsp. japonica OX%3D39947);Ontology_term=GO:0005524,GO:0005634,GO:0006355	Chromosome01_Phase0	24076293	24076330	Insertion	419	277809
17.3528	-1.00656	0.476534	-2.11225	0.0346651	0.1232	tme7p0_01G00698	count_b_vs_a	fec	No ASE	Chromosome01_Phase0	23802856	23806288	Upstream	maker	gene	.	+	.	ID=tme7p0_01G00698;Name=tme7p0_01G00698;Alias=augustus-Chr01_P0-processed-gene-238.2;Dbxref=InterPro:IPR004853,Pfam:PF03151;Note=Similar to At1g12500: Probable sugar phosphate/phosphate translocator At1g12500 (Arabidopsis thaliana OX%3D3702)	Chromosome01_Phase0	23406360	23406364	Insertion	6452	-396492
17.3528	-1.00656	0.476534	-2.11225	0.0346651	0.1232	tme7p0_01G00698	count_b_vs_a	fec	No ASE	Chromosome01_Phase0	23802856	23806288	Downstream	maker	gene	.	+	.	ID=tme7p0_01G00698;Name=tme7p0_01G00698;Alias=augustus-Chr01_P0-processed-gene-238.2;Dbxref=InterPro:IPR004853,Pfam:PF03151;Note=Similar to At1g12500: Probable sugar phosphate/phosphate translocator At1g12500 (Arabidopsis thaliana OX%3D3702)	Chromosome01_Phase0	24076293	24076330	Insertion	419	270006
32.6253	0.307647	0.19386	1.58695	0.112523	0.306128	tme7p0_01G00701	count_b_vs_a	fec	No ASE	Chromosome01_Phase0	23812129	23816253	Upstream	maker	gene	.	-	.	ID=tme7p0_01G00701;Name=tme7p0_01G00701;Alias=maker-Chr01_P0-augustus-gene-238.53;Dbxref=InterPro:IPR032816,Pfam:PF09335;Note=Similar to slr0305: TVP38/TMEM64 family membrane protein slr0305 (Synechocystis sp. (strain PCC 6803 / Kazusa) OX%3D1111708)	Chromosome01_Phase0	24076293	24076330	Insertion	419	-260041
32.6253	0.307647	0.19386	1.58695	0.112523	0.306128	tme7p0_01G00701	count_b_vs_a	fec	No ASE	Chromosome01_Phase0	23812129	23816253	Downstream	maker	gene	.	-	.	ID=tme7p0_01G00701;Name=tme7p0_01G00701;Alias=maker-Chr01_P0-augustus-gene-238.53;Dbxref=InterPro:IPR032816,Pfam:PF09335;Note=Similar to slr0305: TVP38/TMEM64 family membrane protein slr0305 (Synechocystis sp. (strain PCC 6803 / Kazusa) OX%3D1111708)	.	-1	-1	.	-1	-1
84.1337	0.564154	0.205316	2.74774	0.00600078	0.0277742	tme7p0_01G00702	count_b_vs_a	fec	Partial ASE	Chromosome01_Phase0	23823132	23838626	Upstream	maker	gene	.	+	.	ID=tme7p0_01G00702;Name=tme7p0_01G00702;Alias=maker-Chr01_P0-snap-gene-238.58;Dbxref=InterPro:IPR002657,Pfam:PF01758;Note=Similar to BASS6: Probable sodium/metabolite cotransporter BASS6%2C chloroplastic (Arabidopsis thaliana OX%3D3702);Ontology_term=GO:0016020	Chromosome01_Phase0	23406360	23406364	Insertion	6452	-416768
84.1337	0.564154	0.205316	2.74774	0.00600078	0.0277742	tme7p0_01G00702	count_b_vs_a	fec	Partial ASE	Chromosome01_Phase0	23823132	23838626	Downstream	maker	gene	.	+	.	ID=tme7p0_01G00702;Name=tme7p0_01G00702;Alias=maker-Chr01_P0-snap-gene-238.58;Dbxref=InterPro:IPR002657,Pfam:PF01758;Note=Similar to BASS6: Probable sodium/metabolite cotransporter BASS6%2C chloroplastic (Arabidopsis thaliana OX%3D3702);Ontology_term=GO:0016020	Chromosome01_Phase0	24076293	24076330	Insertion	419	237668
33.0224	0.763319	0.295939	2.57932	0.00989964	0.0429973	tme7p0_01G00703	count_b_vs_a	fec	Partial ASE	Chromosome01_Phase0	23837754	23839983	Upstream	maker	gene	.	-	.	ID=tme7p0_01G00703;Name=tme7p0_01G00703;Alias=maker-Chr01_P0-augustus-gene-238.54;Note=Similar to ZPR2: Protein LITTLE ZIPPER 2 (Arabidopsis thaliana OX%3D3702)	Chromosome01_Phase0	24076293	24076330	Insertion	419	-236311
33.0224	0.763319	0.295939	2.57932	0.00989964	0.0429973	tme7p0_01G00703	count_b_vs_a	fec	Partial ASE	Chromosome01_Phase0	23837754	23839983	Downstream	maker	gene	.	-	.	ID=tme7p0_01G00703;Name=tme7p0_01G00703;Alias=maker-Chr01_P0-augustus-gene-238.54;Note=Similar to ZPR2: Protein LITTLE ZIPPER 2 (Arabidopsis thaliana OX%3D3702)	.	-1	-1	.	-1	-1
399.266	0.345469	0.235589	1.46641	0.142538	0.360294	tme7p0_01G00704	count_b_vs_a	fec	No ASE	Chromosome01_Phase0	23857421	23861394	Upstream	maker	gene	.	+	.	ID=tme7p0_01G00704;Name=tme7p0_01G00704;Alias=maker-Chr01_P0-augustus-gene-238.50;Dbxref=InterPro:IPR000058,InterPro:IPR002653,Pfam:PF01428,Pfam:PF01754;Note=Similar to SAP7: Zinc finger A20 and AN1 domain-containing stress-associated protein 7 (Arabidopsis thaliana OX%3D3702);Ontology_term=GO:0003677,GO:0008270	Chromosome01_Phase0	23406360	23406364	Insertion	6452	-451057
399.266	0.345469	0.235589	1.46641	0.142538	0.360294	tme7p0_01G00704	count_b_vs_a	fec	No ASE	Chromosome01_Phase0	23857421	23861394	Downstream	maker	gene	.	+	.	ID=tme7p0_01G00704;Name=tme7p0_01G00704;Alias=maker-Chr01_P0-augustus-gene-238.50;Dbxref=InterPro:IPR000058,InterPro:IPR002653,Pfam:PF01428,Pfam:PF01754;Note=Similar to SAP7: Zinc finger A20 and AN1 domain-containing stress-associated protein 7 (Arabidopsis thaliana OX%3D3702);Ontology_term=GO:0003677,GO:0008270	Chromosome01_Phase0	24076293	24076330	Insertion	419	214900
20.048	0.195284	0.391028	0.49941	0.61749	0.850201	tme7p0_01G00705	count_b_vs_a	fec	No ASE	Chromosome01_Phase0	23902887	23914608	Upstream	maker	gene	.	+	.	ID=tme7p0_01G00705;Name=tme7p0_01G00705;Alias=augustus-Chr01_P0-processed-gene-239.1;Dbxref=InterPro:IPR000225,InterPro:IPR001752,Pfam:PF00225,Pfam:PF00514;Note=Similar to KINUA: Kinesin-like protein KIN-UA (Arabidopsis thaliana OX%3D3702);Ontology_term=GO:0003777,GO:0005515,GO:0005524,GO:0007018,GO:0008017	Chromosome01_Phase0	23406360	23406364	Insertion	6452	-496523
20.048	0.195284	0.391028	0.49941	0.61749	0.850201	tme7p0_01G00705	count_b_vs_a	fec	No ASE	Chromosome01_Phase0	23902887	23914608	Downstream	maker	gene	.	+	.	ID=tme7p0_01G00705;Name=tme7p0_01G00705;Alias=augustus-Chr01_P0-processed-gene-239.1;Dbxref=InterPro:IPR000225,InterPro:IPR001752,Pfam:PF00225,Pfam:PF00514;Note=Similar to KINUA: Kinesin-like protein KIN-UA (Arabidopsis thaliana OX%3D3702);Ontology_term=GO:0003777,GO:0005515,GO:0005524,GO:0007018,GO:0008017	Chromosome01_Phase0	24076293	24076330	Insertion	419	161686
10.1339	0.630986	0.518188	1.21768	0.223347	0.488623	tme7p0_01G00706	count_b_vs_a	fec	No ASE	Chromosome01_Phase0	23941848	23945311	Upstream	maker	gene	.	+	.	ID=tme7p0_01G00706;Name=tme7p0_01G00706;Alias=maker-Chr01_P0-augustus-gene-239.31;Dbxref=InterPro:IPR002912,Pfam:PF01842;Note=Similar to ACR8: ACT domain-containing protein ACR8 (Arabidopsis thaliana OX%3D3702)	Chromosome01_Phase0	23406360	23406364	Insertion	6452	-535484
10.1339	0.630986	0.518188	1.21768	0.223347	0.488623	tme7p0_01G00706	count_b_vs_a	fec	No ASE	Chromosome01_Phase0	23941848	23945311	Downstream	maker	gene	.	+	.	ID=tme7p0_01G00706;Name=tme7p0_01G00706;Alias=maker-Chr01_P0-augustus-gene-239.31;Dbxref=InterPro:IPR002912,Pfam:PF01842;Note=Similar to ACR8: ACT domain-containing protein ACR8 (Arabidopsis thaliana OX%3D3702)	Chromosome01_Phase0	24076293	24076330	Insertion	419	130983
139.994	-0.055973	0.334622	-0.167272	0.867156	0.968863	tme7p0_01G00707	count_b_vs_a	fec	No ASE	Chromosome01_Phase0	23955124	23961889	Upstream	maker	gene	.	+	.	ID=tme7p0_01G00707;Name=tme7p0_01G00707;Alias=maker-Chr01_P0-augustus-gene-239.32;Dbxref=InterPro:IPR005175,Pfam:PF03479;Note=Similar to AHL1: AT-hook motif nuclear-localized protein 1 (Arabidopsis thaliana OX%3D3702)	Chromosome01_Phase0	23406360	23406364	Insertion	6452	-548760
139.994	-0.055973	0.334622	-0.167272	0.867156	0.968863	tme7p0_01G00707	count_b_vs_a	fec	No ASE	Chromosome01_Phase0	23955124	23961889	Downstream	maker	gene	.	+	.	ID=tme7p0_01G00707;Name=tme7p0_01G00707;Alias=maker-Chr01_P0-augustus-gene-239.32;Dbxref=InterPro:IPR005175,Pfam:PF03479;Note=Similar to AHL1: AT-hook motif nuclear-localized protein 1 (Arabidopsis thaliana OX%3D3702)	Chromosome01_Phase0	24076293	24076330	Insertion	419	114405
11.9747	-7.45393	1.24892	-5.96828	2.39766e-09	2.64001e-08	tme7p0_01G00708	count_b_vs_a	fec	Complete ASE	Chromosome01_Phase0	23965109	23969271	Upstream	maker	gene	.	-	.	ID=tme7p0_01G00708;Name=tme7p0_01G00708;Alias=maker-Chr01_P0-augustus-gene-239.34;Dbxref=InterPro:IPR023562,Pfam:PF00574;Note=Similar to CLPR2: ATP-dependent Clp protease proteolytic subunit-related protein 2%2C chloroplastic (Arabidopsis thaliana OX%3D3702)	Chromosome01_Phase0	24076293	24076330	Insertion	419	-107023
11.9747	-7.45393	1.24892	-5.96828	2.39766e-09	2.64001e-08	tme7p0_01G00708	count_b_vs_a	fec	Complete ASE	Chromosome01_Phase0	23965109	23969271	Downstream	maker	gene	.	-	.	ID=tme7p0_01G00708;Name=tme7p0_01G00708;Alias=maker-Chr01_P0-augustus-gene-239.34;Dbxref=InterPro:IPR023562,Pfam:PF00574;Note=Similar to CLPR2: ATP-dependent Clp protease proteolytic subunit-related protein 2%2C chloroplastic (Arabidopsis thaliana OX%3D3702)	.	-1	-1	.	-1	-1
47.7433	0.218842	0.214227	1.02155	0.306996	0.594412	tme7p0_01G00709	count_b_vs_a	fec	No ASE	Chromosome01_Phase0	23971106	23974234	Upstream	maker	gene	.	-	.	ID=tme7p0_01G00709;Name=tme7p0_01G00709;Alias=maker-Chr01_P0-augustus-gene-239.35;Dbxref=InterPro:IPR003377,Pfam:PF03311;Note=Similar to At1g12390: Protein cornichon homolog 4 (Arabidopsis thaliana OX%3D3702);Ontology_term=GO:0016192	Chromosome01_Phase0	24076293	24076330	Insertion	419	-102060
47.7433	0.218842	0.214227	1.02155	0.306996	0.594412	tme7p0_01G00709	count_b_vs_a	fec	No ASE	Chromosome01_Phase0	23971106	23974234	Downstream	maker	gene	.	-	.	ID=tme7p0_01G00709;Name=tme7p0_01G00709;Alias=maker-Chr01_P0-augustus-gene-239.35;Dbxref=InterPro:IPR003377,Pfam:PF03311;Note=Similar to At1g12390: Protein cornichon homolog 4 (Arabidopsis thaliana OX%3D3702);Ontology_term=GO:0016192	.	-1	-1	.	-1	-1
207.645	0.300246	0.239003	1.25624	0.209028	0.468021	tme7p0_01G00710	count_b_vs_a	fec	No ASE	Chromosome01_Phase0	23982065	23986809	Upstream	maker	gene	.	+	.	ID=tme7p0_01G00710;Name=tme7p0_01G00710;Alias=maker-Chr01_P0-snap-gene-239.39;Dbxref=InterPro:IPR006694,Pfam:PF04116;Note=Similar to SMO1-1: Methylsterol monooxygenase 1-1 (Arabidopsis thaliana OX%3D3702);Ontology_term=GO:0005506,GO:0008610,GO:0016491,GO:0055114	Chromosome01_Phase0	23406360	23406364	Insertion	6452	-575701
207.645	0.300246	0.239003	1.25624	0.209028	0.468021	tme7p0_01G00710	count_b_vs_a	fec	No ASE	Chromosome01_Phase0	23982065	23986809	Downstream	maker	gene	.	+	.	ID=tme7p0_01G00710;Name=tme7p0_01G00710;Alias=maker-Chr01_P0-snap-gene-239.39;Dbxref=InterPro:IPR006694,Pfam:PF04116;Note=Similar to SMO1-1: Methylsterol monooxygenase 1-1 (Arabidopsis thaliana OX%3D3702);Ontology_term=GO:0005506,GO:0008610,GO:0016491,GO:0055114	Chromosome01_Phase0	24076293	24076330	Insertion	419	89485
17.9517	0.857632	0.47452	1.80737	0.070705	0.217266	tme7p0_01G00711	count_b_vs_a	fec	No ASE	Chromosome01_Phase0	23992581	23997768	Upstream	maker	gene	.	+	.	ID=tme7p0_01G00711;Name=tme7p0_01G00711;Alias=maker-Chr01_P0-augustus-gene-240.36;Note=Protein of unknown function	Chromosome01_Phase0	23406360	23406364	Insertion	6452	-586217
17.9517	0.857632	0.47452	1.80737	0.070705	0.217266	tme7p0_01G00711	count_b_vs_a	fec	No ASE	Chromosome01_Phase0	23992581	23997768	Downstream	maker	gene	.	+	.	ID=tme7p0_01G00711;Name=tme7p0_01G00711;Alias=maker-Chr01_P0-augustus-gene-240.36;Note=Protein of unknown function	Chromosome01_Phase0	24076293	24076330	Insertion	419	78526
45.235	0.283008	0.276082	1.02508	0.305324	0.591969	tme7p0_01G00713	count_b_vs_a	fec	No ASE	Chromosome01_Phase0	24058365	24062748	Upstream	maker	gene	.	+	.	ID=tme7p0_01G00713;Name=tme7p0_01G00713;Alias=maker-Chr01_P0-augustus-gene-240.37;Dbxref=InterPro:IPR006050,Pfam:PF00875;Note=Similar to PHR1: Deoxyribodipyrimidine photo-lyase (Arabidopsis thaliana OX%3D3702)	Chromosome01_Phase0	23406360	23406364	Insertion	6452	-652001
45.235	0.283008	0.276082	1.02508	0.305324	0.591969	tme7p0_01G00713	count_b_vs_a	fec	No ASE	Chromosome01_Phase0	24058365	24062748	Downstream	maker	gene	.	+	.	ID=tme7p0_01G00713;Name=tme7p0_01G00713;Alias=maker-Chr01_P0-augustus-gene-240.37;Dbxref=InterPro:IPR006050,Pfam:PF00875;Note=Similar to PHR1: Deoxyribodipyrimidine photo-lyase (Arabidopsis thaliana OX%3D3702)	Chromosome01_Phase0	24076293	24076330	Insertion	419	13546
19.3745	0.574926	0.295015	1.9488	0.0513188	0.168768	tme7p0_01G00715	count_b_vs_a	fec	No ASE	Chromosome01_Phase0	24062204	24087072	Upstream	maker	gene	.	-	.	ID=tme7p0_01G00715;Name=tme7p0_01G00715;Alias=maker-Chr01_P0-augustus-gene-240.39;Dbxref=InterPro:IPR001619,Pfam:PF00995;Note=Similar to KEU: SNARE-interacting protein KEULE (Arabidopsis thaliana OX%3D3702);Ontology_term=GO:0006904,GO:0016192	Chromosome01_Phase0	24322388	24322518	Deletion	130	-235317
19.3745	0.574926	0.295015	1.9488	0.0513188	0.168768	tme7p0_01G00715	count_b_vs_a	fec	No ASE	Chromosome01_Phase0	24062204	24087072	Downstream	maker	gene	.	-	.	ID=tme7p0_01G00715;Name=tme7p0_01G00715;Alias=maker-Chr01_P0-augustus-gene-240.39;Dbxref=InterPro:IPR001619,Pfam:PF00995;Note=Similar to KEU: SNARE-interacting protein KEULE (Arabidopsis thaliana OX%3D3702);Ontology_term=GO:0006904,GO:0016192	.	-1	-1	.	-1	-1
68.4417	0.617294	0.481347	1.28243	0.199692	0.454089	tme7p0_01G00716	count_b_vs_a	fec	No ASE	Chromosome01_Phase0	24095769	24098265	Upstream	maker	gene	.	-	.	ID=tme7p0_01G00716;Name=tme7p0_01G00716;Alias=maker-Chr01_P0-snap-gene-241.47;Note=Similar to IRKI: IRK-interacting protein (Arabidopsis thaliana OX%3D3702)	Chromosome01_Phase0	24322388	24322518	Deletion	130	-224124
68.4417	0.617294	0.481347	1.28243	0.199692	0.454089	tme7p0_01G00716	count_b_vs_a	fec	No ASE	Chromosome01_Phase0	24095769	24098265	Downstream	maker	gene	.	-	.	ID=tme7p0_01G00716;Name=tme7p0_01G00716;Alias=maker-Chr01_P0-snap-gene-241.47;Note=Similar to IRKI: IRK-interacting protein (Arabidopsis thaliana OX%3D3702)	Chromosome01_Phase0	24076293	24076330	Insertion	419	19439
49.3993	0.1901	0.203318	0.934991	0.349793	0.639956	tme7p0_01G00717	count_b_vs_a	fec	No ASE	Chromosome01_Phase0	24100244	24111509	Upstream	maker	gene	.	+	.	ID=tme7p0_01G00717;Name=tme7p0_01G00717;Alias=maker-Chr01_P0-augustus-gene-241.36;Dbxref=InterPro:IPR001594,Pfam:PF01529;Note=Similar to PAT14: Probable protein S-acyltransferase 14 (Arabidopsis thaliana OX%3D3702)	Chromosome01_Phase0	24076293	24076330	Insertion	419	-23914
49.3993	0.1901	0.203318	0.934991	0.349793	0.639956	tme7p0_01G00717	count_b_vs_a	fec	No ASE	Chromosome01_Phase0	24100244	24111509	Downstream	maker	gene	.	+	.	ID=tme7p0_01G00717;Name=tme7p0_01G00717;Alias=maker-Chr01_P0-augustus-gene-241.36;Dbxref=InterPro:IPR001594,Pfam:PF01529;Note=Similar to PAT14: Probable protein S-acyltransferase 14 (Arabidopsis thaliana OX%3D3702)	Chromosome01_Phase0	24322388	24322518	Deletion	130	210880
238.244	0.386567	0.129633	2.98201	0.00286364	0.0143331	tme7p0_01G00718	count_b_vs_a	fec	Partial ASE	Chromosome01_Phase0	24116705	24128987	Upstream	maker	gene	.	-	.	ID=tme7p0_01G00718;Name=tme7p0_01G00718;Alias=maker-Chr01_P0-snap-gene-241.48;Dbxref=InterPro:IPR001373,InterPro:IPR019559,Pfam:PF00888,Pfam:PF10557;Note=Similar to CUL1: Cullin-1 (Arabidopsis thaliana OX%3D3702);Ontology_term=GO:0006511,GO:0031625	Chromosome01_Phase0	24322388	24322518	Deletion	130	-193402
238.244	0.386567	0.129633	2.98201	0.00286364	0.0143331	tme7p0_01G00718	count_b_vs_a	fec	Partial ASE	Chromosome01_Phase0	24116705	24128987	Downstream	maker	gene	.	-	.	ID=tme7p0_01G00718;Name=tme7p0_01G00718;Alias=maker-Chr01_P0-snap-gene-241.48;Dbxref=InterPro:IPR001373,InterPro:IPR019559,Pfam:PF00888,Pfam:PF10557;Note=Similar to CUL1: Cullin-1 (Arabidopsis thaliana OX%3D3702);Ontology_term=GO:0006511,GO:0031625	.	-1	-1	.	-1	-1
63.5972	0.167866	0.225577	0.744163	0.456778	0.741213	tme7p0_01G00719	count_b_vs_a	fec	No ASE	Chromosome01_Phase0	24158452	24163003	Upstream	maker	gene	.	-	.	ID=tme7p0_01G00719;Name=tme7p0_01G00719;Alias=maker-Chr01_P0-snap-gene-241.50;Dbxref=InterPro:IPR007785,InterPro:IPR013216,Pfam:PF05093,Pfam:PF08241;Note=Similar to RCOM_1680640: Anamorsin homolog (Ricinus communis OX%3D3988);Ontology_term=GO:0005737,GO:0008168,GO:0016226,GO:0051536	Chromosome01_Phase0	24322388	24322518	Deletion	130	-159386
63.5972	0.167866	0.225577	0.744163	0.456778	0.741213	tme7p0_01G00719	count_b_vs_a	fec	No ASE	Chromosome01_Phase0	24158452	24163003	Downstream	maker	gene	.	-	.	ID=tme7p0_01G00719;Name=tme7p0_01G00719;Alias=maker-Chr01_P0-snap-gene-241.50;Dbxref=InterPro:IPR007785,InterPro:IPR013216,Pfam:PF05093,Pfam:PF08241;Note=Similar to RCOM_1680640: Anamorsin homolog (Ricinus communis OX%3D3988);Ontology_term=GO:0005737,GO:0008168,GO:0016226,GO:0051536	.	-1	-1	.	-1	-1
63.9994	0.123662	0.218418	0.566173	0.571276	0.820123	tme7p0_01G00720	count_b_vs_a	fec	No ASE	Chromosome01_Phase0	24161948	24166540	Upstream	maker	gene	.	+	.	ID=tme7p0_01G00720;Name=tme7p0_01G00720;Alias=maker-Chr01_P0-augustus-gene-241.37;Dbxref=InterPro:IPR019376,Pfam:PF10248;Note=Protein of unknown function	Chromosome01_Phase0	24076293	24076330	Insertion	419	-85618
63.9994	0.123662	0.218418	0.566173	0.571276	0.820123	tme7p0_01G00720	count_b_vs_a	fec	No ASE	Chromosome01_Phase0	24161948	24166540	Downstream	maker	gene	.	+	.	ID=tme7p0_01G00720;Name=tme7p0_01G00720;Alias=maker-Chr01_P0-augustus-gene-241.37;Dbxref=InterPro:IPR019376,Pfam:PF10248;Note=Protein of unknown function	Chromosome01_Phase0	24322388	24322518	Deletion	130	155849
38.731	0.20268	0.376879	0.537785	0.590725	0.832958	tme7p0_01G00721	count_b_vs_a	fec	No ASE	Chromosome01_Phase0	24177429	24181708	Upstream	maker	gene	.	+	.	ID=tme7p0_01G00721;Name=tme7p0_01G00721;Alias=maker-Chr01_P0-augustus-gene-241.38;Dbxref=InterPro:IPR000352,Pfam:PF00472;Note=Similar to Mrpl58: Peptidyl-tRNA hydrolase ICT1%2C mitochondrial (Mus musculus OX%3D10090);Ontology_term=GO:0003747,GO:0006415	Chromosome01_Phase0	24076293	24076330	Insertion	419	-101099
38.731	0.20268	0.376879	0.537785	0.590725	0.832958	tme7p0_01G00721	count_b_vs_a	fec	No ASE	Chromosome01_Phase0	24177429	24181708	Downstream	maker	gene	.	+	.	ID=tme7p0_01G00721;Name=tme7p0_01G00721;Alias=maker-Chr01_P0-augustus-gene-241.38;Dbxref=InterPro:IPR000352,Pfam:PF00472;Note=Similar to Mrpl58: Peptidyl-tRNA hydrolase ICT1%2C mitochondrial (Mus musculus OX%3D10090);Ontology_term=GO:0003747,GO:0006415	Chromosome01_Phase0	24322388	24322518	Deletion	130	140681
30.9589	0.270514	0.300427	0.900433	0.36789	0.659225	tme7p0_01G00723	count_b_vs_a	fec	No ASE	Chromosome01_Phase0	24184573	24189847	Upstream	maker	gene	.	+	.	ID=tme7p0_01G00723;Name=tme7p0_01G00723;Alias=maker-Chr01_P0-augustus-gene-242.42;Note=Similar to At4g12130: Putative transferase At4g12130%2C mitochondrial (Arabidopsis thaliana OX%3D3702)	Chromosome01_Phase0	24076293	24076330	Insertion	419	-108243
30.9589	0.270514	0.300427	0.900433	0.36789	0.659225	tme7p0_01G00723	count_b_vs_a	fec	No ASE	Chromosome01_Phase0	24184573	24189847	Downstream	maker	gene	.	+	.	ID=tme7p0_01G00723;Name=tme7p0_01G00723;Alias=maker-Chr01_P0-augustus-gene-242.42;Note=Similar to At4g12130: Putative transferase At4g12130%2C mitochondrial (Arabidopsis thaliana OX%3D3702)	Chromosome01_Phase0	24322388	24322518	Deletion	130	132542
71.7343	-0.0880515	0.418878	-0.210208	0.833505	0.953894	tme7p0_01G00724	count_b_vs_a	fec	No ASE	Chromosome01_Phase0	24190684	24193574	Upstream	maker	gene	.	-	.	ID=tme7p0_01G00724;Name=tme7p0_01G00724;Alias=snap-Chr01_P0-processed-gene-242.16;Dbxref=InterPro:IPR001245,InterPro:IPR001611,InterPro:IPR013210,Pfam:PF07714,Pfam:PF08263,Pfam:PF13855;Note=Similar to NIK2: Protein NSP-INTERACTING KINASE 2 (Arabidopsis thaliana OX%3D3702);Ontology_term=GO:0004672,GO:0005515,GO:0006468	Chromosome01_Phase0	24322388	24322518	Deletion	130	-128815
71.7343	-0.0880515	0.418878	-0.210208	0.833505	0.953894	tme7p0_01G00724	count_b_vs_a	fec	No ASE	Chromosome01_Phase0	24190684	24193574	Downstream	maker	gene	.	-	.	ID=tme7p0_01G00724;Name=tme7p0_01G00724;Alias=snap-Chr01_P0-processed-gene-242.16;Dbxref=InterPro:IPR001245,InterPro:IPR001611,InterPro:IPR013210,Pfam:PF07714,Pfam:PF08263,Pfam:PF13855;Note=Similar to NIK2: Protein NSP-INTERACTING KINASE 2 (Arabidopsis thaliana OX%3D3702);Ontology_term=GO:0004672,GO:0005515,GO:0006468	.	-1	-1	.	-1	-1
111.624	1.20019	0.441285	2.71977	0.00653282	0.0298768	tme7p0_01G00725	count_b_vs_a	fec	Partial ASE	Chromosome01_Phase0	24233541	24236599	Upstream	maker	gene	.	+	.	ID=tme7p0_01G00725;Name=tme7p0_01G00725;Alias=maker-Chr01_P0-augustus-gene-242.43;Dbxref=InterPro:IPR015798,InterPro:IPR015800,InterPro:IPR015802,Pfam:PF01179,Pfam:PF02727,Pfam:PF02728;Note=Similar to At1g62810: Primary amine oxidase (Arabidopsis thaliana OX%3D3702);Ontology_term=GO:0005507,GO:0008131,GO:0009308,GO:0048038,GO:0055114	Chromosome01_Phase0	24076293	24076330	Insertion	419	-157211
111.624	1.20019	0.441285	2.71977	0.00653282	0.0298768	tme7p0_01G00725	count_b_vs_a	fec	Partial ASE	Chromosome01_Phase0	24233541	24236599	Downstream	maker	gene	.	+	.	ID=tme7p0_01G00725;Name=tme7p0_01G00725;Alias=maker-Chr01_P0-augustus-gene-242.43;Dbxref=InterPro:IPR015798,InterPro:IPR015800,InterPro:IPR015802,Pfam:PF01179,Pfam:PF02727,Pfam:PF02728;Note=Similar to At1g62810: Primary amine oxidase (Arabidopsis thaliana OX%3D3702);Ontology_term=GO:0005507,GO:0008131,GO:0009308,GO:0048038,GO:0055114	Chromosome01_Phase0	24322388	24322518	Deletion	130	85790
17.6996	0.120283	1.77316	0.0678351	0.945917	0.985644	tme7p0_01G00726	count_b_vs_a	fec	No ASE	Chromosome01_Phase0	24241715	24243835	Upstream	maker	gene	.	-	.	ID=tme7p0_01G00726;Name=tme7p0_01G00726;Alias=maker-Chr01_P0-augustus-gene-242.46;Dbxref=InterPro:IPR001128,Pfam:PF00067;Note=Similar to CYP75B137: Flavonoid 3'-monooxygenase CYP75B137 (Crocosmia x crocosmiiflora OX%3D1053288);Ontology_term=GO:0005506,GO:0016705,GO:0020037,GO:0055114	Chromosome01_Phase0	24322388	24322518	Deletion	130	-78554
17.6996	0.120283	1.77316	0.0678351	0.945917	0.985644	tme7p0_01G00726	count_b_vs_a	fec	No ASE	Chromosome01_Phase0	24241715	24243835	Downstream	maker	gene	.	-	.	ID=tme7p0_01G00726;Name=tme7p0_01G00726;Alias=maker-Chr01_P0-augustus-gene-242.46;Dbxref=InterPro:IPR001128,Pfam:PF00067;Note=Similar to CYP75B137: Flavonoid 3'-monooxygenase CYP75B137 (Crocosmia x crocosmiiflora OX%3D1053288);Ontology_term=GO:0005506,GO:0016705,GO:0020037,GO:0055114	.	-1	-1	.	-1	-1
69.1907	-0.8427	1.78998	-0.470789	0.637792	0.858976	tme7p0_01G00727	count_b_vs_a	fec	No ASE	Chromosome01_Phase0	24278612	24280715	Upstream	maker	gene	.	-	.	ID=tme7p0_01G00727;Name=tme7p0_01G00727;Alias=maker-Chr01_P0-snap-gene-242.52;Dbxref=InterPro:IPR001128,Pfam:PF00067;Note=Similar to CYP75B137: Flavonoid 3'-monooxygenase CYP75B137 (Crocosmia x crocosmiiflora OX%3D1053288);Ontology_term=GO:0005506,GO:0016705,GO:0020037,GO:0055114	Chromosome01_Phase0	24322388	24322518	Deletion	130	-41674
69.1907	-0.8427	1.78998	-0.470789	0.637792	0.858976	tme7p0_01G00727	count_b_vs_a	fec	No ASE	Chromosome01_Phase0	24278612	24280715	Downstream	maker	gene	.	-	.	ID=tme7p0_01G00727;Name=tme7p0_01G00727;Alias=maker-Chr01_P0-snap-gene-242.52;Dbxref=InterPro:IPR001128,Pfam:PF00067;Note=Similar to CYP75B137: Flavonoid 3'-monooxygenase CYP75B137 (Crocosmia x crocosmiiflora OX%3D1053288);Ontology_term=GO:0005506,GO:0016705,GO:0020037,GO:0055114	.	-1	-1	.	-1	-1
21.5933	-0.856655	0.342203	-2.50335	0.0123023	0.0517797	tme7p0_01G00728	count_b_vs_a	fec	No ASE	Chromosome01_Phase0	24298213	24298755	Upstream	maker	gene	.	-	.	ID=tme7p0_01G00728;Name=tme7p0_01G00728;Alias=augustus-Chr01_P0-processed-gene-243.2;Note=Protein of unknown function	Chromosome01_Phase0	24322388	24322518	Deletion	130	-23634
21.5933	-0.856655	0.342203	-2.50335	0.0123023	0.0517797	tme7p0_01G00728	count_b_vs_a	fec	No ASE	Chromosome01_Phase0	24298213	24298755	Downstream	maker	gene	.	-	.	ID=tme7p0_01G00728;Name=tme7p0_01G00728;Alias=augustus-Chr01_P0-processed-gene-243.2;Note=Protein of unknown function	.	-1	-1	.	-1	-1
180.038	0.800245	0.27733	2.88553	0.00390757	0.0189688	tme7p0_01G00730	count_b_vs_a	fec	Partial ASE	Chromosome01_Phase0	24323328	24328470	Upstream	maker	gene	.	-	.	ID=tme7p0_01G00730;Name=tme7p0_01G00730;Alias=maker-Chr01_P0-augustus-gene-243.41;Dbxref=InterPro:IPR019734,Pfam:PF13181,Pfam:PF17830,Pfam:PF18253;Note=Similar to TDX: TPR repeat-containing thioredoxin TDX (Arabidopsis thaliana OX%3D3702);Ontology_term=GO:0005515	Chromosome01_Phase0	24349775	24349806	Insertion	684	-21306
180.038	0.800245	0.27733	2.88553	0.00390757	0.0189688	tme7p0_01G00730	count_b_vs_a	fec	Partial ASE	Chromosome01_Phase0	24323328	24328470	Downstream	maker	gene	.	-	.	ID=tme7p0_01G00730;Name=tme7p0_01G00730;Alias=maker-Chr01_P0-augustus-gene-243.41;Dbxref=InterPro:IPR019734,Pfam:PF13181,Pfam:PF17830,Pfam:PF18253;Note=Similar to TDX: TPR repeat-containing thioredoxin TDX (Arabidopsis thaliana OX%3D3702);Ontology_term=GO:0005515	Chromosome01_Phase0	24322388	24322518	Deletion	130	810
43.5108	0.113208	0.524679	0.215766	0.82917	0.95267	tme7p0_01G00731	count_b_vs_a	fec	No ASE	Chromosome01_Phase0	24330898	24332026	Upstream	maker	gene	.	-	.	ID=tme7p0_01G00731;Name=tme7p0_01G00731;Alias=maker-Chr01_P0-augustus-gene-243.42;Dbxref=InterPro:IPR016140,Pfam:PF14368;Note=Similar to LTPG7: Non-specific lipid transfer protein GPI-anchored 7 (Arabidopsis thaliana OX%3D3702)	Chromosome01_Phase0	24349775	24349806	Insertion	684	-17750
43.5108	0.113208	0.524679	0.215766	0.82917	0.95267	tme7p0_01G00731	count_b_vs_a	fec	No ASE	Chromosome01_Phase0	24330898	24332026	Downstream	maker	gene	.	-	.	ID=tme7p0_01G00731;Name=tme7p0_01G00731;Alias=maker-Chr01_P0-augustus-gene-243.42;Dbxref=InterPro:IPR016140,Pfam:PF14368;Note=Similar to LTPG7: Non-specific lipid transfer protein GPI-anchored 7 (Arabidopsis thaliana OX%3D3702)	Chromosome01_Phase0	24322388	24322518	Deletion	130	8380
53.5952	-1.19898	0.421712	-2.84313	0.00446733	0.0214184	tme7p0_01G00732	count_b_vs_a	fec	Partial ASE	Chromosome01_Phase0	24333972	24338010	Upstream	maker	gene	.	+	.	ID=tme7p0_01G00732;Name=tme7p0_01G00732;Alias=maker-Chr01_P0-snap-gene-243.45;Dbxref=InterPro:IPR006501,Pfam:PF04043;Note=Similar to PMEI7: Pectinesterase inhibitor 7 (Arabidopsis thaliana OX%3D3702);Ontology_term=GO:0004857	Chromosome01_Phase0	24322388	24322518	Deletion	130	-11454
53.5952	-1.19898	0.421712	-2.84313	0.00446733	0.0214184	tme7p0_01G00732	count_b_vs_a	fec	Partial ASE	Chromosome01_Phase0	24333972	24338010	Downstream	maker	gene	.	+	.	ID=tme7p0_01G00732;Name=tme7p0_01G00732;Alias=maker-Chr01_P0-snap-gene-243.45;Dbxref=InterPro:IPR006501,Pfam:PF04043;Note=Similar to PMEI7: Pectinesterase inhibitor 7 (Arabidopsis thaliana OX%3D3702);Ontology_term=GO:0004857	Chromosome01_Phase0	24349775	24349806	Insertion	684	11766
214.117	0.623191	0.205467	3.03305	0.00242097	0.0123221	tme7p0_01G00733	count_b_vs_a	fec	Partial ASE	Chromosome01_Phase0	24350356	24354320	Upstream	maker	gene	.	+	.	ID=tme7p0_01G00733;Name=tme7p0_01G00733;Alias=maker-Chr01_P0-snap-gene-243.46;Dbxref=InterPro:IPR000640,InterPro:IPR000795,InterPro:IPR004161,InterPro:IPR005517,Pfam:PF00009,Pfam:PF00679,Pfam:PF03144,Pfam:PF03764,Pfam:PF14492;Note=Similar to fusA1: Elongation factor G-1%2C chloroplastic (Glycine max OX%3D3847);Ontology_term=GO:0003924,GO:0005525	Chromosome01_Phase0	24349775	24349806	Insertion	684	-550
214.117	0.623191	0.205467	3.03305	0.00242097	0.0123221	tme7p0_01G00733	count_b_vs_a	fec	Partial ASE	Chromosome01_Phase0	24350356	24354320	Downstream	maker	gene	.	+	.	ID=tme7p0_01G00733;Name=tme7p0_01G00733;Alias=maker-Chr01_P0-snap-gene-243.46;Dbxref=InterPro:IPR000640,InterPro:IPR000795,InterPro:IPR004161,InterPro:IPR005517,Pfam:PF00009,Pfam:PF00679,Pfam:PF03144,Pfam:PF03764,Pfam:PF14492;Note=Similar to fusA1: Elongation factor G-1%2C chloroplastic (Glycine max OX%3D3847);Ontology_term=GO:0003924,GO:0005525	Chromosome01_Phase0	24556266	24556267	Insertion	88	201947
156.676	0.0951586	0.219498	0.433528	0.664632	0.871231	tme7p0_01G00734	count_b_vs_a	fec	No ASE	Chromosome01_Phase0	24353930	24361135	Upstream	maker	gene	.	-	.	ID=tme7p0_01G00734;Name=tme7p0_01G00734;Alias=maker-Chr01_P0-augustus-gene-243.43;Dbxref=InterPro:IPR001440,InterPro:IPR019734,Pfam:PF00515,Pfam:PF13181,Pfam:PF13414,Pfam:PF17830;Note=Similar to HOP3: Hsp70-Hsp90 organizing protein 3 (Arabidopsis thaliana OX%3D3702);Ontology_term=GO:0005515	Chromosome01_Phase0	24556266	24556267	Insertion	88	-195132
156.676	0.0951586	0.219498	0.433528	0.664632	0.871231	tme7p0_01G00734	count_b_vs_a	fec	No ASE	Chromosome01_Phase0	24353930	24361135	Downstream	maker	gene	.	-	.	ID=tme7p0_01G00734;Name=tme7p0_01G00734;Alias=maker-Chr01_P0-augustus-gene-243.43;Dbxref=InterPro:IPR001440,InterPro:IPR019734,Pfam:PF00515,Pfam:PF13181,Pfam:PF13414,Pfam:PF17830;Note=Similar to HOP3: Hsp70-Hsp90 organizing protein 3 (Arabidopsis thaliana OX%3D3702);Ontology_term=GO:0005515	.	-1	-1	.	-1	-1
279.552	0.118086	0.541642	0.218014	0.827418	0.952463	tme7p0_01G00740	count_b_vs_a	fec	No ASE	Chromosome01_Phase0	24426448	24430738	Upstream	maker	gene	.	+	.	ID=tme7p0_01G00740;Name=tme7p0_01G00740;Alias=maker-Chr01_P0-augustus-gene-244.43;Dbxref=InterPro:IPR001096,Pfam:PF01650;Note=Similar to Vacuolar-processing enzyme (Ricinus communis OX%3D3988);Ontology_term=GO:0006508,GO:0008233	Chromosome01_Phase0	24349775	24349806	Insertion	684	-76642
279.552	0.118086	0.541642	0.218014	0.827418	0.952463	tme7p0_01G00740	count_b_vs_a	fec	No ASE	Chromosome01_Phase0	24426448	24430738	Downstream	maker	gene	.	+	.	ID=tme7p0_01G00740;Name=tme7p0_01G00740;Alias=maker-Chr01_P0-augustus-gene-244.43;Dbxref=InterPro:IPR001096,Pfam:PF01650;Note=Similar to Vacuolar-processing enzyme (Ricinus communis OX%3D3988);Ontology_term=GO:0006508,GO:0008233	Chromosome01_Phase0	24556266	24556267	Insertion	88	125529
211.012	0.444645	0.280238	1.58667	0.112587	0.306189	tme7p0_01G00742	count_b_vs_a	fec	No ASE	Chromosome01_Phase0	24454171	24466428	Upstream	maker	gene	.	-	.	ID=tme7p0_01G00742;Name=tme7p0_01G00742;Alias=maker-Chr01_P0-snap-gene-244.55;Dbxref=InterPro:IPR001646,Pfam:PF00805;Note=Similar to TL20.3: Thylakoid lumenal protein TL20.3%2C chloroplastic (Arabidopsis thaliana OX%3D3702)	Chromosome01_Phase0	24556266	24556267	Insertion	88	-89839
211.012	0.444645	0.280238	1.58667	0.112587	0.306189	tme7p0_01G00742	count_b_vs_a	fec	No ASE	Chromosome01_Phase0	24454171	24466428	Downstream	maker	gene	.	-	.	ID=tme7p0_01G00742;Name=tme7p0_01G00742;Alias=maker-Chr01_P0-snap-gene-244.55;Dbxref=InterPro:IPR001646,Pfam:PF00805;Note=Similar to TL20.3: Thylakoid lumenal protein TL20.3%2C chloroplastic (Arabidopsis thaliana OX%3D3702)	.	-1	-1	.	-1	-1
95.4163	-0.716629	1.57589	-0.454745	0.649292	0.864379	tme7p0_01G00743	count_b_vs_a	fec	No ASE	Chromosome01_Phase0	24500612	24503450	Upstream	maker	gene	.	+	.	ID=tme7p0_01G00743;Name=tme7p0_01G00743;Alias=maker-Chr01_P0-augustus-gene-245.40;Dbxref=InterPro:IPR006780,Pfam:PF04690;Note=Similar to YAB1: Axial regulator YABBY 1 (Arabidopsis thaliana OX%3D3702);Ontology_term=GO:0007275	Chromosome01_Phase0	24349775	24349806	Insertion	684	-150806
95.4163	-0.716629	1.57589	-0.454745	0.649292	0.864379	tme7p0_01G00743	count_b_vs_a	fec	No ASE	Chromosome01_Phase0	24500612	24503450	Downstream	maker	gene	.	+	.	ID=tme7p0_01G00743;Name=tme7p0_01G00743;Alias=maker-Chr01_P0-augustus-gene-245.40;Dbxref=InterPro:IPR006780,Pfam:PF04690;Note=Similar to YAB1: Axial regulator YABBY 1 (Arabidopsis thaliana OX%3D3702);Ontology_term=GO:0007275	Chromosome01_Phase0	24556266	24556267	Insertion	88	52817
225.769	-0.0768674	0.381552	-0.20146	0.840339	0.95687	tme7p0_01G00744	count_b_vs_a	fec	No ASE	Chromosome01_Phase0	24506421	24511681	Upstream	maker	gene	.	-	.	ID=tme7p0_01G00744;Name=tme7p0_01G00744;Alias=maker-Chr01_P0-augustus-gene-245.41;Dbxref=InterPro:IPR001117,InterPro:IPR011706,InterPro:IPR011707,Pfam:PF00394,Pfam:PF07731,Pfam:PF07732;Note=Similar to SKU5: Monocopper oxidase-like protein SKU5 (Arabidopsis thaliana OX%3D3702);Ontology_term=GO:0005507,GO:0016491,GO:0055114	Chromosome01_Phase0	24556266	24556267	Insertion	88	-44586
225.769	-0.0768674	0.381552	-0.20146	0.840339	0.95687	tme7p0_01G00744	count_b_vs_a	fec	No ASE	Chromosome01_Phase0	24506421	24511681	Downstream	maker	gene	.	-	.	ID=tme7p0_01G00744;Name=tme7p0_01G00744;Alias=maker-Chr01_P0-augustus-gene-245.41;Dbxref=InterPro:IPR001117,InterPro:IPR011706,InterPro:IPR011707,Pfam:PF00394,Pfam:PF07731,Pfam:PF07732;Note=Similar to SKU5: Monocopper oxidase-like protein SKU5 (Arabidopsis thaliana OX%3D3702);Ontology_term=GO:0005507,GO:0016491,GO:0055114	.	-1	-1	.	-1	-1
73.2415	-0.858275	0.592322	-1.449	0.147337	0.368967	tme7p0_01G00745	count_b_vs_a	fec	No ASE	Chromosome01_Phase0	24517727	24521939	Upstream	maker	gene	.	-	.	ID=tme7p0_01G00745;Name=tme7p0_01G00745;Alias=maker-Chr01_P0-augustus-gene-245.42;Dbxref=InterPro:IPR013148,InterPro:IPR013189,InterPro:IPR021792,Pfam:PF00251,Pfam:PF08244,Pfam:PF11837;Note=Similar to INVA: Acid beta-fructofuranosidase (Vigna radiata var. radiata OX%3D3916);Ontology_term=GO:0004564,GO:0004575	Chromosome01_Phase0	24556266	24556267	Insertion	88	-34328
73.2415	-0.858275	0.592322	-1.449	0.147337	0.368967	tme7p0_01G00745	count_b_vs_a	fec	No ASE	Chromosome01_Phase0	24517727	24521939	Downstream	maker	gene	.	-	.	ID=tme7p0_01G00745;Name=tme7p0_01G00745;Alias=maker-Chr01_P0-augustus-gene-245.42;Dbxref=InterPro:IPR013148,InterPro:IPR013189,InterPro:IPR021792,Pfam:PF00251,Pfam:PF08244,Pfam:PF11837;Note=Similar to INVA: Acid beta-fructofuranosidase (Vigna radiata var. radiata OX%3D3916);Ontology_term=GO:0004564,GO:0004575	.	-1	-1	.	-1	-1
121.274	0.0723469	0.239963	0.301492	0.76304	0.922719	tme7p0_01G00746	count_b_vs_a	fec	No ASE	Chromosome01_Phase0	24526671	24536626	Upstream	maker	gene	.	-	.	ID=tme7p0_01G00746;Name=tme7p0_01G00746;Alias=maker-Chr01_P0-snap-gene-245.51;Dbxref=InterPro:IPR001585,Pfam:PF00923;Note=Similar to tal: Transaldolase (Histophilus somni (strain 2336) OX%3D228400);Ontology_term=GO:0005975	Chromosome01_Phase0	24556266	24556267	Insertion	88	-19641
121.274	0.0723469	0.239963	0.301492	0.76304	0.922719	tme7p0_01G00746	count_b_vs_a	fec	No ASE	Chromosome01_Phase0	24526671	24536626	Downstream	maker	gene	.	-	.	ID=tme7p0_01G00746;Name=tme7p0_01G00746;Alias=maker-Chr01_P0-snap-gene-245.51;Dbxref=InterPro:IPR001585,Pfam:PF00923;Note=Similar to tal: Transaldolase (Histophilus somni (strain 2336) OX%3D228400);Ontology_term=GO:0005975	.	-1	-1	.	-1	-1
100.022	0.22159	0.25901	0.855527	0.392259	0.683266	tme7p0_01G00748	count_b_vs_a	fec	No ASE	Chromosome01_Phase0	24557814	24579086	Upstream	maker	gene	.	-	.	ID=tme7p0_01G00748;Name=tme7p0_01G00748;Alias=maker-Chr01_P0-augustus-gene-245.46;Dbxref=InterPro:IPR013747,InterPro:IPR013751,InterPro:IPR020946,Pfam:PF00743,Pfam:PF08541,Pfam:PF08545;Note=Similar to At1g62620: Flavin-containing monooxygenase FMO GS-OX-like 3 (Arabidopsis thaliana OX%3D3702);Ontology_term=GO:0004315,GO:0004499,GO:0006633,GO:0050660,GO:0050661,GO:0055114	Chromosome01_Phase0	24633364	24633364	Insertion	50	-54278
100.022	0.22159	0.25901	0.855527	0.392259	0.683266	tme7p0_01G00748	count_b_vs_a	fec	No ASE	Chromosome01_Phase0	24557814	24579086	Downstream	maker	gene	.	-	.	ID=tme7p0_01G00748;Name=tme7p0_01G00748;Alias=maker-Chr01_P0-augustus-gene-245.46;Dbxref=InterPro:IPR013747,InterPro:IPR013751,InterPro:IPR020946,Pfam:PF00743,Pfam:PF08541,Pfam:PF08545;Note=Similar to At1g62620: Flavin-containing monooxygenase FMO GS-OX-like 3 (Arabidopsis thaliana OX%3D3702);Ontology_term=GO:0004315,GO:0004499,GO:0006633,GO:0050660,GO:0050661,GO:0055114	Chromosome01_Phase0	24556266	24556267	Insertion	88	1547
52.7726	-0.101723	0.252008	-0.40365	0.68647	0.883992	tme7p0_01G00751	count_b_vs_a	fec	No ASE	Chromosome01_Phase0	24595447	24600677	Upstream	maker	gene	.	+	.	ID=tme7p0_01G00751;Name=tme7p0_01G00751;Alias=maker-Chr01_P0-augustus-gene-246.51;Dbxref=InterPro:IPR008581,Pfam:PF05904;Note=Protein of unknown function	Chromosome01_Phase0	24571966	24571967	Insertion	106	-23480
52.7726	-0.101723	0.252008	-0.40365	0.68647	0.883992	tme7p0_01G00751	count_b_vs_a	fec	No ASE	Chromosome01_Phase0	24595447	24600677	Downstream	maker	gene	.	+	.	ID=tme7p0_01G00751;Name=tme7p0_01G00751;Alias=maker-Chr01_P0-augustus-gene-246.51;Dbxref=InterPro:IPR008581,Pfam:PF05904;Note=Protein of unknown function	Chromosome01_Phase0	24633364	24633364	Insertion	50	32687
5.87499	-3.24961	1.37497	-2.36341	0.0181075	0.0719946	tme7p0_01G00752	count_b_vs_a	fec	No ASE	Chromosome01_Phase0	24601774	24603541	Upstream	maker	gene	.	+	.	ID=tme7p0_01G00752;Name=tme7p0_01G00752;Alias=maker-Chr01_P0-augustus-gene-246.52;Dbxref=InterPro:IPR003657,InterPro:IPR018872,Pfam:PF03106,Pfam:PF10533;Note=Similar to WRKY11: Probable WRKY transcription factor 11 (Arabidopsis thaliana OX%3D3702);Ontology_term=GO:0003700,GO:0006355,GO:0043565	Chromosome01_Phase0	24571966	24571967	Insertion	106	-29807
5.87499	-3.24961	1.37497	-2.36341	0.0181075	0.0719946	tme7p0_01G00752	count_b_vs_a	fec	No ASE	Chromosome01_Phase0	24601774	24603541	Downstream	maker	gene	.	+	.	ID=tme7p0_01G00752;Name=tme7p0_01G00752;Alias=maker-Chr01_P0-augustus-gene-246.52;Dbxref=InterPro:IPR003657,InterPro:IPR018872,Pfam:PF03106,Pfam:PF10533;Note=Similar to WRKY11: Probable WRKY transcription factor 11 (Arabidopsis thaliana OX%3D3702);Ontology_term=GO:0003700,GO:0006355,GO:0043565	Chromosome01_Phase0	24633364	24633364	Insertion	50	29823
17.8879	-0.338542	0.40485	-0.836217	0.403033	0.694509	tme7p0_01G00753	count_b_vs_a	fec	No ASE	Chromosome01_Phase0	24608905	24613450	Upstream	maker	gene	.	+	.	ID=tme7p0_01G00753;Name=tme7p0_01G00753;Alias=maker-Chr01_P0-augustus-gene-246.53;Dbxref=InterPro:IPR000836,Pfam:PF00156;Note=Similar to APT4: Adenine phosphoribosyltransferase 4 (Arabidopsis thaliana OX%3D3702);Ontology_term=GO:0009116	Chromosome01_Phase0	24571966	24571967	Insertion	106	-36938
17.8879	-0.338542	0.40485	-0.836217	0.403033	0.694509	tme7p0_01G00753	count_b_vs_a	fec	No ASE	Chromosome01_Phase0	24608905	24613450	Downstream	maker	gene	.	+	.	ID=tme7p0_01G00753;Name=tme7p0_01G00753;Alias=maker-Chr01_P0-augustus-gene-246.53;Dbxref=InterPro:IPR000836,Pfam:PF00156;Note=Similar to APT4: Adenine phosphoribosyltransferase 4 (Arabidopsis thaliana OX%3D3702);Ontology_term=GO:0009116	Chromosome01_Phase0	24633364	24633364	Insertion	50	19914
56.2127	0.413021	0.213728	1.93246	0.0533022	0.173877	tme7p0_01G00754	count_b_vs_a	fec	No ASE	Chromosome01_Phase0	24615846	24621000	Upstream	maker	gene	.	+	.	ID=tme7p0_01G00754;Name=tme7p0_01G00754;Alias=maker-Chr01_P0-augustus-gene-246.54;Dbxref=InterPro:IPR000326,Pfam:PF01569;Note=Similar to LPPB: Probable lipid phosphate phosphatase beta (Arabidopsis thaliana OX%3D3702)	Chromosome01_Phase0	24571966	24571967	Insertion	106	-43879
56.2127	0.413021	0.213728	1.93246	0.0533022	0.173877	tme7p0_01G00754	count_b_vs_a	fec	No ASE	Chromosome01_Phase0	24615846	24621000	Downstream	maker	gene	.	+	.	ID=tme7p0_01G00754;Name=tme7p0_01G00754;Alias=maker-Chr01_P0-augustus-gene-246.54;Dbxref=InterPro:IPR000326,Pfam:PF01569;Note=Similar to LPPB: Probable lipid phosphate phosphatase beta (Arabidopsis thaliana OX%3D3702)	Chromosome01_Phase0	24633364	24633364	Insertion	50	12364
30.3298	0.263957	0.318403	0.829005	0.407102	0.69761	tme7p0_01G00755	count_b_vs_a	fec	No ASE	Chromosome01_Phase0	24626125	24636216	Upstream	maker	gene	.	+	.	ID=tme7p0_01G00755;Name=tme7p0_01G00755;Alias=maker-Chr01_P0-augustus-gene-246.55;Dbxref=InterPro:IPR000648,Pfam:PF01237,Pfam:PF15413;Note=Similar to ORP2A: Oxysterol-binding protein-related protein 2A (Arabidopsis thaliana OX%3D3702)	Chromosome01_Phase0	24571966	24571967	Insertion	106	-54158
30.3298	0.263957	0.318403	0.829005	0.407102	0.69761	tme7p0_01G00755	count_b_vs_a	fec	No ASE	Chromosome01_Phase0	24626125	24636216	Downstream	maker	gene	.	+	.	ID=tme7p0_01G00755;Name=tme7p0_01G00755;Alias=maker-Chr01_P0-augustus-gene-246.55;Dbxref=InterPro:IPR000648,Pfam:PF01237,Pfam:PF15413;Note=Similar to ORP2A: Oxysterol-binding protein-related protein 2A (Arabidopsis thaliana OX%3D3702)	Chromosome01_Phase0	24640061	24640065	Insertion	994	3846
15.015	-0.363266	0.530243	-0.685093	0.493285	0.770401	tme7p0_01G00756	count_b_vs_a	fec	No ASE	Chromosome01_Phase0	24637967	24646320	Upstream	maker	gene	.	-	.	ID=tme7p0_01G00756;Name=tme7p0_01G00756;Alias=maker-Chr01_P0-snap-gene-246.62;Dbxref=InterPro:IPR000109,Pfam:PF00854;Note=Similar to NPF6.3: Protein NRT1/ PTR FAMILY 6.3 (Arabidopsis thaliana OX%3D3702);Ontology_term=GO:0016020,GO:0022857,GO:0055085	Chromosome01_Phase0	24653955	24653962	Insertion	536	-7636
15.015	-0.363266	0.530243	-0.685093	0.493285	0.770401	tme7p0_01G00756	count_b_vs_a	fec	No ASE	Chromosome01_Phase0	24637967	24646320	Downstream	maker	gene	.	-	.	ID=tme7p0_01G00756;Name=tme7p0_01G00756;Alias=maker-Chr01_P0-snap-gene-246.62;Dbxref=InterPro:IPR000109,Pfam:PF00854;Note=Similar to NPF6.3: Protein NRT1/ PTR FAMILY 6.3 (Arabidopsis thaliana OX%3D3702);Ontology_term=GO:0016020,GO:0022857,GO:0055085	Chromosome01_Phase0	24633364	24633364	Insertion	50	4602
33.8775	-1.31473	1.11227	-1.18203	0.237195	0.507082	tme7p0_01G00757	count_b_vs_a	fec	No ASE	Chromosome01_Phase0	24655876	24656475	Upstream	maker	gene	.	-	.	ID=tme7p0_01G00757;Name=tme7p0_01G00757;Alias=maker-Chr01_P0-snap-gene-246.63;Note=Protein of unknown function	Chromosome01_Phase0	26489745	26489746	Insertion	7071	-1833271
33.8775	-1.31473	1.11227	-1.18203	0.237195	0.507082	tme7p0_01G00757	count_b_vs_a	fec	No ASE	Chromosome01_Phase0	24655876	24656475	Downstream	maker	gene	.	-	.	ID=tme7p0_01G00757;Name=tme7p0_01G00757;Alias=maker-Chr01_P0-snap-gene-246.63;Note=Protein of unknown function	Chromosome01_Phase0	24653955	24653962	Insertion	536	1914
845.832	-0.141674	0.868782	-0.163072	0.870461	0.970305	tme7p0_01G00758	count_b_vs_a	fec	No ASE	Chromosome01_Phase0	24660133	24660528	Upstream	maker	gene	.	+	.	ID=tme7p0_01G00758;Name=tme7p0_01G00758;Alias=augustus-Chr01_P0-processed-gene-246.6;Dbxref=InterPro:IPR027923,Pfam:PF14547;Note=Similar to At4g12490: pEARLI1-like lipid transfer protein 2 (Arabidopsis thaliana OX%3D3702)	Chromosome01_Phase0	24653955	24653962	Insertion	536	-6171
845.832	-0.141674	0.868782	-0.163072	0.870461	0.970305	tme7p0_01G00758	count_b_vs_a	fec	No ASE	Chromosome01_Phase0	24660133	24660528	Downstream	maker	gene	.	+	.	ID=tme7p0_01G00758;Name=tme7p0_01G00758;Alias=augustus-Chr01_P0-processed-gene-246.6;Dbxref=InterPro:IPR027923,Pfam:PF14547;Note=Similar to At4g12490: pEARLI1-like lipid transfer protein 2 (Arabidopsis thaliana OX%3D3702)	Chromosome01_Phase0	26489745	26489746	Insertion	7071	1829218
569.538	-3.47873	1.44626	-2.40532	0.0161581	0.0655321	tme7p0_01G00759	count_b_vs_a	fec	No ASE	Chromosome01_Phase0	24664476	24665517	Upstream	maker	gene	.	-	.	ID=tme7p0_01G00759;Name=tme7p0_01G00759;Alias=maker-Chr01_P0-snap-gene-246.64;Dbxref=InterPro:IPR027923,Pfam:PF14547;Note=Similar to TPRP-F1: 36.4 kDa proline-rich protein (Solanum lycopersicum OX%3D4081)	Chromosome01_Phase0	26489745	26489746	Insertion	7071	-1824229
569.538	-3.47873	1.44626	-2.40532	0.0161581	0.0655321	tme7p0_01G00759	count_b_vs_a	fec	No ASE	Chromosome01_Phase0	24664476	24665517	Downstream	maker	gene	.	-	.	ID=tme7p0_01G00759;Name=tme7p0_01G00759;Alias=maker-Chr01_P0-snap-gene-246.64;Dbxref=InterPro:IPR027923,Pfam:PF14547;Note=Similar to TPRP-F1: 36.4 kDa proline-rich protein (Solanum lycopersicum OX%3D4081)	.	-1	-1	.	-1	-1
17.8572	0.120106	3.57573	0.0335891	0.973205	0.991054	tme7p0_01G00763	count_b_vs_a	fec	No ASE	Chromosome01_Phase0	24745715	24747757	Upstream	maker	gene	.	+	.	ID=tme7p0_01G00763;Name=tme7p0_01G00763;Alias=maker-Chr01_P0-snap-gene-247.54;Note=Protein of unknown function	Chromosome01_Phase0	24653955	24653962	Insertion	536	-91753
17.8572	0.120106	3.57573	0.0335891	0.973205	0.991054	tme7p0_01G00763	count_b_vs_a	fec	No ASE	Chromosome01_Phase0	24745715	24747757	Downstream	maker	gene	.	+	.	ID=tme7p0_01G00763;Name=tme7p0_01G00763;Alias=maker-Chr01_P0-snap-gene-247.54;Note=Protein of unknown function	Chromosome01_Phase0	26489745	26489746	Insertion	7071	1741989
96.0525	0.183411	0.170709	1.07441	0.282638	0.565687	tme7p0_01G00764	count_b_vs_a	fec	No ASE	Chromosome01_Phase0	24747773	24754221	Upstream	maker	gene	.	-	.	ID=tme7p0_01G00764;Name=tme7p0_01G00764;Alias=maker-Chr01_P0-augustus-gene-247.52;Dbxref=InterPro:IPR007214,Pfam:PF04073;Note=Protein of unknown function;Ontology_term=GO:0002161	Chromosome01_Phase0	26489745	26489746	Insertion	7071	-1735525
96.0525	0.183411	0.170709	1.07441	0.282638	0.565687	tme7p0_01G00764	count_b_vs_a	fec	No ASE	Chromosome01_Phase0	24747773	24754221	Downstream	maker	gene	.	-	.	ID=tme7p0_01G00764;Name=tme7p0_01G00764;Alias=maker-Chr01_P0-augustus-gene-247.52;Dbxref=InterPro:IPR007214,Pfam:PF04073;Note=Protein of unknown function;Ontology_term=GO:0002161	.	-1	-1	.	-1	-1
4.80673	-5.01114	1.11624	-4.48931	7.14558e-06	5.51933e-05	tme7p0_01G00765	count_b_vs_a	fec	Complete ASE	Chromosome01_Phase0	24759108	24760228	Upstream	maker	gene	.	+	.	ID=tme7p0_01G00765;Name=tme7p0_01G00765;Alias=maker-Chr01_P0-augustus-gene-247.49;Dbxref=InterPro:IPR001236,InterPro:IPR022383,Pfam:PF00056,Pfam:PF02866;Note=Similar to L-lactate dehydrogenase B (Fragment) (Hordeum vulgare OX%3D4513);Ontology_term=GO:0016491,GO:0016616,GO:0055114	Chromosome01_Phase0	24653955	24653962	Insertion	536	-105146
4.80673	-5.01114	1.11624	-4.48931	7.14558e-06	5.51933e-05	tme7p0_01G00765	count_b_vs_a	fec	Complete ASE	Chromosome01_Phase0	24759108	24760228	Downstream	maker	gene	.	+	.	ID=tme7p0_01G00765;Name=tme7p0_01G00765;Alias=maker-Chr01_P0-augustus-gene-247.49;Dbxref=InterPro:IPR001236,InterPro:IPR022383,Pfam:PF00056,Pfam:PF02866;Note=Similar to L-lactate dehydrogenase B (Fragment) (Hordeum vulgare OX%3D4513);Ontology_term=GO:0016491,GO:0016616,GO:0055114	Chromosome01_Phase0	26489745	26489746	Insertion	7071	1729518
88.4954	0.229638	0.230042	0.998244	0.318161	0.60499	tme7p0_01G00766	count_b_vs_a	fec	No ASE	Chromosome01_Phase0	24761605	24764863	Upstream	maker	gene	.	+	.	ID=tme7p0_01G00766;Name=tme7p0_01G00766;Alias=maker-Chr01_P0-augustus-gene-247.50;Note=Similar to At5g47570: NADH dehydrogenase [ubiquinone] 1 beta subcomplex subunit 8%2C mitochondrial (Arabidopsis thaliana OX%3D3702)	Chromosome01_Phase0	24653955	24653962	Insertion	536	-107643
88.4954	0.229638	0.230042	0.998244	0.318161	0.60499	tme7p0_01G00766	count_b_vs_a	fec	No ASE	Chromosome01_Phase0	24761605	24764863	Downstream	maker	gene	.	+	.	ID=tme7p0_01G00766;Name=tme7p0_01G00766;Alias=maker-Chr01_P0-augustus-gene-247.50;Note=Similar to At5g47570: NADH dehydrogenase [ubiquinone] 1 beta subcomplex subunit 8%2C mitochondrial (Arabidopsis thaliana OX%3D3702)	Chromosome01_Phase0	26489745	26489746	Insertion	7071	1724883
113.158	1.23734	1.02483	1.20737	0.227291	0.494132	tme7p0_01G00767	count_b_vs_a	fec	No ASE	Chromosome01_Phase0	24796078	24796684	Upstream	maker	gene	.	+	.	ID=tme7p0_01G00767;Name=tme7p0_01G00767;Alias=augustus-Chr01_P0-processed-gene-248.0;Dbxref=InterPro:IPR027923,Pfam:PF14547;Note=Similar to 14 kDa proline-rich protein DC2.15 (Daucus carota OX%3D4039)	Chromosome01_Phase0	24653955	24653962	Insertion	536	-142116
113.158	1.23734	1.02483	1.20737	0.227291	0.494132	tme7p0_01G00767	count_b_vs_a	fec	No ASE	Chromosome01_Phase0	24796078	24796684	Downstream	maker	gene	.	+	.	ID=tme7p0_01G00767;Name=tme7p0_01G00767;Alias=augustus-Chr01_P0-processed-gene-248.0;Dbxref=InterPro:IPR027923,Pfam:PF14547;Note=Similar to 14 kDa proline-rich protein DC2.15 (Daucus carota OX%3D4039)	Chromosome01_Phase0	26489745	26489746	Insertion	7071	1693062
32.5785	0.361697	0.267058	1.35437	0.175617	0.416319	tme7p0_01G00769	count_b_vs_a	fec	No ASE	Chromosome01_Phase0	24840951	24851508	Upstream	maker	gene	.	+	.	ID=tme7p0_01G00769;Name=tme7p0_01G00769;Alias=maker-Chr01_P0-augustus-gene-248.24;Dbxref=InterPro:IPR002885,Pfam:PF01535,Pfam:PF13041,Pfam:PF13812;Note=Similar to At1g76280: Pentatricopeptide repeat-containing protein At1g76280 (Arabidopsis thaliana OX%3D3702)	Chromosome01_Phase0	24653955	24653962	Insertion	536	-186989
32.5785	0.361697	0.267058	1.35437	0.175617	0.416319	tme7p0_01G00769	count_b_vs_a	fec	No ASE	Chromosome01_Phase0	24840951	24851508	Downstream	maker	gene	.	+	.	ID=tme7p0_01G00769;Name=tme7p0_01G00769;Alias=maker-Chr01_P0-augustus-gene-248.24;Dbxref=InterPro:IPR002885,Pfam:PF01535,Pfam:PF13041,Pfam:PF13812;Note=Similar to At1g76280: Pentatricopeptide repeat-containing protein At1g76280 (Arabidopsis thaliana OX%3D3702)	Chromosome01_Phase0	26489745	26489746	Insertion	7071	1638238
119.623	0.0398673	0.242386	0.164479	0.869354	0.969868	tme7p0_01G00770	count_b_vs_a	fec	No ASE	Chromosome01_Phase0	24852805	24858706	Upstream	maker	gene	.	-	.	ID=tme7p0_01G00770;Name=tme7p0_01G00770;Alias=maker-Chr01_P0-augustus-gene-248.26;Dbxref=InterPro:IPR000535,Pfam:PF00635;Note=Similar to PVA12: Vesicle-associated protein 1-2 (Arabidopsis thaliana OX%3D3702)	Chromosome01_Phase0	26489745	26489746	Insertion	7071	-1631040
119.623	0.0398673	0.242386	0.164479	0.869354	0.969868	tme7p0_01G00770	count_b_vs_a	fec	No ASE	Chromosome01_Phase0	24852805	24858706	Downstream	maker	gene	.	-	.	ID=tme7p0_01G00770;Name=tme7p0_01G00770;Alias=maker-Chr01_P0-augustus-gene-248.26;Dbxref=InterPro:IPR000535,Pfam:PF00635;Note=Similar to PVA12: Vesicle-associated protein 1-2 (Arabidopsis thaliana OX%3D3702)	.	-1	-1	.	-1	-1
8.01001	-2.03142	0.535018	-3.79692	0.000146503	0.000934007	tme7p0_01G00771	count_b_vs_a	fec	Partial ASE	Chromosome01_Phase0	24863510	24866420	Upstream	maker	gene	.	-	.	ID=tme7p0_01G00771;Name=tme7p0_01G00771;Alias=maker-Chr01_P0-augustus-gene-248.27;Dbxref=InterPro:IPR001251,InterPro:IPR011074,Pfam:PF00650,Pfam:PF03765;Note=Similar to SFH11: Phosphatidylinositol/phosphatidylcholine transfer protein SFH11 (Arabidopsis thaliana OX%3D3702)	Chromosome01_Phase0	26489745	26489746	Insertion	7071	-1623326
8.01001	-2.03142	0.535018	-3.79692	0.000146503	0.000934007	tme7p0_01G00771	count_b_vs_a	fec	Partial ASE	Chromosome01_Phase0	24863510	24866420	Downstream	maker	gene	.	-	.	ID=tme7p0_01G00771;Name=tme7p0_01G00771;Alias=maker-Chr01_P0-augustus-gene-248.27;Dbxref=InterPro:IPR001251,InterPro:IPR011074,Pfam:PF00650,Pfam:PF03765;Note=Similar to SFH11: Phosphatidylinositol/phosphatidylcholine transfer protein SFH11 (Arabidopsis thaliana OX%3D3702)	.	-1	-1	.	-1	-1
43.24	0.0339538	0.253151	0.134125	0.893304	0.980364	tme7p0_01G00772	count_b_vs_a	fec	No ASE	Chromosome01_Phase0	24875513	24881481	Upstream	maker	gene	.	+	.	ID=tme7p0_01G00772;Name=tme7p0_01G00772;Alias=maker-Chr01_P0-snap-gene-248.29;Note=Similar to PRMT16: Protein arginine N-methyltransferase 1.6 (Arabidopsis thaliana OX%3D3702)	Chromosome01_Phase0	24653955	24653962	Insertion	536	-221551
43.24	0.0339538	0.253151	0.134125	0.893304	0.980364	tme7p0_01G00772	count_b_vs_a	fec	No ASE	Chromosome01_Phase0	24875513	24881481	Downstream	maker	gene	.	+	.	ID=tme7p0_01G00772;Name=tme7p0_01G00772;Alias=maker-Chr01_P0-snap-gene-248.29;Note=Similar to PRMT16: Protein arginine N-methyltransferase 1.6 (Arabidopsis thaliana OX%3D3702)	Chromosome01_Phase0	26489745	26489746	Insertion	7071	1608265
24.6981	-0.237395	0.323438	-0.733975	0.462964	0.746483	tme7p0_01G00773	count_b_vs_a	fec	No ASE	Chromosome01_Phase0	24882986	24891900	Upstream	maker	gene	.	-	.	ID=tme7p0_01G00773;Name=tme7p0_01G00773;Alias=maker-Chr01_P0-snap-gene-249.31;Dbxref=InterPro:IPR001623,InterPro:IPR024586,Pfam:PF00226,Pfam:PF11875;Note=Similar to ATJ13: Chaperone protein dnaJ 13 (Arabidopsis thaliana OX%3D3702)	Chromosome01_Phase0	26489745	26489746	Insertion	7071	-1597846
24.6981	-0.237395	0.323438	-0.733975	0.462964	0.746483	tme7p0_01G00773	count_b_vs_a	fec	No ASE	Chromosome01_Phase0	24882986	24891900	Downstream	maker	gene	.	-	.	ID=tme7p0_01G00773;Name=tme7p0_01G00773;Alias=maker-Chr01_P0-snap-gene-249.31;Dbxref=InterPro:IPR001623,InterPro:IPR024586,Pfam:PF00226,Pfam:PF11875;Note=Similar to ATJ13: Chaperone protein dnaJ 13 (Arabidopsis thaliana OX%3D3702)	.	-1	-1	.	-1	-1
23.9314	0.321693	0.281552	1.14257	0.253217	0.529622	tme7p0_01G00774	count_b_vs_a	fec	No ASE	Chromosome01_Phase0	24907621	24911357	Upstream	maker	gene	.	-	.	ID=tme7p0_01G00774;Name=tme7p0_01G00774;Alias=maker-Chr01_P0-augustus-gene-249.25;Dbxref=InterPro:IPR006708,Pfam:PF04614;Note=Similar to PEX19-1: Peroxisome biogenesis protein 19-1 (Arabidopsis thaliana OX%3D3702);Ontology_term=GO:0005777	Chromosome01_Phase0	26489745	26489746	Insertion	7071	-1578389
23.9314	0.321693	0.281552	1.14257	0.253217	0.529622	tme7p0_01G00774	count_b_vs_a	fec	No ASE	Chromosome01_Phase0	24907621	24911357	Downstream	maker	gene	.	-	.	ID=tme7p0_01G00774;Name=tme7p0_01G00774;Alias=maker-Chr01_P0-augustus-gene-249.25;Dbxref=InterPro:IPR006708,Pfam:PF04614;Note=Similar to PEX19-1: Peroxisome biogenesis protein 19-1 (Arabidopsis thaliana OX%3D3702);Ontology_term=GO:0005777	.	-1	-1	.	-1	-1
36.4432	-0.0699057	0.252066	-0.277331	0.781526	0.932075	tme7p0_01G00775	count_b_vs_a	fec	No ASE	Chromosome01_Phase0	24912520	24919527	Upstream	maker	gene	.	-	.	ID=tme7p0_01G00775;Name=tme7p0_01G00775;Alias=maker-Chr01_P0-snap-gene-249.33;Dbxref=Pfam:PF12874;Note=Protein of unknown function	Chromosome01_Phase0	26489745	26489746	Insertion	7071	-1570219
36.4432	-0.0699057	0.252066	-0.277331	0.781526	0.932075	tme7p0_01G00775	count_b_vs_a	fec	No ASE	Chromosome01_Phase0	24912520	24919527	Downstream	maker	gene	.	-	.	ID=tme7p0_01G00775;Name=tme7p0_01G00775;Alias=maker-Chr01_P0-snap-gene-249.33;Dbxref=Pfam:PF12874;Note=Protein of unknown function	.	-1	-1	.	-1	-1
41.0144	0.502159	0.251075	2.00003	0.045497	0.153399	tme7p0_01G00776	count_b_vs_a	fec	No ASE	Chromosome01_Phase0	24920587	24937309	Upstream	maker	gene	.	+	.	ID=tme7p0_01G00776;Name=tme7p0_01G00776;Alias=maker-Chr01_P0-augustus-gene-249.23;Dbxref=InterPro:IPR004364,Pfam:PF00152;Note=Similar to SYNO: Asparagine--tRNA ligase%2C chloroplastic/mitochondrial (Arabidopsis thaliana OX%3D3702);Ontology_term=GO:0000166,GO:0004812,GO:0005524,GO:0006418	Chromosome01_Phase0	24653955	24653962	Insertion	536	-266625
41.0144	0.502159	0.251075	2.00003	0.045497	0.153399	tme7p0_01G00776	count_b_vs_a	fec	No ASE	Chromosome01_Phase0	24920587	24937309	Downstream	maker	gene	.	+	.	ID=tme7p0_01G00776;Name=tme7p0_01G00776;Alias=maker-Chr01_P0-augustus-gene-249.23;Dbxref=InterPro:IPR004364,Pfam:PF00152;Note=Similar to SYNO: Asparagine--tRNA ligase%2C chloroplastic/mitochondrial (Arabidopsis thaliana OX%3D3702);Ontology_term=GO:0000166,GO:0004812,GO:0005524,GO:0006418	Chromosome01_Phase0	26489745	26489746	Insertion	7071	1552437
49.0124	0.445204	0.228698	1.94669	0.0515717	0.169454	tme7p0_01G00777	count_b_vs_a	fec	No ASE	Chromosome01_Phase0	24938452	24949949	Upstream	maker	gene	.	-	.	ID=tme7p0_01G00777;Name=tme7p0_01G00777;Alias=maker-Chr01_P0-augustus-gene-249.27;Dbxref=InterPro:IPR024298,InterPro:IPR024340,Pfam:PF12931,Pfam:PF12932;Note=Similar to SEC16B: Protein transport protein SEC16B homolog (Arabidopsis thaliana OX%3D3702)	Chromosome01_Phase0	26489745	26489746	Insertion	7071	-1539797
49.0124	0.445204	0.228698	1.94669	0.0515717	0.169454	tme7p0_01G00777	count_b_vs_a	fec	No ASE	Chromosome01_Phase0	24938452	24949949	Downstream	maker	gene	.	-	.	ID=tme7p0_01G00777;Name=tme7p0_01G00777;Alias=maker-Chr01_P0-augustus-gene-249.27;Dbxref=InterPro:IPR024298,InterPro:IPR024340,Pfam:PF12931,Pfam:PF12932;Note=Similar to SEC16B: Protein transport protein SEC16B homolog (Arabidopsis thaliana OX%3D3702)	.	-1	-1	.	-1	-1
134.462	-0.249003	0.203352	-1.22449	0.220768	0.485537	tme7p0_01G00779	count_b_vs_a	fec	No ASE	Chromosome01_Phase0	24976507	24979473	Upstream	maker	gene	.	-	.	ID=tme7p0_01G00779;Name=tme7p0_01G00779;Alias=maker-Chr01_P0-augustus-gene-249.29;Note=Protein of unknown function	Chromosome01_Phase0	26489745	26489746	Insertion	7071	-1510273
134.462	-0.249003	0.203352	-1.22449	0.220768	0.485537	tme7p0_01G00779	count_b_vs_a	fec	No ASE	Chromosome01_Phase0	24976507	24979473	Downstream	maker	gene	.	-	.	ID=tme7p0_01G00779;Name=tme7p0_01G00779;Alias=maker-Chr01_P0-augustus-gene-249.29;Note=Protein of unknown function	.	-1	-1	.	-1	-1
97.9894	-0.23401	0.149686	-1.56334	0.117973	0.316801	tme7p0_01G00780	count_b_vs_a	fec	No ASE	Chromosome01_Phase0	24986242	24997712	Upstream	maker	gene	.	+	.	ID=tme7p0_01G00780;Name=tme7p0_01G00780;Alias=maker-Chr01_P0-snap-gene-250.36;Dbxref=InterPro:IPR019378,Pfam:PF10250;Note=Similar to OFUT29: O-fucosyltransferase 29 (Arabidopsis thaliana OX%3D3702)	Chromosome01_Phase0	24653955	24653962	Insertion	536	-332280
97.9894	-0.23401	0.149686	-1.56334	0.117973	0.316801	tme7p0_01G00780	count_b_vs_a	fec	No ASE	Chromosome01_Phase0	24986242	24997712	Downstream	maker	gene	.	+	.	ID=tme7p0_01G00780;Name=tme7p0_01G00780;Alias=maker-Chr01_P0-snap-gene-250.36;Dbxref=InterPro:IPR019378,Pfam:PF10250;Note=Similar to OFUT29: O-fucosyltransferase 29 (Arabidopsis thaliana OX%3D3702)	Chromosome01_Phase0	26489745	26489746	Insertion	7071	1492034
182.597	-0.130983	0.168071	-0.779332	0.435784	0.725105	tme7p0_01G00781	count_b_vs_a	fec	No ASE	Chromosome01_Phase0	25000847	25015845	Upstream	maker	gene	.	-	.	ID=tme7p0_01G00781;Name=tme7p0_01G00781;Alias=maker-Chr01_P0-snap-gene-250.41;Dbxref=InterPro:IPR008395,Pfam:PF05641;Note=Protein of unknown function	Chromosome01_Phase0	26489745	26489746	Insertion	7071	-1473901
182.597	-0.130983	0.168071	-0.779332	0.435784	0.725105	tme7p0_01G00781	count_b_vs_a	fec	No ASE	Chromosome01_Phase0	25000847	25015845	Downstream	maker	gene	.	-	.	ID=tme7p0_01G00781;Name=tme7p0_01G00781;Alias=maker-Chr01_P0-snap-gene-250.41;Dbxref=InterPro:IPR008395,Pfam:PF05641;Note=Protein of unknown function	.	-1	-1	.	-1	-1
119.15	0.489557	0.200267	2.44452	0.0145043	0.059755	tme7p0_01G00782	count_b_vs_a	fec	No ASE	Chromosome01_Phase0	25021871	25030015	Upstream	maker	gene	.	-	.	ID=tme7p0_01G00782;Name=tme7p0_01G00782;Alias=maker-Chr01_P0-augustus-gene-250.33;Dbxref=InterPro:IPR006869,InterPro:IPR025757,Pfam:PF04784,Pfam:PF14389;Note=Protein of unknown function	Chromosome01_Phase0	26489745	26489746	Insertion	7071	-1459731
119.15	0.489557	0.200267	2.44452	0.0145043	0.059755	tme7p0_01G00782	count_b_vs_a	fec	No ASE	Chromosome01_Phase0	25021871	25030015	Downstream	maker	gene	.	-	.	ID=tme7p0_01G00782;Name=tme7p0_01G00782;Alias=maker-Chr01_P0-augustus-gene-250.33;Dbxref=InterPro:IPR006869,InterPro:IPR025757,Pfam:PF04784,Pfam:PF14389;Note=Protein of unknown function	.	-1	-1	.	-1	-1
194.49	-2.35569	1.51637	-1.55351	0.120302	0.321538	tme7p0_01G00783	count_b_vs_a	fec	No ASE	Chromosome01_Phase0	25037736	25038985	Upstream	maker	gene	.	+	.	ID=tme7p0_01G00783;Name=tme7p0_01G00783;Alias=maker-Chr01_P0-augustus-gene-250.27;Dbxref=InterPro:IPR000425,Pfam:PF00230;Note=Similar to TIP2-3: Aquaporin TIP2-3 (Arabidopsis thaliana OX%3D3702);Ontology_term=GO:0015267,GO:0016020,GO:0055085	Chromosome01_Phase0	24653955	24653962	Insertion	536	-383774
194.49	-2.35569	1.51637	-1.55351	0.120302	0.321538	tme7p0_01G00783	count_b_vs_a	fec	No ASE	Chromosome01_Phase0	25037736	25038985	Downstream	maker	gene	.	+	.	ID=tme7p0_01G00783;Name=tme7p0_01G00783;Alias=maker-Chr01_P0-augustus-gene-250.27;Dbxref=InterPro:IPR000425,Pfam:PF00230;Note=Similar to TIP2-3: Aquaporin TIP2-3 (Arabidopsis thaliana OX%3D3702);Ontology_term=GO:0015267,GO:0016020,GO:0055085	Chromosome01_Phase0	26489745	26489746	Insertion	7071	1450761
42.598	0.33964	0.267669	1.26888	0.204483	0.461678	tme7p0_01G00784	count_b_vs_a	fec	No ASE	Chromosome01_Phase0	25051374	25054372	Upstream	maker	gene	.	+	.	ID=tme7p0_01G00784;Name=tme7p0_01G00784;Alias=maker-Chr01_P0-augustus-gene-250.28;Dbxref=InterPro:IPR008546,InterPro:IPR013666,Pfam:PF05703,Pfam:PF08458;Note=Similar to VAB: VAN3-binding protein (Arabidopsis thaliana OX%3D3702)	Chromosome01_Phase0	24653955	24653962	Insertion	536	-397412
42.598	0.33964	0.267669	1.26888	0.204483	0.461678	tme7p0_01G00784	count_b_vs_a	fec	No ASE	Chromosome01_Phase0	25051374	25054372	Downstream	maker	gene	.	+	.	ID=tme7p0_01G00784;Name=tme7p0_01G00784;Alias=maker-Chr01_P0-augustus-gene-250.28;Dbxref=InterPro:IPR008546,InterPro:IPR013666,Pfam:PF05703,Pfam:PF08458;Note=Similar to VAB: VAN3-binding protein (Arabidopsis thaliana OX%3D3702)	Chromosome01_Phase0	26489745	26489746	Insertion	7071	1435374
33.5065	-0.014436	0.330936	-0.0436216	0.965206	0.989442	tme7p0_01G00785	count_b_vs_a	fec	No ASE	Chromosome01_Phase0	25055048	25058046	Upstream	maker	gene	.	-	.	ID=tme7p0_01G00785;Name=tme7p0_01G00785;Alias=maker-Chr01_P0-augustus-gene-250.34;Dbxref=InterPro:IPR002376,Pfam:PF00551;Note=Similar to PURU1: Formyltetrahydrofolate deformylase 1%2C mitochondrial (Arabidopsis thaliana OX%3D3702);Ontology_term=GO:0009058,GO:0016742	Chromosome01_Phase0	26489745	26489746	Insertion	7071	-1431700
33.5065	-0.014436	0.330936	-0.0436216	0.965206	0.989442	tme7p0_01G00785	count_b_vs_a	fec	No ASE	Chromosome01_Phase0	25055048	25058046	Downstream	maker	gene	.	-	.	ID=tme7p0_01G00785;Name=tme7p0_01G00785;Alias=maker-Chr01_P0-augustus-gene-250.34;Dbxref=InterPro:IPR002376,Pfam:PF00551;Note=Similar to PURU1: Formyltetrahydrofolate deformylase 1%2C mitochondrial (Arabidopsis thaliana OX%3D3702);Ontology_term=GO:0009058,GO:0016742	.	-1	-1	.	-1	-1
23.1583	0.419713	0.295154	1.42202	0.155022	0.382724	tme7p0_01G00786	count_b_vs_a	fec	No ASE	Chromosome01_Phase0	25060924	25062766	Upstream	maker	gene	.	+	.	ID=tme7p0_01G00786;Name=tme7p0_01G00786;Alias=maker-Chr01_P0-augustus-gene-250.29;Note=Protein of unknown function	Chromosome01_Phase0	24653955	24653962	Insertion	536	-406962
23.1583	0.419713	0.295154	1.42202	0.155022	0.382724	tme7p0_01G00786	count_b_vs_a	fec	No ASE	Chromosome01_Phase0	25060924	25062766	Downstream	maker	gene	.	+	.	ID=tme7p0_01G00786;Name=tme7p0_01G00786;Alias=maker-Chr01_P0-augustus-gene-250.29;Note=Protein of unknown function	Chromosome01_Phase0	26489745	26489746	Insertion	7071	1426980
19.1456	0.59721	0.272814	2.18907	0.0285919	0.105216	tme7p0_01G00787	count_b_vs_a	fec	No ASE	Chromosome01_Phase0	25063027	25072611	Upstream	maker	gene	.	-	.	ID=tme7p0_01G00787;Name=tme7p0_01G00787;Alias=maker-Chr01_P0-augustus-gene-250.35;Dbxref=InterPro:IPR003817,Pfam:PF02666;Note=Similar to PSD1: Phosphatidylserine decarboxylase proenzyme 1%2C mitochondrial (Arabidopsis thaliana OX%3D3702);Ontology_term=GO:0004609,GO:0008654	Chromosome01_Phase0	26489745	26489746	Insertion	7071	-1417135
19.1456	0.59721	0.272814	2.18907	0.0285919	0.105216	tme7p0_01G00787	count_b_vs_a	fec	No ASE	Chromosome01_Phase0	25063027	25072611	Downstream	maker	gene	.	-	.	ID=tme7p0_01G00787;Name=tme7p0_01G00787;Alias=maker-Chr01_P0-augustus-gene-250.35;Dbxref=InterPro:IPR003817,Pfam:PF02666;Note=Similar to PSD1: Phosphatidylserine decarboxylase proenzyme 1%2C mitochondrial (Arabidopsis thaliana OX%3D3702);Ontology_term=GO:0004609,GO:0008654	.	-1	-1	.	-1	-1
59.8093	-0.0131198	0.217466	-0.0603304	0.951892	0.985644	tme7p0_01G00788	count_b_vs_a	fec	No ASE	Chromosome01_Phase0	25072826	25076421	Upstream	maker	gene	.	+	.	ID=tme7p0_01G00788;Name=tme7p0_01G00788;Alias=maker-Chr01_P0-augustus-gene-250.30;Dbxref=InterPro:IPR000683,InterPro:IPR004104,Pfam:PF01408,Pfam:PF02894;Note=Similar to iolG: Myo-inositol 2-dehydrogenase (Thermotoga maritima (strain ATCC 43589 / MSB8 / DSM 3109 / JCM 10099) OX%3D243274);Ontology_term=GO:0016491,GO:0055114	Chromosome01_Phase0	24653955	24653962	Insertion	536	-418864
59.8093	-0.0131198	0.217466	-0.0603304	0.951892	0.985644	tme7p0_01G00788	count_b_vs_a	fec	No ASE	Chromosome01_Phase0	25072826	25076421	Downstream	maker	gene	.	+	.	ID=tme7p0_01G00788;Name=tme7p0_01G00788;Alias=maker-Chr01_P0-augustus-gene-250.30;Dbxref=InterPro:IPR000683,InterPro:IPR004104,Pfam:PF01408,Pfam:PF02894;Note=Similar to iolG: Myo-inositol 2-dehydrogenase (Thermotoga maritima (strain ATCC 43589 / MSB8 / DSM 3109 / JCM 10099) OX%3D243274);Ontology_term=GO:0016491,GO:0055114	Chromosome01_Phase0	26489745	26489746	Insertion	7071	1413325
7.79216	-0.66021	0.399065	-1.65439	0.0980484	0.277449	tme7p0_01G00789	count_b_vs_a	fec	No ASE	Chromosome01_Phase0	25077081	25092504	Upstream	maker	gene	.	+	.	ID=tme7p0_01G00789;Name=tme7p0_01G00789;Alias=maker-Chr01_P0-snap-gene-251.37;Dbxref=InterPro:IPR000432,InterPro:IPR007696,InterPro:IPR007861,Pfam:PF00488,Pfam:PF05190,Pfam:PF05192;Note=Similar to MSH4: DNA mismatch repair protein MSH4 (Arabidopsis thaliana OX%3D3702);Ontology_term=GO:0005524,GO:0006298,GO:0030983	Chromosome01_Phase0	24653955	24653962	Insertion	536	-423119
7.79216	-0.66021	0.399065	-1.65439	0.0980484	0.277449	tme7p0_01G00789	count_b_vs_a	fec	No ASE	Chromosome01_Phase0	25077081	25092504	Downstream	maker	gene	.	+	.	ID=tme7p0_01G00789;Name=tme7p0_01G00789;Alias=maker-Chr01_P0-snap-gene-251.37;Dbxref=InterPro:IPR000432,InterPro:IPR007696,InterPro:IPR007861,Pfam:PF00488,Pfam:PF05190,Pfam:PF05192;Note=Similar to MSH4: DNA mismatch repair protein MSH4 (Arabidopsis thaliana OX%3D3702);Ontology_term=GO:0005524,GO:0006298,GO:0030983	Chromosome01_Phase0	26489745	26489746	Insertion	7071	1397242
1004.42	0.668347	0.27656	2.41664	0.0156643	0.0637635	tme7p0_01G00790	count_b_vs_a	fec	No ASE	Chromosome01_Phase0	25092623	25095414	Upstream	maker	gene	.	-	.	ID=tme7p0_01G00790;Name=tme7p0_01G00790;Alias=maker-Chr01_P0-snap-gene-251.39;Dbxref=InterPro:IPR000439,Pfam:PF00827;Note=Similar to RPL15: 60S ribosomal protein L15 (Petunia hybrida OX%3D4102);Ontology_term=GO:0003735,GO:0005840,GO:0006412	Chromosome01_Phase0	26489745	26489746	Insertion	7071	-1394332
1004.42	0.668347	0.27656	2.41664	0.0156643	0.0637635	tme7p0_01G00790	count_b_vs_a	fec	No ASE	Chromosome01_Phase0	25092623	25095414	Downstream	maker	gene	.	-	.	ID=tme7p0_01G00790;Name=tme7p0_01G00790;Alias=maker-Chr01_P0-snap-gene-251.39;Dbxref=InterPro:IPR000439,Pfam:PF00827;Note=Similar to RPL15: 60S ribosomal protein L15 (Petunia hybrida OX%3D4102);Ontology_term=GO:0003735,GO:0005840,GO:0006412	.	-1	-1	.	-1	-1
34.4383	1.41519	0.291744	4.85079	1.22969e-06	1.03457e-05	tme7p0_01G00791	count_b_vs_a	fec	Partial ASE	Chromosome01_Phase0	25099530	25106961	Upstream	maker	gene	.	-	.	ID=tme7p0_01G00791;Name=tme7p0_01G00791;Alias=augustus-Chr01_P0-processed-gene-251.9;Note=Similar to PQT3: E3 ubiquitin ligase PARAQUAT TOLERANCE 3 (Arabidopsis thaliana OX%3D3702)	Chromosome01_Phase0	26489745	26489746	Insertion	7071	-1382785
34.4383	1.41519	0.291744	4.85079	1.22969e-06	1.03457e-05	tme7p0_01G00791	count_b_vs_a	fec	Partial ASE	Chromosome01_Phase0	25099530	25106961	Downstream	maker	gene	.	-	.	ID=tme7p0_01G00791;Name=tme7p0_01G00791;Alias=augustus-Chr01_P0-processed-gene-251.9;Note=Similar to PQT3: E3 ubiquitin ligase PARAQUAT TOLERANCE 3 (Arabidopsis thaliana OX%3D3702)	.	-1	-1	.	-1	-1
79.1137	0.185989	0.270059	0.688699	0.491013	0.769828	tme7p0_01G00794	count_b_vs_a	fec	No ASE	Chromosome01_Phase0	25147318	25152899	Upstream	maker	gene	.	-	.	ID=tme7p0_01G00794;Name=tme7p0_01G00794;Alias=maker-Chr01_P0-snap-gene-251.42;Dbxref=InterPro:IPR024129,Pfam:PF14724;Note=Protein of unknown function;Ontology_term=GO:0050290	Chromosome01_Phase0	26489745	26489746	Insertion	7071	-1336847
79.1137	0.185989	0.270059	0.688699	0.491013	0.769828	tme7p0_01G00794	count_b_vs_a	fec	No ASE	Chromosome01_Phase0	25147318	25152899	Downstream	maker	gene	.	-	.	ID=tme7p0_01G00794;Name=tme7p0_01G00794;Alias=maker-Chr01_P0-snap-gene-251.42;Dbxref=InterPro:IPR024129,Pfam:PF14724;Note=Protein of unknown function;Ontology_term=GO:0050290	.	-1	-1	.	-1	-1
3.35242	1.19277	3.94267	0.302528	0.76225	0.922199	tme7p0_01G00796	count_b_vs_a	fec	No ASE	Chromosome01_Phase0	25196040	25197507	Upstream	maker	gene	.	-	.	ID=tme7p0_01G00796;Name=tme7p0_01G00796;Alias=maker-Chr01_P0-augustus-gene-252.31;Note=Protein of unknown function	Chromosome01_Phase0	26489745	26489746	Insertion	7071	-1292239
3.35242	1.19277	3.94267	0.302528	0.76225	0.922199	tme7p0_01G00796	count_b_vs_a	fec	No ASE	Chromosome01_Phase0	25196040	25197507	Downstream	maker	gene	.	-	.	ID=tme7p0_01G00796;Name=tme7p0_01G00796;Alias=maker-Chr01_P0-augustus-gene-252.31;Note=Protein of unknown function	.	-1	-1	.	-1	-1
116.691	-0.447934	0.739162	-0.606002	0.544513	0.801502	tme7p0_01G00797	count_b_vs_a	fec	No ASE	Chromosome01_Phase0	25197706	25200289	Upstream	maker	gene	.	-	.	ID=tme7p0_01G00797;Name=tme7p0_01G00797;Alias=maker-Chr01_P0-augustus-gene-252.32;Dbxref=InterPro:IPR013149,InterPro:IPR013154,Pfam:PF00107,Pfam:PF08240;Note=Similar to ADH: Alcohol dehydrogenase (Malus domestica OX%3D3750);Ontology_term=GO:0055114	Chromosome01_Phase0	26489745	26489746	Insertion	7071	-1289457
116.691	-0.447934	0.739162	-0.606002	0.544513	0.801502	tme7p0_01G00797	count_b_vs_a	fec	No ASE	Chromosome01_Phase0	25197706	25200289	Downstream	maker	gene	.	-	.	ID=tme7p0_01G00797;Name=tme7p0_01G00797;Alias=maker-Chr01_P0-augustus-gene-252.32;Dbxref=InterPro:IPR013149,InterPro:IPR013154,Pfam:PF00107,Pfam:PF08240;Note=Similar to ADH: Alcohol dehydrogenase (Malus domestica OX%3D3750);Ontology_term=GO:0055114	.	-1	-1	.	-1	-1
201.104	0.104476	0.202312	0.51641	0.605568	0.842799	tme7p0_01G00798	count_b_vs_a	fec	No ASE	Chromosome01_Phase0	25202602	25211830	Upstream	maker	gene	.	-	.	ID=tme7p0_01G00798;Name=tme7p0_01G00798;Alias=maker-Chr01_P0-augustus-gene-252.33;Dbxref=InterPro:IPR002655,InterPro:IPR006091,InterPro:IPR029320,Pfam:PF01756,Pfam:PF02770,Pfam:PF14749;Note=Similar to ACX1: Peroxisomal acyl-coenzyme A oxidase 1 (Arabidopsis thaliana OX%3D3702);Ontology_term=GO:0003997,GO:0005777,GO:0006635,GO:0016627,GO:0055114	Chromosome01_Phase0	26489745	26489746	Insertion	7071	-1277916
201.104	0.104476	0.202312	0.51641	0.605568	0.842799	tme7p0_01G00798	count_b_vs_a	fec	No ASE	Chromosome01_Phase0	25202602	25211830	Downstream	maker	gene	.	-	.	ID=tme7p0_01G00798;Name=tme7p0_01G00798;Alias=maker-Chr01_P0-augustus-gene-252.33;Dbxref=InterPro:IPR002655,InterPro:IPR006091,InterPro:IPR029320,Pfam:PF01756,Pfam:PF02770,Pfam:PF14749;Note=Similar to ACX1: Peroxisomal acyl-coenzyme A oxidase 1 (Arabidopsis thaliana OX%3D3702);Ontology_term=GO:0003997,GO:0005777,GO:0006635,GO:0016627,GO:0055114	.	-1	-1	.	-1	-1
22.2437	-1.38597	0.327674	-4.22973	2.33971e-05	0.000169241	tme7p0_01G00799	count_b_vs_a	fec	Partial ASE	Chromosome01_Phase0	25220843	25224068	Upstream	maker	gene	.	-	.	ID=tme7p0_01G00799;Name=tme7p0_01G00799;Alias=maker-Chr01_P0-augustus-gene-252.34;Note=Similar to OFUT30: O-fucosyltransferase 30 (Arabidopsis thaliana OX%3D3702)	Chromosome01_Phase0	26489745	26489746	Insertion	7071	-1265678
22.2437	-1.38597	0.327674	-4.22973	2.33971e-05	0.000169241	tme7p0_01G00799	count_b_vs_a	fec	Partial ASE	Chromosome01_Phase0	25220843	25224068	Downstream	maker	gene	.	-	.	ID=tme7p0_01G00799;Name=tme7p0_01G00799;Alias=maker-Chr01_P0-augustus-gene-252.34;Note=Similar to OFUT30: O-fucosyltransferase 30 (Arabidopsis thaliana OX%3D3702)	.	-1	-1	.	-1	-1
279.11	0.280292	0.471459	0.594521	0.552164	0.807021	tme7p0_01G00800	count_b_vs_a	fec	No ASE	Chromosome01_Phase0	25224180	25228983	Upstream	maker	gene	.	-	.	ID=tme7p0_01G00800;Name=tme7p0_01G00800;Alias=maker-Chr01_P0-snap-gene-252.45;Dbxref=InterPro:IPR001005,Pfam:PF00249;Note=Similar to KUA1: Transcription factor KUA1 (Arabidopsis thaliana OX%3D3702)	Chromosome01_Phase0	26489745	26489746	Insertion	7071	-1260763
279.11	0.280292	0.471459	0.594521	0.552164	0.807021	tme7p0_01G00800	count_b_vs_a	fec	No ASE	Chromosome01_Phase0	25224180	25228983	Downstream	maker	gene	.	-	.	ID=tme7p0_01G00800;Name=tme7p0_01G00800;Alias=maker-Chr01_P0-snap-gene-252.45;Dbxref=InterPro:IPR001005,Pfam:PF00249;Note=Similar to KUA1: Transcription factor KUA1 (Arabidopsis thaliana OX%3D3702)	.	-1	-1	.	-1	-1
26.1514	-0.518575	0.264981	-1.95703	0.0503443	0.166197	tme7p0_01G00801	count_b_vs_a	fec	No ASE	Chromosome01_Phase0	25235456	25244729	Upstream	maker	gene	.	-	.	ID=tme7p0_01G00801;Name=tme7p0_01G00801;Alias=maker-Chr01_P0-augustus-gene-252.36;Dbxref=InterPro:IPR005123,InterPro:IPR026992,Pfam:PF03171,Pfam:PF14226;Note=Similar to hxnY: 2-oxoglutarate-Fe(II) type oxidoreductase hxnY (Emericella nidulans (strain FGSC A4 / ATCC 38163 / CBS 112.46 / NRRL 194 / M139) OX%3D227321);Ontology_term=GO:0016491,GO:0055114	Chromosome01_Phase0	26489745	26489746	Insertion	7071	-1245017
26.1514	-0.518575	0.264981	-1.95703	0.0503443	0.166197	tme7p0_01G00801	count_b_vs_a	fec	No ASE	Chromosome01_Phase0	25235456	25244729	Downstream	maker	gene	.	-	.	ID=tme7p0_01G00801;Name=tme7p0_01G00801;Alias=maker-Chr01_P0-augustus-gene-252.36;Dbxref=InterPro:IPR005123,InterPro:IPR026992,Pfam:PF03171,Pfam:PF14226;Note=Similar to hxnY: 2-oxoglutarate-Fe(II) type oxidoreductase hxnY (Emericella nidulans (strain FGSC A4 / ATCC 38163 / CBS 112.46 / NRRL 194 / M139) OX%3D227321);Ontology_term=GO:0016491,GO:0055114	.	-1	-1	.	-1	-1
116.952	0.283882	0.189132	1.50097	0.133363	0.345687	tme7p0_01G00802	count_b_vs_a	fec	No ASE	Chromosome01_Phase0	25246814	25254478	Upstream	maker	gene	.	-	.	ID=tme7p0_01G00802;Name=tme7p0_01G00802;Alias=maker-Chr01_P0-augustus-gene-252.37;Dbxref=InterPro:IPR025151,Pfam:PF13934;Note=Similar to HOS1: E3 ubiquitin-protein ligase HOS1 (Arabidopsis thaliana OX%3D3702)	Chromosome01_Phase0	26489745	26489746	Insertion	7071	-1235268
116.952	0.283882	0.189132	1.50097	0.133363	0.345687	tme7p0_01G00802	count_b_vs_a	fec	No ASE	Chromosome01_Phase0	25246814	25254478	Downstream	maker	gene	.	-	.	ID=tme7p0_01G00802;Name=tme7p0_01G00802;Alias=maker-Chr01_P0-augustus-gene-252.37;Dbxref=InterPro:IPR025151,Pfam:PF13934;Note=Similar to HOS1: E3 ubiquitin-protein ligase HOS1 (Arabidopsis thaliana OX%3D3702)	.	-1	-1	.	-1	-1
51.598	0.522907	0.25091	2.08404	0.0371567	0.130188	tme7p0_01G00803	count_b_vs_a	fec	No ASE	Chromosome01_Phase0	25257989	25262247	Upstream	maker	gene	.	+	.	ID=tme7p0_01G00803;Name=tme7p0_01G00803;Alias=maker-Chr01_P0-augustus-gene-252.28;Dbxref=InterPro:IPR012438,Pfam:PF07797;Note=Protein of unknown function	Chromosome01_Phase0	24653955	24653962	Insertion	536	-604027
51.598	0.522907	0.25091	2.08404	0.0371567	0.130188	tme7p0_01G00803	count_b_vs_a	fec	No ASE	Chromosome01_Phase0	25257989	25262247	Downstream	maker	gene	.	+	.	ID=tme7p0_01G00803;Name=tme7p0_01G00803;Alias=maker-Chr01_P0-augustus-gene-252.28;Dbxref=InterPro:IPR012438,Pfam:PF07797;Note=Protein of unknown function	Chromosome01_Phase0	26489745	26489746	Insertion	7071	1227499
80.7613	-0.935791	0.906351	-1.03248	0.301846	0.587599	tme7p0_01G00804	count_b_vs_a	fec	No ASE	Chromosome01_Phase0	25273209	25275381	Upstream	maker	gene	.	+	.	ID=tme7p0_01G00804;Name=tme7p0_01G00804;Alias=maker-Chr01_P0-snap-gene-252.40;Dbxref=InterPro:IPR001356,InterPro:IPR003106,InterPro:IPR006712,Pfam:PF00046,Pfam:PF02183,Pfam:PF04618;Note=Similar to HAT4: Homeobox-leucine zipper protein HAT4 (Arabidopsis thaliana OX%3D3702);Ontology_term=GO:0003677,GO:0003700,GO:0005634,GO:0006355,GO:0043565	Chromosome01_Phase0	24653955	24653962	Insertion	536	-619247
80.7613	-0.935791	0.906351	-1.03248	0.301846	0.587599	tme7p0_01G00804	count_b_vs_a	fec	No ASE	Chromosome01_Phase0	25273209	25275381	Downstream	maker	gene	.	+	.	ID=tme7p0_01G00804;Name=tme7p0_01G00804;Alias=maker-Chr01_P0-snap-gene-252.40;Dbxref=InterPro:IPR001356,InterPro:IPR003106,InterPro:IPR006712,Pfam:PF00046,Pfam:PF02183,Pfam:PF04618;Note=Similar to HAT4: Homeobox-leucine zipper protein HAT4 (Arabidopsis thaliana OX%3D3702);Ontology_term=GO:0003677,GO:0003700,GO:0005634,GO:0006355,GO:0043565	Chromosome01_Phase0	26489745	26489746	Insertion	7071	1214365
327.01	0.788801	0.185958	4.24183	2.21708e-05	0.0001609	tme7p0_01G00805	count_b_vs_a	fec	Partial ASE	Chromosome01_Phase0	25280949	25285112	Upstream	maker	gene	.	+	.	ID=tme7p0_01G00805;Name=tme7p0_01G00805;Alias=maker-Chr01_P0-augustus-gene-252.30;Dbxref=InterPro:IPR000340,Pfam:PF00782;Note=Similar to PTPMT1: Phosphatidylglycerophosphate phosphatase PTPMT1 (Arabidopsis thaliana OX%3D3702);Ontology_term=GO:0008138,GO:0016311	Chromosome01_Phase0	24653955	24653962	Insertion	536	-626987
327.01	0.788801	0.185958	4.24183	2.21708e-05	0.0001609	tme7p0_01G00805	count_b_vs_a	fec	Partial ASE	Chromosome01_Phase0	25280949	25285112	Downstream	maker	gene	.	+	.	ID=tme7p0_01G00805;Name=tme7p0_01G00805;Alias=maker-Chr01_P0-augustus-gene-252.30;Dbxref=InterPro:IPR000340,Pfam:PF00782;Note=Similar to PTPMT1: Phosphatidylglycerophosphate phosphatase PTPMT1 (Arabidopsis thaliana OX%3D3702);Ontology_term=GO:0008138,GO:0016311	Chromosome01_Phase0	26489745	26489746	Insertion	7071	1204634
277.135	0.906142	0.185643	4.8811	1.05495e-06	8.93423e-06	tme7p0_01G00806	count_b_vs_a	fec	Partial ASE	Chromosome01_Phase0	25283434	25289324	Upstream	maker	gene	.	-	.	ID=tme7p0_01G00806;Name=tme7p0_01G00806;Alias=maker-Chr01_P0-augustus-gene-252.38;Dbxref=InterPro:IPR002472,Pfam:PF02089;Note=Similar to ppt-1: Palmitoyl-protein thioesterase 1 (Caenorhabditis elegans OX%3D6239);Ontology_term=GO:0098599	Chromosome01_Phase0	26489745	26489746	Insertion	7071	-1200422
277.135	0.906142	0.185643	4.8811	1.05495e-06	8.93423e-06	tme7p0_01G00806	count_b_vs_a	fec	Partial ASE	Chromosome01_Phase0	25283434	25289324	Downstream	maker	gene	.	-	.	ID=tme7p0_01G00806;Name=tme7p0_01G00806;Alias=maker-Chr01_P0-augustus-gene-252.38;Dbxref=InterPro:IPR002472,Pfam:PF02089;Note=Similar to ppt-1: Palmitoyl-protein thioesterase 1 (Caenorhabditis elegans OX%3D6239);Ontology_term=GO:0098599	.	-1	-1	.	-1	-1
34.8453	-0.273899	0.322055	-0.850475	0.395061	0.685769	tme7p0_01G00807	count_b_vs_a	fec	No ASE	Chromosome01_Phase0	25293629	25301157	Upstream	maker	gene	.	-	.	ID=tme7p0_01G00807;Name=tme7p0_01G00807;Alias=maker-Chr01_P0-augustus-gene-253.27;Dbxref=InterPro:IPR008580,Pfam:PF05903;Note=Similar to At4g17486: DeSI-like protein At4g17486 (Arabidopsis thaliana OX%3D3702)	Chromosome01_Phase0	26489745	26489746	Insertion	7071	-1188589
34.8453	-0.273899	0.322055	-0.850475	0.395061	0.685769	tme7p0_01G00807	count_b_vs_a	fec	No ASE	Chromosome01_Phase0	25293629	25301157	Downstream	maker	gene	.	-	.	ID=tme7p0_01G00807;Name=tme7p0_01G00807;Alias=maker-Chr01_P0-augustus-gene-253.27;Dbxref=InterPro:IPR008580,Pfam:PF05903;Note=Similar to At4g17486: DeSI-like protein At4g17486 (Arabidopsis thaliana OX%3D3702)	.	-1	-1	.	-1	-1
4.83673	1.41943	1.2788	1.10997	0.267012	0.547452	tme7p0_01G00808	count_b_vs_a	fec	No ASE	Chromosome01_Phase0	25302752	25308828	Upstream	maker	gene	.	-	.	ID=tme7p0_01G00808;Name=tme7p0_01G00808;Alias=maker-Chr01_P0-augustus-gene-253.28;Dbxref=InterPro:IPR004014,Pfam:PF00122,Pfam:PF00690,Pfam:PF00702;Note=Similar to LHA1: Plasma membrane ATPase 1 (Solanum lycopersicum OX%3D4081)	Chromosome01_Phase0	26489745	26489746	Insertion	7071	-1180918
4.83673	1.41943	1.2788	1.10997	0.267012	0.547452	tme7p0_01G00808	count_b_vs_a	fec	No ASE	Chromosome01_Phase0	25302752	25308828	Downstream	maker	gene	.	-	.	ID=tme7p0_01G00808;Name=tme7p0_01G00808;Alias=maker-Chr01_P0-augustus-gene-253.28;Dbxref=InterPro:IPR004014,Pfam:PF00122,Pfam:PF00690,Pfam:PF00702;Note=Similar to LHA1: Plasma membrane ATPase 1 (Solanum lycopersicum OX%3D4081)	.	-1	-1	.	-1	-1
12.4307	-1.03657	0.529048	-1.95932	0.0500756	0.165458	tme7p0_01G00809	count_b_vs_a	fec	No ASE	Chromosome01_Phase0	25319879	25324562	Upstream	maker	gene	.	-	.	ID=tme7p0_01G00809;Name=tme7p0_01G00809;Alias=augustus-Chr01_P0-processed-gene-253.8;Dbxref=InterPro:IPR001471,Pfam:PF00847;Note=Similar to ERF5: Ethylene-responsive transcription factor 5 (Arabidopsis thaliana OX%3D3702);Ontology_term=GO:0003700,GO:0006355	Chromosome01_Phase0	26489745	26489746	Insertion	7071	-1165184
12.4307	-1.03657	0.529048	-1.95932	0.0500756	0.165458	tme7p0_01G00809	count_b_vs_a	fec	No ASE	Chromosome01_Phase0	25319879	25324562	Downstream	maker	gene	.	-	.	ID=tme7p0_01G00809;Name=tme7p0_01G00809;Alias=augustus-Chr01_P0-processed-gene-253.8;Dbxref=InterPro:IPR001471,Pfam:PF00847;Note=Similar to ERF5: Ethylene-responsive transcription factor 5 (Arabidopsis thaliana OX%3D3702);Ontology_term=GO:0003700,GO:0006355	.	-1	-1	.	-1	-1
77.7517	0.114486	0.607367	0.188496	0.850488	0.962124	tme7p0_01G00810	count_b_vs_a	fec	No ASE	Chromosome01_Phase0	25336589	25337458	Upstream	maker	gene	.	+	.	ID=tme7p0_01G00810;Name=tme7p0_01G00810;Alias=augustus-Chr01_P0-processed-gene-253.1;Dbxref=InterPro:IPR001471,Pfam:PF00847;Note=Similar to ERF2: Ethylene-responsive transcription factor 2 (Nicotiana tabacum OX%3D4097);Ontology_term=GO:0003700,GO:0006355	Chromosome01_Phase0	24653955	24653962	Insertion	536	-682627
77.7517	0.114486	0.607367	0.188496	0.850488	0.962124	tme7p0_01G00810	count_b_vs_a	fec	No ASE	Chromosome01_Phase0	25336589	25337458	Downstream	maker	gene	.	+	.	ID=tme7p0_01G00810;Name=tme7p0_01G00810;Alias=augustus-Chr01_P0-processed-gene-253.1;Dbxref=InterPro:IPR001471,Pfam:PF00847;Note=Similar to ERF2: Ethylene-responsive transcription factor 2 (Nicotiana tabacum OX%3D4097);Ontology_term=GO:0003700,GO:0006355	Chromosome01_Phase0	26489745	26489746	Insertion	7071	1152288
7.93027	0.392418	0.355486	1.10389	0.26964	0.550124	tme7p0_01G00812	count_b_vs_a	fec	No ASE	Chromosome01_Phase0	25368308	25369773	Upstream	maker	gene	.	+	.	ID=tme7p0_01G00812;Name=tme7p0_01G00812;Alias=snap-Chr01_P0-processed-gene-253.15;Dbxref=InterPro:IPR000719,Pfam:PF00069;Note=Similar to LECRK1: G-type lectin S-receptor-like serine/threonine-protein kinase LECRK1 (Oryza sativa subsp. japonica OX%3D39947);Ontology_term=GO:0004672,GO:0005524,GO:0006468	Chromosome01_Phase0	24653955	24653962	Insertion	536	-714346
7.93027	0.392418	0.355486	1.10389	0.26964	0.550124	tme7p0_01G00812	count_b_vs_a	fec	No ASE	Chromosome01_Phase0	25368308	25369773	Downstream	maker	gene	.	+	.	ID=tme7p0_01G00812;Name=tme7p0_01G00812;Alias=snap-Chr01_P0-processed-gene-253.15;Dbxref=InterPro:IPR000719,Pfam:PF00069;Note=Similar to LECRK1: G-type lectin S-receptor-like serine/threonine-protein kinase LECRK1 (Oryza sativa subsp. japonica OX%3D39947);Ontology_term=GO:0004672,GO:0005524,GO:0006468	Chromosome01_Phase0	26489745	26489746	Insertion	7071	1119973
81.4354	-0.0308437	0.269734	-0.114348	0.908962	0.985644	tme7p0_01G00813	count_b_vs_a	fec	No ASE	Chromosome01_Phase0	25370614	25375413	Upstream	maker	gene	.	-	.	ID=tme7p0_01G00813;Name=tme7p0_01G00813;Alias=maker-Chr01_P0-augustus-gene-253.29;Dbxref=InterPro:IPR001578,Pfam:PF01088;Note=Similar to UCH3: Ubiquitin carboxyl-terminal hydrolase 3 (Arabidopsis thaliana OX%3D3702);Ontology_term=GO:0004843,GO:0005622,GO:0006511	Chromosome01_Phase0	26489745	26489746	Insertion	7071	-1114333
81.4354	-0.0308437	0.269734	-0.114348	0.908962	0.985644	tme7p0_01G00813	count_b_vs_a	fec	No ASE	Chromosome01_Phase0	25370614	25375413	Downstream	maker	gene	.	-	.	ID=tme7p0_01G00813;Name=tme7p0_01G00813;Alias=maker-Chr01_P0-augustus-gene-253.29;Dbxref=InterPro:IPR001578,Pfam:PF01088;Note=Similar to UCH3: Ubiquitin carboxyl-terminal hydrolase 3 (Arabidopsis thaliana OX%3D3702);Ontology_term=GO:0004843,GO:0005622,GO:0006511	.	-1	-1	.	-1	-1
29.4035	-0.00865412	0.330696	-0.0261694	0.979122	0.992946	tme7p0_01G00814	count_b_vs_a	fec	No ASE	Chromosome01_Phase0	25379519	25383705	Upstream	maker	gene	.	-	.	ID=tme7p0_01G00814;Name=tme7p0_01G00814;Alias=maker-Chr01_P0-augustus-gene-254.41;Dbxref=InterPro:IPR001753,Pfam:PF00378;Note=Similar to At4g16800: Probable enoyl-CoA hydratase 2%2C mitochondrial (Arabidopsis thaliana OX%3D3702);Ontology_term=GO:0003824	Chromosome01_Phase0	26489745	26489746	Insertion	7071	-1106041
29.4035	-0.00865412	0.330696	-0.0261694	0.979122	0.992946	tme7p0_01G00814	count_b_vs_a	fec	No ASE	Chromosome01_Phase0	25379519	25383705	Downstream	maker	gene	.	-	.	ID=tme7p0_01G00814;Name=tme7p0_01G00814;Alias=maker-Chr01_P0-augustus-gene-254.41;Dbxref=InterPro:IPR001753,Pfam:PF00378;Note=Similar to At4g16800: Probable enoyl-CoA hydratase 2%2C mitochondrial (Arabidopsis thaliana OX%3D3702);Ontology_term=GO:0003824	.	-1	-1	.	-1	-1
38.9245	0.0361209	0.328048	0.110108	0.912323	0.985644	tme7p0_01G00815	count_b_vs_a	fec	No ASE	Chromosome01_Phase0	25385807	25393674	Upstream	maker	gene	.	-	.	ID=tme7p0_01G00815;Name=tme7p0_01G00815;Alias=maker-Chr01_P0-snap-gene-254.54;Dbxref=InterPro:IPR019135,Pfam:PF09733;Note=Similar to EMF2B: Polycomb group protein EMF2B (Oryza sativa subsp. japonica OX%3D39947)	Chromosome01_Phase0	26489745	26489746	Insertion	7071	-1096072
38.9245	0.0361209	0.328048	0.110108	0.912323	0.985644	tme7p0_01G00815	count_b_vs_a	fec	No ASE	Chromosome01_Phase0	25385807	25393674	Downstream	maker	gene	.	-	.	ID=tme7p0_01G00815;Name=tme7p0_01G00815;Alias=maker-Chr01_P0-snap-gene-254.54;Dbxref=InterPro:IPR019135,Pfam:PF09733;Note=Similar to EMF2B: Polycomb group protein EMF2B (Oryza sativa subsp. japonica OX%3D39947)	.	-1	-1	.	-1	-1
400.474	-0.142015	0.271482	-0.52311	0.600898	0.839063	tme7p0_01G00817	count_b_vs_a	fec	No ASE	Chromosome01_Phase0	25411681	25419197	Upstream	maker	gene	.	+	.	ID=tme7p0_01G00817;Name=tme7p0_01G00817;Alias=maker-Chr01_P0-augustus-gene-254.34;Dbxref=InterPro:IPR006861,InterPro:IPR019084,Pfam:PF04774,Pfam:PF09598;Note=Similar to RGGB: RGG repeats nuclear RNA binding protein B (Arabidopsis thaliana OX%3D3702)	Chromosome01_Phase0	24653955	24653962	Insertion	536	-757719
400.474	-0.142015	0.271482	-0.52311	0.600898	0.839063	tme7p0_01G00817	count_b_vs_a	fec	No ASE	Chromosome01_Phase0	25411681	25419197	Downstream	maker	gene	.	+	.	ID=tme7p0_01G00817;Name=tme7p0_01G00817;Alias=maker-Chr01_P0-augustus-gene-254.34;Dbxref=InterPro:IPR006861,InterPro:IPR019084,Pfam:PF04774,Pfam:PF09598;Note=Similar to RGGB: RGG repeats nuclear RNA binding protein B (Arabidopsis thaliana OX%3D3702)	Chromosome01_Phase0	26489745	26489746	Insertion	7071	1070549
109.853	-2.84908	0.262977	-10.834	2.37654e-27	2.48502e-25	tme7p0_01G00818	count_b_vs_a	fec	Partial ASE	Chromosome01_Phase0	25419849	25423064	Upstream	maker	gene	.	-	.	ID=tme7p0_01G00818;Name=tme7p0_01G00818;Alias=maker-Chr01_P0-augustus-gene-254.43;Dbxref=InterPro:IPR001806,Pfam:PF00071;Note=Similar to YPTM2: GTP-binding protein YPTM2 (Zea mays OX%3D4577);Ontology_term=GO:0003924,GO:0005525	Chromosome01_Phase0	26489745	26489746	Insertion	7071	-1066682
109.853	-2.84908	0.262977	-10.834	2.37654e-27	2.48502e-25	tme7p0_01G00818	count_b_vs_a	fec	Partial ASE	Chromosome01_Phase0	25419849	25423064	Downstream	maker	gene	.	-	.	ID=tme7p0_01G00818;Name=tme7p0_01G00818;Alias=maker-Chr01_P0-augustus-gene-254.43;Dbxref=InterPro:IPR001806,Pfam:PF00071;Note=Similar to YPTM2: GTP-binding protein YPTM2 (Zea mays OX%3D4577);Ontology_term=GO:0003924,GO:0005525	.	-1	-1	.	-1	-1
26.608	-0.211784	0.482065	-0.439326	0.660425	0.869056	tme7p0_01G00819	count_b_vs_a	fec	No ASE	Chromosome01_Phase0	25425104	25430802	Upstream	maker	gene	.	+	.	ID=tme7p0_01G00819;Name=tme7p0_01G00819;Alias=maker-Chr01_P0-snap-gene-254.47;Note=Similar to F3H-3: Flavanone 3-dioxygenase 3 (Oryza sativa subsp. japonica OX%3D39947)	Chromosome01_Phase0	24653955	24653962	Insertion	536	-771142
26.608	-0.211784	0.482065	-0.439326	0.660425	0.869056	tme7p0_01G00819	count_b_vs_a	fec	No ASE	Chromosome01_Phase0	25425104	25430802	Downstream	maker	gene	.	+	.	ID=tme7p0_01G00819;Name=tme7p0_01G00819;Alias=maker-Chr01_P0-snap-gene-254.47;Note=Similar to F3H-3: Flavanone 3-dioxygenase 3 (Oryza sativa subsp. japonica OX%3D39947)	Chromosome01_Phase0	26489745	26489746	Insertion	7071	1058944
13.3001	-1.6383	0.67342	-2.43281	0.014982	0.0613613	tme7p0_01G00820	count_b_vs_a	fec	No ASE	Chromosome01_Phase0	25431373	25436144	Upstream	maker	gene	.	+	.	ID=tme7p0_01G00820;Name=tme7p0_01G00820;Alias=maker-Chr01_P0-augustus-gene-254.36;Note=Protein of unknown function	Chromosome01_Phase0	24653955	24653962	Insertion	536	-777411
13.3001	-1.6383	0.67342	-2.43281	0.014982	0.0613613	tme7p0_01G00820	count_b_vs_a	fec	No ASE	Chromosome01_Phase0	25431373	25436144	Downstream	maker	gene	.	+	.	ID=tme7p0_01G00820;Name=tme7p0_01G00820;Alias=maker-Chr01_P0-augustus-gene-254.36;Note=Protein of unknown function	Chromosome01_Phase0	26489745	26489746	Insertion	7071	1053602
3.89429	0.0384993	0.530806	0.0725299	0.94218	0.985644	tme7p0_01G00821	count_b_vs_a	fec	No ASE	Chromosome01_Phase0	25441661	25446793	Upstream	maker	gene	.	-	.	ID=tme7p0_01G00821;Name=tme7p0_01G00821;Alias=maker-Chr01_P0-augustus-gene-254.44;Dbxref=InterPro:IPR011701,Pfam:PF07690;Note=Similar to At4g17550: Putative glycerol-3-phosphate transporter 4 (Arabidopsis thaliana OX%3D3702);Ontology_term=GO:0016021,GO:0055085	Chromosome01_Phase0	26489745	26489746	Insertion	7071	-1042953
3.89429	0.0384993	0.530806	0.0725299	0.94218	0.985644	tme7p0_01G00821	count_b_vs_a	fec	No ASE	Chromosome01_Phase0	25441661	25446793	Downstream	maker	gene	.	-	.	ID=tme7p0_01G00821;Name=tme7p0_01G00821;Alias=maker-Chr01_P0-augustus-gene-254.44;Dbxref=InterPro:IPR011701,Pfam:PF07690;Note=Similar to At4g17550: Putative glycerol-3-phosphate transporter 4 (Arabidopsis thaliana OX%3D3702);Ontology_term=GO:0016021,GO:0055085	.	-1	-1	.	-1	-1
91.9577	-0.0855933	0.27711	-0.308879	0.757414	0.919824	tme7p0_01G00822	count_b_vs_a	fec	No ASE	Chromosome01_Phase0	25452816	25455322	Upstream	maker	gene	.	+	.	ID=tme7p0_01G00822;Name=tme7p0_01G00822;Alias=maker-Chr01_P0-snap-gene-254.49;Dbxref=InterPro:IPR001857,Pfam:PF01245;Note=Similar to RPL19: 50S ribosomal protein L19%2C chloroplastic (Spinacia oleracea OX%3D3562);Ontology_term=GO:0003735,GO:0005622,GO:0005840,GO:0006412	Chromosome01_Phase0	24653955	24653962	Insertion	536	-798854
91.9577	-0.0855933	0.27711	-0.308879	0.757414	0.919824	tme7p0_01G00822	count_b_vs_a	fec	No ASE	Chromosome01_Phase0	25452816	25455322	Downstream	maker	gene	.	+	.	ID=tme7p0_01G00822;Name=tme7p0_01G00822;Alias=maker-Chr01_P0-snap-gene-254.49;Dbxref=InterPro:IPR001857,Pfam:PF01245;Note=Similar to RPL19: 50S ribosomal protein L19%2C chloroplastic (Spinacia oleracea OX%3D3562);Ontology_term=GO:0003735,GO:0005622,GO:0005840,GO:0006412	Chromosome01_Phase0	26489745	26489746	Insertion	7071	1034424
10.9242	0.81188	0.382983	2.11988	0.0340159	0.121228	tme7p0_01G00823	count_b_vs_a	fec	No ASE	Chromosome01_Phase0	25458699	25462261	Upstream	maker	gene	.	+	.	ID=tme7p0_01G00823;Name=tme7p0_01G00823;Alias=maker-Chr01_P0-augustus-gene-254.38;Dbxref=InterPro:IPR000535,Pfam:PF00635;Note=Similar to PVA21: Vesicle-associated protein 2-1 (Arabidopsis thaliana OX%3D3702)	Chromosome01_Phase0	24653955	24653962	Insertion	536	-804737
10.9242	0.81188	0.382983	2.11988	0.0340159	0.121228	tme7p0_01G00823	count_b_vs_a	fec	No ASE	Chromosome01_Phase0	25458699	25462261	Downstream	maker	gene	.	+	.	ID=tme7p0_01G00823;Name=tme7p0_01G00823;Alias=maker-Chr01_P0-augustus-gene-254.38;Dbxref=InterPro:IPR000535,Pfam:PF00635;Note=Similar to PVA21: Vesicle-associated protein 2-1 (Arabidopsis thaliana OX%3D3702)	Chromosome01_Phase0	26489745	26489746	Insertion	7071	1027485
25.4032	0.575771	0.605164	0.951431	0.341386	0.631081	tme7p0_01G00824	count_b_vs_a	fec	No ASE	Chromosome01_Phase0	25464966	25471725	Upstream	maker	gene	.	+	.	ID=tme7p0_01G00824;Name=tme7p0_01G00824;Alias=maker-Chr01_P0-snap-gene-254.51;Dbxref=InterPro:IPR000719,Pfam:PF00069;Note=Similar to CDC7: Cell division cycle 7-related protein kinase (Homo sapiens OX%3D9606);Ontology_term=GO:0004672,GO:0005524,GO:0006468	Chromosome01_Phase0	24653955	24653962	Insertion	536	-811004
25.4032	0.575771	0.605164	0.951431	0.341386	0.631081	tme7p0_01G00824	count_b_vs_a	fec	No ASE	Chromosome01_Phase0	25464966	25471725	Downstream	maker	gene	.	+	.	ID=tme7p0_01G00824;Name=tme7p0_01G00824;Alias=maker-Chr01_P0-snap-gene-254.51;Dbxref=InterPro:IPR000719,Pfam:PF00069;Note=Similar to CDC7: Cell division cycle 7-related protein kinase (Homo sapiens OX%3D9606);Ontology_term=GO:0004672,GO:0005524,GO:0006468	Chromosome01_Phase0	26489745	26489746	Insertion	7071	1018021
540.713	-0.250317	0.0870279	-2.87628	0.00402387	0.0194867	tme7p0_01G00825	count_b_vs_a	fec	Partial ASE	Chromosome01_Phase0	25472935	25475958	Upstream	maker	gene	.	+	.	ID=tme7p0_01G00825;Name=tme7p0_01G00825;Alias=maker-Chr01_P0-augustus-gene-254.40;Dbxref=InterPro:IPR006214,Pfam:PF01027;Note=Similar to BI-1: Bax inhibitor 1 (Arabidopsis thaliana OX%3D3702)	Chromosome01_Phase0	24653955	24653962	Insertion	536	-818973
540.713	-0.250317	0.0870279	-2.87628	0.00402387	0.0194867	tme7p0_01G00825	count_b_vs_a	fec	Partial ASE	Chromosome01_Phase0	25472935	25475958	Downstream	maker	gene	.	+	.	ID=tme7p0_01G00825;Name=tme7p0_01G00825;Alias=maker-Chr01_P0-augustus-gene-254.40;Dbxref=InterPro:IPR006214,Pfam:PF01027;Note=Similar to BI-1: Bax inhibitor 1 (Arabidopsis thaliana OX%3D3702)	Chromosome01_Phase0	26489745	26489746	Insertion	7071	1013788
[truncated: 29,830 more rows]

## Sheet: fibrousroot
baseMean	log2FoldChange	lfcSE	stat	pvalue	padj	geneid	contrast	tissue	ASE_type	contig	start	stop	stream	maker	gene	idk	strand	idk2	id	indel_chrm	indel_start	indel_end	type	size	dist
[truncated: 30,742 more rows]

## Sheet: lateralbud
baseMean	log2FoldChange	lfcSE	stat	pvalue	padj	geneid	contrast	tissue	ASE_type	contig	start	stop	stream	maker	gene	idk	strand	idk2	id	indel_chrm	indel_start	indel_end	type	size	dist
[truncated: 30,742 more rows]

[truncated: 8 more sheets: leaf, midvein, oes, petiole, ram, sam, stem, storageroot]
