# Supplementary material for: Large structural variations in the haplotype‐resolved African cassava genome
Source: Plant J. 2021 Nov 10;108(6):1830–48. doi: 10.1111/tpj.15543 (PMC9299708; doi:10.1111/tpj.15543)
Supplement: Supplementary file 6 — File S5. Configuration file for FALCON suite. [file TPJ-108-1830-s003.txt]

##### FALCON

# fc_run.cfg

#### Input
[General]
input_fofn=input.fofn
input_type=raw
pa_fasta_filter_option=pass
target=assembly
skip_checks=false
LA4Falcon_preload=false
pa_DBdust_option=
#### Data Partitioning
pa_DBsplit_option = -x500 -s350
ovlp_DBsplit_option = -x500 -s350
##Repeat masking
pa_HPCTANmask_option=
pa_REPmask_code=0,300;0,300;0,300
####Pre-assembly 
# adjust to your genome size
length_cutoff = 5000
pa_HPCdaligner_option= -v -M15 -B32 -t16
pa_daligner_option = -v -h50 -k14 -w6 -e.70 -l1000 -s1000
falcon_sense_option=--output_multi --min_idt 0.70 --min_cov 4 --max_n_read 200 --n_core 8
####Pread overlapping
ovlp_HPCdaligner_option=-v -M15 -B32 -t32
ovlp_daligner_option= -v -h60 -e.96 -l500 -s1000
####Final Assembly
length_cutoff_pr = 4000
overlap_filtering_setting=--max_diff 70 --max_cov 90 --min_cov 4 --bestn 10
[job.defaults]
job_type=sge
pwatcher_type=fs_based
JOB_QUEUE=default
#MB=400000
#NPROC=56
#njobs=32
submit = qsub -S /bin/bash -V  \
 -N ${JOB_NAME}      \
 -o "${JOB_STDOUT}"  \
 -e "${JOB_STDERR}"  \
 -l procs=${NPROC}   \
 -l mem=${MB}M    \
 "${JOB_SCRIPT}"
 
#submit = bash -C ${CMD} >| ${STDOUT_FILE} 2>| ${STDERR_FILE}
# kill = condor_rm ${JOB_NAME}
[job.step.da]
NPROC=4
MB=32768
njobs=240
#njobs=28
[job.step.la]
NPROC=4
MB=32768
njobs=240
#njobs=28
[job.step.cns]
NPROC=4
MB=65536
njobs=240
#njobs=28
[job.step.pda]
NPROC=4
MB=32768
njobs=240
#njobs=28
[job.step.pla]
NPROC=4
MB=32768
njobs=240
#njobs=28
[job.step.asm]
NPROC=24
#NPROC=112
MB=196608
#MB=400000
njobs=1


#### FALCON UNZIP

# fc_unzip.cfg

[General]
max_n_open_files = 1000
[Unzip]
input_fofn=input.fofn
input_bam_fofn=input_bam.fofn
#[job.defaults]
#job_type=local
#pwatcher_type=blocking
#JOB_QUEUE=default
#submit = bash -C ${CMD} >| ${STDOUT_FILE} 2>| ${STDERR_FILE}
#MB=20000
#NPROC=4
#njobs=10
[job.defaults]
job_type=sge
pwatcher_type=fs_based
JOB_QUEUE=default
submit = qsub -S /bin/bash -V  \
 -N ${JOB_NAME}      \
 -o "${JOB_STDOUT}"  \
 -e "${JOB_STDERR}"  \
 -l procs=${NPROC}   \
 -l mem=${MB}M    \
 "${JOB_SCRIPT}"
[job.step.unzip.phasing]
NPROC=1
njobs=200
[job.step.unzip.blasr_aln]
njobs=200
NPROC=2
MB=32000
[job.step.unzip.quiver]
njobs=200
NPROC=2
[job.step.unzip.track_reads]
njobs=1
NPROC=48
MB=393216
[job.step.unzip.hasm]
njobs=1
NPROC=48
MB=393216


##### FALCON Phase

# fc_phase.cfg

[General]
#target=minced
[job.defaults]
NPROC=2
njobs=200
MB=16000
pwatcher_type=fs_based
job_type=sge
JOB_QUEUE=default
submit = qsub -S /bin/bash -V  \
 -N ${JOB_NAME}      \
 -o "${JOB_STDOUT}"  \
 -e "${JOB_STDERR}"  \
 -l procs=${NPROC}   \
 -l mem=${MB}M    \
 "${JOB_SCRIPT}"
[Phase]
cns_p_ctg_fasta = /shares/bbart_share/aboyher/projects/cassava_assem/tme7_200703_falcon/6-purge/primary_renamed.fa
cns_h_ctg_fasta = /shares/bbart_share/aboyher/projects/cassava_assem/tme7_200703_falcon/6-purge/haplotigs_renamed.fa
reads_1=/home/bbart/data/original_data_files/novogene/DTG_HiC_473_USPD16086171_HLKYTCCXY_L3_1.fq
reads_2=/home/bbart/data/original_data_files/novogene/DTG_HiC_473_USPD16086171_HLKYTCCXY_L3_2.fq
min_aln_len=500
iterations=10000000
enzyme=GATC
output_format=pseudohap
[job.step.phase.alignment]
NPROC=40
#NPROC=112
MB=196608
#MB=400000
njobs=1
